# Supplementary material for: Streamlined copper defenses make Bordetella pertussis reliant on custom-made operon
Source: Commun Biol. 2021 Jan 8;4:46. doi: 10.1038/s42003-020-01580-2 (PMC7794356; doi:10.1038/s42003-020-01580-2)
Supplement: Supplementary file 4 — Supplementary Data 1 [file 42003_2020_1580_MOESM4_ESM.xlsx]

## Sheet: Feuil1
Supplementary Data S1. Transcriptomic analyses of B. pertussis after a long exposure to copper. B. pertussis BPSM was grown in standard conditions or in the presence of 2 mM CuSO4, and RNA-Seq analyses were performed. The cultures were initiated at OD600 values of approximately 0.1, so that they reached OD600 of approximately 1.5 after 16 to 20 hours of growth.
Transcription Start	Translation Start	Translation Stop	Transcription Stop	Strand	Name	Synonym	Product	SS medium (RPKM)	SS medium + CuSO4 2 mM (RPKM)	Foldchange (log2)	qValue 1 vs 2
	1	1920		+	gidA	BP0001	tRNA uridine 5-carboxymethylaminomethyl modification protein	145	194	0.420004	1.4704476991866933E-27
	1917	2609		+	gidB	BP0002	rRNA small subunit methyltransferase G	66	94	0.510195	1.7045808180639628E-38
	2606	3403	3405	+	parA	BP0003	ParA family protein	156	202	0.372809	6.64376596006983E-36
3406	3410	4171	4171	+	-	BP0004	GNAT family acetyltransferase	97	105	0.114333	7.754134442640267E-15
4172	4215	5132	6141	+	parB	BP0005	chromosome partitioning protein ParB	178	189	0.086509	2.0573590730067728E-19
6666	6722	7912	8022	+	tuf	BP0007	elongation factor Tu	1754	938	-0.902989	0.14827145050564772
8099	8151	8531	8540	+	secE	BP0008	protein translocase subunit SecE	1045	423	-1.30477	0.5791553101808032
8541	8541	9074	9074	+	nusG	BP0009	transcription termination/antitermination protein NusG	837	427	-0.970992	0.3840965761464621
9075	9138	9569	9569	+	rplK	BP0010	50S ribosomal protein L11	983	720	-0.449195	6.741974667468626E-5
9570	9572	10270	10365	+	rplA	BP0011	50S ribosomal protein L1	756	531	-0.509674	3.7594688297852666E-4
10388	10513	11037	11044	+	rplJ	BP0013	50S ribosomal protein L10	1057	1375	0.379456	1.5358151642803437E-19
11098	11119	11502	11502	+	rplL	BP0014	50S ribosomal protein L7/L12	999	1427	0.514429	2.0776574055840463E-29
11503	11662	15774		+	rpoB	BP0015	DNA-directed RNA polymerase subunit beta	344	326	-0.0775366	3.0261032638145007E-6
	15774	20018	20078	+	rpoC	BP0016	DNA-directed RNA polymerase subunit beta'	342	429	0.326981	1.626937280975677E-11
20531	20531	20127	20114	-	-	BP0017	lipoprotein	8	9	0.169925	1.0
20625	20772	21947	22392	+	-	BP0018	membrane protein	40	39	-0.0365259	1.0
25630	25459	24353	24324	-	-	BP0020	peptidoglycan-binding protein	11	16	0.540568	1.0
26471	26471	27286	27901	+	-	BP0022	two-component response regulator	16	13	-0.29956	1.0
28233	28233	27283	27235	-	-	BP0023	transposase	23	33	0.520832	1.0
29141	29109	28675	28644	-	-	BP0025	hypothetical protein	4	5	0.321928	1.0
	30368	29142		-	-	BP0026	thiolase	3	3	0	1.0
30862	30862	30365		-	-	BP0027	MaoC family protein	4	2	-1	1.0
32009	31978	31070	31070	-	-	BP0028	transcriptional regulator	9	7	-0.36257	1.0
	32215	33006		+	-	BP0029	enoyl-CoA hydratase	3	3	0	1.0
	33049	34470		+	-	BP0030	hypothetical protein	2	2	0	1.0
34626	34626	35576	35576	+	-	BP0031	transposase	20	34	0.765535	1.0
36763	36763	35573	35000	-	-	BP0032	transporter	12	10	-0.263034	1.0
36855	37013	37924	37925	+	glyQ	BP0033	glycine--tRNA ligase subunit alpha	138	65	-1.08616	0.12185311596631315
37926	37926	40064		+	glyS	BP0034	glycine--tRNA ligase subunit beta	112	91	-0.29956	9.137866283469359E-9
	40061	40600	40603	+	-	BP0035	D,D-heptose 1,7-bisphosphate phosphatase	106	96	-0.142958	1.0832703530480211E-8
40604	40604	41332		+	-	BP0036	acyltransferase	66	57	-0.211504	1.0
	41319	42212	42282	+	-	BP0037	hypothetical protein	44	39	-0.174029	1.0
42283	42283	42678	42687	+	gloA	BP0038	lactoylglutathione lyase	346	358	0.0491875	1.1621183724299164E-18
42688	42688	43218	43447	+	def	BP0039	peptide deformylase	188	190	0.0152668	1.7777940277112933E-14
43664	43664	44614	44683	+	-	BP0041	transposase	20	35	0.807355	1.0
45131	45201	45749	45993	+	-	BP0043	exported protein	26	19	-0.452512	1.0
	45957	45721		-	-	BP0044	transcriptional regulator	0	0	0	1.0
46033	46085	46978	47304	+	-	BP0045	membrane protein	14	14	0	1.0
48094	48148	49395		+	metX	BP0047	homoserine O-acetyltransferase	55	39	-0.495957	1.0
	49392	50006	50024	+	-	BP0048	hypothetical protein	27	29	0.103093	1.0
50142	50142	51092	51178	+	-	BP0049	transposase	20	30	0.584963	1.0
51180	51180	52391	53701	+	ampG	BP0050	muropeptide transporter	6	9	0.584963	1.0
54362	54357	53623	53623	-	-	BP0053	aspartate/glutamate racemase	9	11	0.289507	1.0
54953	54953	54363	54363	-	gltL	BP0054	glutamate/aspartate ABC transporter ATP-binding protein	11	16	0.540568	1.0
	55667	54978	54967	-	gltK	BP0055	glutamate/aspartate transport system permease	8	7	-0.192645	1.0
	56458	55664		-	gltJ	BP0056	glutamate/aspartate transport system permease	3	2	-0.584963	1.0
	57404	56505	56505	-	-	BP0057	glutamate/aspartate ABC transporter substrate-binding protein	4	3	-0.415037	1.0
58448	58448	57498	57498	-	-	BP0058	transposase	21	31	0.561879	1.0
	60475	59249	59056	-	-	BP0060	hypothetical protein	85	77	-0.142604	9.455616180586067E-11
60910	60894	60475		-	-	BP0061	DNA-binding protein	144	122	-0.239188	3.6958602163898327E-6
62019	62019	61078	60944	-	-	BP0062	hypothetical protein	66	52	-0.343954	1.0
63473	63279	62443	62047	-	-	BP0063	hypothetical protein	24	39	0.70044	1.0
64055	64055	63474	63474	-	-	BP0064	hypothetical protein	43	71	0.723482	1.0
64370	64370	64068	64063	-	-	BP0065	ferredoxin	23	49	1.09115	1.0
65581	65550	64489	64371	-	-	BP0066	oxidoreductase	26	43	0.725825	1.0
66862	66775	65582	65582	-	-	BP0067	integral membrane protein	23	31	0.430634	1.0
69074	68664	67483	66981	-	-	BP0069	exported protein	44	55	0.321928	1.0
69086	69086	70036	70129	+	-	BP0071	transposase	22	32	0.540568	1.0
70130	70130	70444	71636	+	-	BP0072	transposase	56	129	1.20387	5.6180887070666246E-167
71637	71637	73544	74351	+	htpG	BP0074	chaperone protein HtpG	66	248	1.9098	0.0
74330	74326	73706	73594	-	-	BP0075	glutathione S-transferase	33	34	0.0430687	1.0
74956	74939	74358	74331	-	ampD	BP0076	N-acetylmuramoyl-L-alanine amidas	36	18	-1	1.0
75279	75279	75028	75028	-	-	BP0077	exported protein	12	12	0	1.0
76166	76123	75281	75280	-	-	BP0078	membrane protein	66	54	-0.289507	1.0
75827	76229	77638	78220	+	ffh	BP0079	signal recognition particle protein	207	150	-0.464668	2.7504574044863947E-5
78585	78585	77635	77635	-	-	BP0080	transposase	20	31	0.632268	1.0
81475	81475	79601	79255	-	bplL	BP0082	lipopolysaccharide biosynthesis protein	23	18	-0.353637	1.0
	83527	82823	81636	-	bplI	BP0085	lipopolysaccharide biosynthesis protein	61	57	-0.0978473	1.0
84792	84696	83524		-	bplH	BP0086	glycosyl transferase family protein	84	81	-0.0524674	2.8749832495239654E-12
	85485	84892	84803	-	bplG	BP0087	sugar transferase	38	53	0.479993	1.0
86714	86714	85482		-	bplF	BP0088	lipopolysaccharide biosynthesis protein	53	65	0.294447	1.0
88014	87991	86732	86732	-	bplE	BP0089	glycosyl transferase family protein	25	28	0.163499	1.0
89110	89103	88015	88015	-	bplD	BP0090	UDP-N-acetylglucosamine 2-epimerase	71	82	0.207805	1.5938261149407254E-17
90211	90211	89111	89111	-	bplC	BP0091	lipopolysaccharide biosynthesis protein	86	100	0.217591	3.788123677110349E-21
90790	90790	90215	90212	-	bplB	BP0092	acetyltransferase	62	62	0	1.0
91934	91846	90794	90793	-	bplA	BP0093	oxidoreductase	107	78	-0.456065	2.2302247310390137E-4
91914	91977	92984	92984	+	rfaC	BP0094	heptosyltransferase	77	69	-0.158262	4.112378775886139E-7
92985	92986	94272	94470	+	kdtA	BP0095	3-deoxy-D-manno-octulosonic-acid transferase	14	18	0.36257	1.0
94444	94444	94289	94206	-	-	BP0096	exported protein	55	67	0.284729	1.0
	95272	94469	94445	-	baf	BP0097	pantothenate kinase	55	46	-0.257798	1.0
96135	96135	95269		-	birA	BP0098	biotin--protein ligase	72	45	-0.678072	1.0
96205	96210	97340		+	-	BP0099	integral membrane protein	40	37	-0.112475	1.0
	97340	98179	98712	+	-	BP0100	ABC transporter ATP-binding protein	40	44	0.137504	1.0
99087	99112	99714	99714	+	-	BP0101A	exported protein	6	8	0.415037	1.0
99735	99744	100397	100516	+	-	BP0101B	hypothetical protein	71	103	0.536753	2.261501046283552E-41
100530	100530	101786	101833	+	-	BP0102	penicillin-binding protein	277	264	-0.069348	3.31642741468004E-11
101834	101834	102733	102733	+	-	BP0103	class IV aminotransferase	335	337	0.0085875	5.999646329671876E-13
102734	102809	103084	103091	+	-	BP0104	hypothetical protein	368	279	-0.399441	2.3512539563607513E-4
103092	103092	103754	103815	+	lipB	BP0105	octanoyltransferase	180	127	-0.503168	7.562131090750791E-4
103816	103816	104817	105519	+	lipA	BP0106	lipoyl synthase	353	322	-0.132607	5.259461874577262E-10
105381	105380	104832	104181	-	rfbC	BP0107	dTDP-4-dehydrorhamnose 3,5-epimerase	65	94	0.532221	2.3994884863651798E-43
	106334	105438	105391	-	rfbD	BP0108	dTDP-4-dehydrorhamnose reductase	35	38	0.118644	1.0
107392	107392	106331		-	rfbB	BP0109	dTDP-glucose 4,6-dehydratase	78	92	0.23816	3.4290282563872114E-19
108378	108378	107428	107393	-	-	BP0110	transposase	27	32	0.245112	1.0
109273	109278	110471	110641	+	metC	BP0112	cystathionine beta-lyase	41	39	-0.0721498	1.0
111182	111182	110553	110108	-	dsbA	BP0113	thiol:disulfide interchange protein DsbA	704	607	-0.213879	8.247689311517222E-8
111927	111927	111244	111183	-	-	BP0114	exported protein	59	62	0.0715533	1.0
113859	113724	111937	111928	-	argS	BP0115	arginine--tRNA ligase	132	127	-0.0557094	1.6561369375623044E-14
113838	113874	114254	114302	+	-	BP0116	hypothetical protein	280	627	1.16304	1.005017426920278E-124
114303	114303	114662	114718	+	-	BP0117	hypothetical protein	222	449	1.01616	6.15350587579308E-79
114736	114945	115961	115986	+	-	BP0118	transposase for IS1663	25	39	0.641546	1.0
	116837	116037	115892	-	-	BP0119	binding-protein-dependent transport system inner membrane protein	50	69	0.464668	1.0
117719	117709	116834		-	-	BP0120	binding-protein-dependent transport system inner membrane protein	70	87	0.31366	1.5351069929535453E-26
119012	119012	117720	117720	-	-	BP0121	glycerol-3-phosphate ABC transporter substrate-binding protein	155	195	0.331206	1.849584842882728E-30
120095	120095	119055	119013	-	-	BP0122	sugar ABC transporter ATP-binding protein	92	80	-0.201634	7.474782832468088E-8
121047	121022	120201	120096	-	-	BP0123	3',5'-cyclic adenosine monophosphate phosphodiesterase CpdA	14	17	0.280108	1.0
122073	122073	121123	121123	-	-	BP0124	transposase	22	31	0.494765	1.0
123944	123922	123074	122705	-	-	BP0126	ABC transporter permease	4	5	0.321928	1.0
125767	125754	124744	124742	-	-	BP0128	ABC transporter substrate-binding protein	15	18	0.263034	1.0
126956	127034	128287	128343	+	-	BP0130	amidase	58	28	-1.05063	1.0
130239	130078	128378	128221	-	leuA	BP0131	2-isopropylmalate synthase	191	152	-0.329501	6.56767826379867E-7
131152	131152	130505	130397	-	-	BP0132	membrane protein	144	265	0.879924	6.207730894301872E-70
131169	131169	132590	132675	+	rpoN	BP0133	RNA polymerase sigma-54 factor	45	50	0.152003	1.0
132683	132683	132985	133054	+	-	BP0134	bacterioferritin-associated ferredoxin	66	48	-0.459432	1.0
133933	133933	133013	132794	-	-	BP0135	LysR family transcriptional regulator	26	56	1.10692	1.0
136108	136108	135158	135118	-	-	BP0137	transposase	22	32	0.540568	1.0
138043	138035	136527	136310	-	ilvA	BP0139	threonine dehydratase	88	42	-1.06711	0.27508100309769384
138709	138845	142744	142748	+	-	BP0141	iron-sulfur binding oxidase	87	164	0.914609	4.591808650594275E-57
142797	142797	143579	143579	+	-	BP0142	GntR family transcriptional regulator	6	12	1	1.0
	144890	143667		-	-	BP0143	hypothetical protein	0	0	0	1.0
	145806	144874		-	-	BP0144	lipase	0	0	0	1.0
	146624	145812		-	-	BP0145	enoyl-CoA hydratase/isomerase	0	0	0	1.0
	148908	147937		-	-	BP0148	hypothetical protein	4	2	-1	1.0
149012	149027	149809	150119	+	-	BP0149	transcriptional regulator	33	65	0.977974	1.0
	151556	150576	149435	-	-	BP0151	hypothetical protein	52	52	0	1.0
152281	152281	151553		-	-	BP0152	hypothetical protein	21	14	-0.584963	1.0
152737	152737	152306	152282	-	-	BP0153	dioxygenase	26	23	-0.176878	1.0
152839	152839	153714	153714	+	brg1	BP0154	LysR family transcriptional regulator	21	26	0.308122	1.0
155044	154987	153767	153760	-	serA	BP0155	D-3-phosphoglycerate dehydrogenase	25	55	1.1375	1.0
155558	155532	155071	155056	-	-	BP0156	exported protein	34	26	-0.387023	1.0
	157035	155638	155585	-	-	BP0157	two-component sensor kinase	4	5	0.321928	1.0
157709	157709	157032		-	-	BP0158	two-component response regulator	13	12	-0.115477	1.0
159075	159075	157765	157716	-	phoR	BP0159	phosphate regulon sensor protein	24	24	0	1.0
159892	159785	159087	159077	-	phoB	BP0160	phosphate regulon transcriptional regulatory protein	50	50	0	1.0
159916	159949	160725	160808	+	ubiE	BP0161	ubiquinone/menaquinone biosynthesis C-methyltransferase	111	209	0.912943	5.226146311707432E-69
160813	160891	161913	161932	+	-	BP0162	membrane protein	146	198	0.439532	5.2034157852966235E-37
161938	162091	162777		+	-	BP0163	hypothetical protein	54	37	-0.545434	1.0
	162774	164336	165494	+	ubiB	BP0164	ubiquinone biosynthesis protein UbiB	61	51	-0.258312	1.0
165845	165845	164895	164895	-	-	BP0166	transposase	22	31	0.494765	1.0
	168189	167287	167287	-	-	BP0168	membrane protein	40	21	-0.929611	1.0
168808	168796	168167		-	-	BP0169	exported protein	132	51	-1.37197	9.940779271194983E-17
168947	169079	170509	170509	+	rhlE	BP0170	ATP-dependent RNA helicase	69	37	-0.899071	1.0
170510	170543	171172	171196	+	-	BP0171	LysE family efflux protein	45	27	-0.736966	1.0
171197	171197	172828	172828	+	prfC	BP0172	peptide chain release factor 3	161	114	-0.498027	3.2555801960954156E-5
172829	172853	173536	173560	+	-	BP0173	exported protein	200	131	-0.610433	0.008959821269238182
174293	174094	173618	173518	-	bfr	BP0174	bacterioferritin	580	502	-0.208366	2.5212042311159936E-9
174301	174301	175251	175251	+	-	BP0175	transposase	22	31	0.494765	1.0
176353	176367	176894	176928	+	-	BP0177	lipoprotein	120	130	0.115477	1.517329519655997E-17
176986	176986	177801	177801	+	-	BP0178	lipoprotein	58	35	-0.728698	1.0
177833	177862	178596	178596	+	-	BP0179	rhodanese superfamily protein	46	31	-0.569366	1.0
180732	180712	178634	178634	-	metG	BP0180	methionine--tRNA ligase	128	105	-0.285754	2.037259181293547E-8
181323	181234	180962	180962	-	-	BP0181	exported protein	406	685	0.754624	6.670773655454958E-65
181301	181333	182421	182424	+	-	BP0182	iron sulfur binding protein	73	99	0.439532	2.6766052912170756E-28
182425	182425	184329		+	-	BP0183	exported protein	45	69	0.616671	1.0
	184326	188024	188084	+	-	BP0184	exported protein	22	37	0.750022	1.0
188085	188085	188648	189110	+	dcd	BP0185	deoxycytidine triphosphate deaminase	258	210	-0.296982	1.5881015663716998E-8
189082	189078	188656	188367	-	-	BP0186	hypothetical protein	31	40	0.367732	1.0
189730	189525	189106	189106	-	-	BP0187	lyase	7	7	0	1.0
190086	190127	190624	190624	+	-	BP0189	hypothetical protein	114	235	1.04363	1.5413755990447917E-105
190625	190779	193049	193049	+	-	BP0190	Orn/Arg/Lys decarboxylase	253	144	-0.813069	0.06015046335713657
193050	193098	194330	194330	+	-	BP0191	exported protein	36	24	-0.584963	1.0
194429	194429	195379	195380	+	-	BP0192	transposase	21	31	0.561879	1.0
	195482	196117		+	sodA	BP0193	superoxide dismutase	2	2	0	1.0
	196114	197007		+	-	BP0194	metal transporter	1	1	0	1.0
197077	197402	198502	198583	+	gcvT	BP0195	glycine cleavage system aminomethyltransferase	462	186	-1.31259	1.0
198584	198584	198958	198958	+	gcvH	BP0196	glycine cleavage system protein H	874	549	-0.670827	0.0036004821063166438
198959	199018	201882	201900	+	gcvP	BP0197	glycine dehydrogenase	559	309	-0.855241	0.1004153233031462
202767	202767	202027	201876	-	-	BP0198	GntR family transcriptional regulator	44	74	0.750022	2.654280782933415E-68
202105	202837	204048	204057	+	-	BP0199	hypothetical protein	9	5	-0.847997	1.0
204058	204077	205045	205097	+	-	BP0200	exported protein	20	11	-0.862496	1.0
205659	205659	206609	206721	+	-	BP0202	transposase	23	32	0.476438	1.0
207679	207679	206729	206024	-	-	BP0203	transposase	22	31	0.494765	1.0
208885	208795	207794	207753	-	-	BP0204	restriction endonuclease	224	224	0	9.061308760671955E-17
209931	209452	208886	208886	-	-	BP0205	exported protein	1013	1481	0.547937	3.8495702512622143E-26
209615	209771	211684	212075	+	thiC	BP0206	phosphomethylpyrimidine synthase	135	106	-0.348895	1.9924884272016956E-7
213205	213156	211726	211726	-	-	BP0207	aldehyde dehydrogenase	12	10	-0.263034	1.0
214683	214681	213269	213264	-	-	BP0208	oxidoreductase	23	113	2.29662	0.0
215393	215393	214698	214684	-	-	BP0209	GntR family transcriptional regulator	10	104	3.37851	0.0
215612	215612	216562	216562	+	-	BP0210	transposase	20	28	0.485427	1.0
216661	216661	217611	217873	+	-	BP0211	transposase	21	32	0.607683	1.0
218546	218535	217636	217636	-	-	BP0212	virginiamycin B lyase	22	25	0.184425	1.0
218690	218690	219238	219238	+	-	BP0213	acetyltransferase	9	11	0.289507	1.0
220019	219996	219277	218627	-	-	BP0214	7-cyano-7-deazaguanine synthase	99	114	0.203533	1.5220441039774141E-18
220068	220068	223010	223140	+	ppc	BP0215	phosphoenolpyruvate carboxylase	32	24	-0.415037	1.0
223429	223601	226399	226546	+	sphB1	BP0216	autotransporter subtilisin-like protease	252	360	0.514573	7.195386224957498E-25
226726	226857	227789	227900	+	-	BP0217	3-hydroxybutyryl-CoA dehydrogenase	46	47	0.0310269	1.0
227901	227901	229250	229259	+	-	BP0218	short-chain fatty acids transporter	36	53	0.557995	1.0
229260	229282	230007	230033	+	-	BP0219	short-chain dehydrogenase	37	61	0.721284	1.0
230984	230909	230058	230012	-	-	BP0220	transcriptional regulator	51	62	0.281771	1.0
230997	231039	231725		+	catI	BP0221	3-oxoadipate CoA-transferase subunit A	42	97	1.2076	8.194654359475389E-154
	231725	232369	232425	+	catJ	BP0222	3-oxoadipate CoA-transferase subunit B	45	81	0.847997	4.5475651838529657E-85
232426	232426	232701	232701	+	catC2	BP0223	muconolactone delta-isomerase	55	99	0.847997	1.4674463347518282E-85
232702	232727	233023	233023	+	-	BP0224	hypothetical protein	65	110	0.758992	8.90397021716492E-73
233024	233069	233848		+	catD2	BP0225	3-oxoadipate enol-lactone hydrolase	39	54	0.469485	1.0
	233845	234894	234895	+	-	BP0226	hypothetical protein	42	58	0.465664	1.0
235450	235322	234999	234989	-	psiF	BP0227	phosphate starvation-inducible protein	209	165	-0.341037	3.568379785044052E-4
236429	236429	235479	235479	-	-	BP0228	transposase	21	32	0.607683	1.0
	237325	236528		-	-	BP0229	beta-D-hydroxybutyrate dehydrogenase	1	1	0	1.0
238262	238275	238685	238767	+	pcaC	BP0231	4-carboxymuconolactone decarboxylase	8	14	0.807355	1.0
240493	240450	239707	239416	-	-	BP0233	GntR family transcriptional regulator	96	75	-0.356144	0.001152304272218816
241537	241537	240494	240494	-	-	BP0234	C4-dicarboxylate ABC transporter substrate-binding protein	29	18	-0.688056	1.0
	241708	243810		+	-	BP0235	membrane protein	0	0	0	1.0
245221	245221	246177	246279	+	-	BP0237	exported protein	6	7	0.222392	1.0
	246687	246196	246075	-	folK	BP0238	2-amino-4-hydroxy-6-hydroxymethyldihydropteridine pyrophosphokinase	34	31	-0.133267	1.0
	248039	246684		-	pcnB	BP0239	poly(A) polymerase	114	92	-0.309328	5.079128540764895E-8
	248738	248040		-	-	BP0240	hypothetical protein	126	80	-0.655352	0.9908111648634994
249589	249436	248735		-	-	BP0241	hypothetical protein	81	28	-1.5325	1.91134472859954E-22
249658	249689	250738	251125	+	purM	BP0242	phosphoribosylformylglycinamidine cyclo-ligase	256	182	-0.492205	3.8196162369287494E-5
	251785	250844	250843	-	miaA	BP0243	tRNA dimethylallyltransferase	34	39	0.197939	1.0
254499	253671	251782		-	mutL	BP0244	DNA mismatch repair protein MutL	63	71	0.172467	1.0
253731	253758	254396	254752	+	dedA	BP0245	membrane protein	44	46	0.0641303	1.0
255783	255783	254539	254532	-	amiC	BP0246	N-acetylmuramoyl-L-alanine amidase	639	521	-0.294533	7.192854409322092E-6
256395	256391	255855	255803	-	-	BP0247	hypothetical protein	390	235	-0.730813	0.024055754927082902
256486	256543	257934	257960	+	fumC	BP0248	fumarate hydratase	65	62	-0.0681715	1.0
258931	258931	257951	257829	-	-	BP0249	membrane protein	12	13	0.115477	1.0
258912	259067	260050	260090	+	-	BP0250	exported protein	1562	883	-0.822909	0.08571755421798223
261015	261014	260115	260115	-	-	BP0251	LysR family transcriptional regulator	13	8	-0.70044	1.0
261121	261121	262875	263039	+	ggt	BP0252	gamma-glutamyltranspeptidase	37	33	-0.165059	1.0
	264007	262883		-	-	BP0253	hypothetical protein	2	1	-1	1.0
	265001	264021		-	-	BP0254	exported protein	1	1	0	1.0
265732	265732	266682	266682	+	-	BP0256	transposase	21	30	0.514573	1.0
267202	267242	267787	267826	+	-	BP0258	hypothetical protein	202	289	0.516714	2.789039189578086E-42
267871	267871	269490	269490	+	cydA	BP0259	cytochrome D ubiquinol oxidase subunit I	420	196	-1.09954	0.8403469216052567
269491	269506	270660	270660	+	cydB	BP0260	cytochrome D ubiquinol oxidase subunit II	403	127	-1.66595	1.4229214998958375E-5
270661	270674	270799		+	-	BP0261	exported protein	765	269	-1.50785	5.337017509340181E-22
	270796	272547		+	-	BP0262	ABC transporter ATP-binding protein	77	25	-1.62293	3.765642920011816E-17
	272544	274223	274273	+	-	BP0263	ABC transporter ATP-binding protein	33	10	-1.72247	1.0
274274	274286	274834	275321	+	apt	BP0264	adenine phosphoribosyltransferase	216	81	-1.41504	9.104867643682763E-11
275975	275977	276255	276261	+	-	BP0266	exported protein	43	63	0.551015	1.0
278252	278249	277299	276592	-	-	BP0268	transposase	34	53	0.640458	1.0
278257	278527	278688	278688	+	-	BP0270	hypothetical protein	54	58	0.103093	1.0
278689	278696	278836	279147	+	-	BP0271	hypothetical protein	190	175	-0.118644	4.975769598492733E-8
279804	279804	279355	279278	-	sspB	BP0273	stringent starvation protein B	231	169	-0.45087	9.110831661700975E-4
280567	280425	279814	279805	-	sspA	BP0274	stringent starvation protein A	375	223	-0.749847	0.04403185730904276
281432	281432	280584	280568	-	petC	BP0275	cytochrome C1	227	226	-0.00636952	6.642351285811126E-17
282840	282840	281458	281433	-	petB	BP0276	cytochrome B	224	146	-0.61753	0.0011988393277958648
283609	283546	282905	282841	-	petA	BP0277	ubiquinol-cytochrome C reductase iron-sulfur subunit	332	200	-0.731183	0.024514940751687832
283662	283686	284144	284293	+	mscL	BP0278	large-conductance mechanosensitive channel	192	142	-0.435215	0.007539952256720977
284997	284945	284169	283612	-	-	BP0279	hypothetical protein	94	86	-0.128324	4.7034575756763347E-8
284958	284999	286135	286716	+	degQ	BP0280	protease	21	17	-0.304855	1.0
287082	287082	286132	285950	-	-	BP0281	transposase	22	32	0.540568	1.0
287822	287807	287181	287181	-	-	BP0282	regulatory protein	4	5	0.321928	1.0
	288756	287830		-	-	BP0283	2-hydroxyacid dehydrogenase	2	2	0	1.0
	290351	288765		-	-	BP0284	extracellular solute-binding protein	1	1	0	1.0
	291352	290348		-	-	BP0285	acetyl esterase	0	0	0	1.0
291550	291552	292412	292536	+	-	BP0286	transcriptional regulator	53	19	-1.47999	1.0
293516	293516	294325	294325	+	-	BP0288	transcriptional regulator	6	11	0.874469	1.0
294383	294403	296262	296476	+	ilvD	BP0289	dihydroxy-acid dehydratase	192	166	-0.209923	1.1225243870476086E-8
	297593	296391		-	-	BP0290	transporter	23	3	-2.9386	1.0
297707	297707	298588	298664	+	-	BP0291	LysR family transcriptional regulator	24	24	0	1.0
300710	300651	300091	299806	-	-	BP0294	5'(3')-deoxyribonucleotidase	27	21	-0.36257	1.0
301661	301661	300711	300711	-	-	BP0295	transposase	22	33	0.584963	1.0
302229	302229	303179	303269	+	-	BP0297	transposase	21	32	0.607683	1.0
304216	304174	303176	302544	-	-	BP0298	hypothetical protein	6	7	0.222392	1.0
304720	304720	304217	304217	-	-	BP0299	MarR family transcriptional regulator	30	35	0.222392	1.0
305628	305614	304724	304721	-	-	BP0300	esterase	28	17	-0.719892	1.0
305706	305837	307000	307000	+	-	BP0301	ABC transporter substrate-binding protein	220	96	-1.1964	0.7094906263223392
307001	307097	308017	308020	+	-	BP0302	branched chain amino acid ABC transporter permease	76	49	-0.633218	1.0
308021	308021	308986		+	-	BP0303	branched chain amino acid ABC transporter permease	28	21	-0.415037	1.0
	308983	309777		+	-	BP0304	branched-chain amino acid transporter ATP-binding protein	40	38	-0.0740006	1.0
	309771	310475	310486	+	-	BP0305	high-affinity branched-chain amino acid transporter ATP-binding protein	38	42	0.14439	1.0
313839	313839	314702	314702	+	-	BP0309	hydratase/isomerase	4	5	0.321928	1.0
	314705	315874		+	-	BP0310	acyl-CoA dehydrogenase	0	0	0	1.0
	315915	317564		+	-	BP0311	acid-coenzyme A ligase	0	0	0	1.0
	317566	318000		+	-	BP0312	4-hydroxybenzoyl CoA thioesterase	0	0	0	1.0
	318025	318426		+	-	BP0313	hypothetical protein	1	1	0	1.0
320365	320145	318520	318516	-	-	BP0314	hypothetical protein	23	23	0	1.0
321668	321668	320385	320366	-	hemL	BP0315	glutamate-1-semialdehyde 2,1-aminomutase	146	150	0.0389941	2.1007662271268228E-18
	322338	321685	321669	-	thiE	BP0316	thiamine-phosphate pyrophosphorylase	25	28	0.163499	1.0
323190	323183	322335		-	thiD	BP0317	phosphomethylpyrimidine kinase	69	85	0.300866	2.0148494137199783E-27
323186	323300	323464	323551	+	rubA	BP0318	rubredoxin	180	399	1.14839	4.289389090417007E-141
323552	323552	324157		+	-	BP0319	hypothetical protein	155	276	0.8324	1.986736239475265E-64
	324150	324551	324551	+	-	BP0320	Holliday junction resolvase	54	103	0.931613	4.435204463720806E-100
324552	324565	325518		+	pyrB	BP0321	aspartate carbamoyltransferase	25	46	0.879706	1.0
	325515	326690	326690	+	pyrC	BP0322	dihydroorotase	12	22	0.874469	1.0
326759	326810	327550	327550	+	-	BP0323	acyltransferase	24	17	-0.4975	1.0
	328420	327587	327053	-	apaH	BP0324	bis(5'-nucleosyl)-tetraphosphatase	194	240	0.306978	8.314049934164877E-29
329595	329595	328417		-	-	BP0325	membrane protein	115	102	-0.173065	5.664028419586313E-12
330531	330363	329692	329609	-	mtgA	BP0326	monofunctional biosynthetic peptidoglycan transglycosylase	20	23	0.201634	1.0
330543	330543	331493	331792	+	-	BP0327	transposase	21	31	0.561879	1.0
	331864	331490		-	-	BP0328	hypothetical protein	2	4	1	1.0
	333540	331861		-	-	BP0329	coenzyme A ligase	1	2	1	1.0
	334566	333550		-	-	BP0330	hypothetical protein	0	1	0	1.0
	334992	334579		-	-	BP0331	hypothetical protein	1	2	1	1.0
	336185	334989		-	-	BP0332	acetyl-CoA acetyltransferase	2	3	0.584963	1.0
337168	337156	336272	336255	-	-	BP0333	metallo-beta-lactamase family protein	32	48	0.584963	1.0
338173	338164	337169	337169	-	-	BP0334	exported protein	21	25	0.251539	1.0
339766	339852	340682	340935	+	-	BP0337	exported protein	66	133	1.01089	6.451819298757933E-100
	341834	340692	340692	-	-	BP0338	membrane protein	6	4	-0.584963	1.0
342516	342516	341929	341835	-	ogt	BP0339	methylated-DNA--protein-cysteine methyltransferase	4	5	0.321928	1.0
343198	343187	342537	342537	-	alkB	BP0340	alkylated DNA repair protein	5	7	0.485427	1.0
343921	343921	343199	343199	-	-	BP0341	hypothetical protein	2	5	1.32193	1.0
344051	344066	344566	344592	+	-	BP0342	hypothetical protein	10	8	-0.321928	1.0
345372	345358	344570	344553	-	hmuV	BP0343	hemin importer ATP-binding protein HmuV	7	16	1.19265	1.0
346360	346308	345373	345373	-	bhuU	BP0344	hemin permease	7	12	0.777608	1.0
	347230	346361	346361	-	bhuT	BP0345	hemin binding protein	10	20	1	1.0
348300	348273	347227		-	bhuS	BP0346	hemin transport protein	24	44	0.874469	1.0
350846	350846	348309	348306	-	bhuR	BP0347	outer membrane heme receptor	3	5	0.736966	1.0
	351971	351054		-	hurR	BP0348	heme uptake transmembrane sensor	1	2	1	1.0
352516	352516	352007	352007	-	hurI	BP0349	heme uptake regulator	3	6	1	1.0
352887	352860	352690	352683	-	-	BP0350	hypothetical protein	45	171	1.926	0.0
353137	353195	353512	353513	+	-	BP0351	ferredoxin	56	20	-1.48543	1.0
353514	353514	353813	353831	+	-	BP0352	hypothetical protein	24	12	-1	1.0
353832	353832	354137	354147	+	-	BP0353	ferredoxin	58	39	-0.572579	1.0
354148	354148	355080	355670	+	-	BP0354	ornithine cyclodeaminase	26	22	-0.241008	1.0
356027	356027	355077	354854	-	-	BP0355	transposase	22	32	0.540568	1.0
356901	356861	356139	356102	-	-	BP0356	GntR family transcriptional regulator	80	136	0.765535	6.329141231511921E-65
357715	357703	356960	356960	-	-	BP0357	membrane protein	67	152	1.18184	3.9562922332801454E-136
357793	357934	359442	359442	+	-	BP0358	membrane protein	7	10	0.514573	1.0
359561	359562	360293	360293	+	-	BP0359	hypothetical protein	18	40	1.152	1.0
360307	360338	361798	361822	+	-	BP0360	aldehyde dehydrogenase	12	19	0.662965	1.0
361823	361823	362302	362320	+	-	BP0361	hypothetical protein	13	21	0.691878	1.0
362321	362321	363331	363331	+	-	BP0362	CDP-6-deoxy-delta-3,4-glucoseen reductase	8	12	0.584963	1.0
363517	363546	364286	364286	+	-	BP0363	extracellular solute-binding protein	48	51	0.0874628	1.0
364428	364493	365467	366048	+	-	BP0364	exported protein	36	20	-0.847997	1.0
366414	366414	365464	365273	-	-	BP0365	transposase	23	83	1.85148	0.0
367456	367463	368101	368469	+	-	BP0367	membrane protein	33	28	-0.237039	1.0
369515	369481	368138	367930	-	gdhA	BP0368	glutamate dehydrogenase	91	33	-1.4634	1.3361190081846917E-11
370729	370692	369904	369658	-	-	BP0369	endonuclease	153	99	-0.628031	0.02479952905913875
370827	370830	371504	372019	+	pyrE	BP0370	orotate phosphoribosyltransferase	102	59	-0.789782	0.6255684309826315
373074	373072	371618	371181	-	gatB	BP0371	aspartyl/glutamyl-tRNA amidotransferase subunit B	61	61	0	1.0
374615	374613	373075	373075	-	gatA	BP0372	aspartyl/glutamyl-tRNA amidotransferase subunit A	50	44	-0.184425	1.0
375013	374924	374616	374616	-	gatC	BP0373	aspartyl/glutamyl-tRNA amidotransferase subunit C	73	68	-0.102362	1.89593330474478E-9
375075	375155	376198	376198	+	mreB	BP0374	cell shape-determining protein MreB	407	197	-1.04683	0.7085907584117903
376199	376287	377171	377171	+	mreC	BP0375	cell shape-determining protein MreC	111	107	-0.0529489	9.751827212261067E-12
377172	377257	377721	377734	+	mreD	BP0376	cell shape-determining protein	99	119	0.265461	4.1571657158885195E-23
377735	377735	379687		+	mrdA	BP0377	penicillin-binding protein 2	42	54	0.36257	1.0
	379684	380820	381163	+	mrdB	BP0378	rod shape-determining protein	36	44	0.289507	1.0
381911	381901	380846	380301	-	ldh	BP0379	L-lactate dehydrogenase	123	259	1.07429	1.6771287177538483E-116
383405	383405	381912	381912	-	-	BP0380	Sodium:sulfate symportert	121	540	2.15795	0.0
384193	384193	383618	383446	-	slmA	BP0381	nucleoid occlusion protein	52	70	0.428843	1.0
	384989	384243	384213	-	-	BP0382	hydrolase	38	46	0.275634	1.0
385951	385891	384989		-	argB	BP0383	acetylglutamate kinase	198	171	-0.211504	3.8510396513805973E-10
386080	386153	386941	387297	+	-	BP0385	exported protein	168	71	-1.24257	0.0010947295390912682
	387573	387082	386257	-	-	BP0386	thioredoxin	239	264	0.143527	1.7444407241651564E-22
	388313	387570		-	-	BP0387	exported protein	142	152	0.0981804	1.1422799892600207E-18
388912	388912	388310		-	-	BP0388	phosphoheptose isomerase	80	65	-0.29956	3.5945423238827496E-4
389508	389513	390451		+	-	BP0390	tetrapyrrole methylase	34	30	-0.180572	1.0
	390448	391020	391595	+	ogt	BP0391	methylated-DNA--protein-cysteine methyltransferase	30	29	-0.0489096	1.0
391967	391967	391017	391017	-	-	BP0392	transposase	22	31	0.494765	1.0
392905	392967	393626	393663	+	-	BP0394	membrane protein	30	28	-0.0995357	1.0
393716	393716	394639	395026	+	-	BP0395	exported protein	42	63	0.584963	1.0
	395100	394645	394256	-	-	BP0396	membrane protein	71	119	0.745071	1.4580218876562018E-68
396387	396200	395097		-	-	BP0397	hypothetical protein	107	242	1.1774	4.563005357025598E-137
	398007	396388	396388	-	-	BP0398	membrane protein	89	218	1.29245	1.462936124659652E-154
399071	399062	398004		-	-	BP0399	glycosyl transferase family protein	132	199	0.592231	1.443923099725797E-50
399779	399779	400756	400756	+	-	BP0401	integrase	22	33	0.584963	1.0
400757	400952	402157		+	gltS	BP0402	sodium/glutamate symport carrier protein	26	37	0.509014	1.0
	402154	403665	404053	+	-	BP0403	exported protein	19	29	0.610053	1.0
405117	404994	403681	403320	-	atoE	BP0404	short-chain fatty acids transporter	68	53	-0.359542	1.0
405463	405364	405185	405185	-	-	BP0405	membrane protein	38	108	1.50696	1.690858744736331E-149
406614	406508	405774	405715	-	dnaQ	BP0406	DNA polymerase III subunit epsilon	103	67	-0.620411	1.0
408953	408953	409903	409903	+	-	BP0408	transposase	21	31	0.561879	1.0
411314	411314	410844	410824	-	-	BP0410	universal stress protein	592	1194	1.01213	1.934556292075145E-72
411774	411747	411403	411315	-	-	BP0411	hypothetical protein	80	118	0.560715	4.4348800794303055E-48
	413247	411847		-	-	BP0412	GntR family transcriptional regulator	3	3	0	1.0
415563	415554	415036	414904	-	-	BP0414	Mg(2+) transporter	27	56	1.05247	1.0
415654	415665	416420	416420	+	-	BP0415	membrane protein	22	23	0.0641303	1.0
416490	416616	417848		+	-	BP0416	hypothetical protein	6	8	0.415037	1.0
	417841	418626		+	-	BP0417	enoyl-CoA hydratase	3	4	0.415037	1.0
	418693	419664		+	-	BP0418	exported protein	2	2	0	1.0
420639	420592	419675	419626	-	-	BP0419	LysR family transcriptional regulator	35	134	1.93681	0.0
420700	420790	421950	421976	+	-	BP0420	acyl-CoA dehydrogenase	3	5	0.736966	1.0
	421977	423005		+	-	BP0421	acyl-CoA dehydrogenase	1	1	0	1.0
	423071	424264		+	-	BP0422	thiolase	2	3	0.584963	1.0
426996	426996	426046	426046	-	-	BP0424	transposase	21	33	0.652077	1.0
428013	428000	427095	427095	-	-	BP0425	LysR family transcriptional regulator	28	29	0.0506261	1.0
428490	428379	428176	428176	-	cspA	BP0426	cold shock protein	85	509	2.58213	0.0
428823	428890	429330	429449	+	-	BP0427	exported protein	5	7	0.485427	1.0
430030	430019	429360	428727	-	-	BP0428	GntR family transcriptional regulator	48	109	1.18322	6.282896754163203E-148
	431745	430105	430102	-	-	BP0429	delta-1-pyrroline-5-carboxylate dehydrogenase	3	6	1	1.0
433212	433205	431742		-	-	BP0430	short-chain fatty acids transporter	4	7	0.807355	1.0
	436622	433236		-	-	BP0431	molybdopterin oxidoreductase	3	4	0.415037	1.0
437168	437168	436764	436764	-	-	BP0432	hypothetical protein	14	15	0.0995357	1.0
437301	437312	438298	438596	+	-	BP0433	LysR family transcriptional regulator	28	28	0	1.0
	440544	439312		-	-	BP0435	dehydratase/racemase	2	2	0	1.0
441038	441038	440544		-	-	BP0436	hypothetical protein	6	7	0.222392	1.0
441170	441170	442132	442132	+	-	BP0437	LysR family transcriptional regulator	11	22	1	1.0
443472	443363	442110	441991	-	-	BP0438	hypothetical protein	19	34	0.839535	1.0
443485	443485	444435	444560	+	-	BP0439	transposase	22	30	0.447459	1.0
445371	445364	444990	443927	-	-	BP0441	MerR family transcriptional regulator	177	227	0.358943	4.042372529602793E-29
445320	445439	446497	447107	+	-	BP0442	metallo-beta-lactamase family protein	283	409	0.531299	1.228728453591406E-31
447471	447471	446521	446521	-	-	BP0443	transposase	23	31	0.430634	1.0
450280	450353	451522	451522	+	-	BP0447	acetyl-CoA acetyltransferase	35	38	0.118644	1.0
	451617	453230		+	accB	BP0448	carboxyltransferase subunit of acetyl-CoA carboxylase	2	2	0	1.0
	453277	455298		+	accA	BP0449	biotin carboxylase	1	1	0	1.0
455573	455572	455327	454851	-	-	BP0450	hypothetical protein	149	160	0.10276	5.14042589251164E-16
456809	456776	455586	455574	-	argD	BP0451	acetylornithine transaminase	178	150	-0.246915	1.756075223465762E-10
456939	456972	457937	458054	+	-	BP0452	exported protein	14	12	-0.222392	1.0
459245	459099	457960	457538	-	-	BP0453	low-specificity D-threonine aldolase	22	33	0.584963	1.0
459276	459311	460273	460301	+	-	BP0454	exported protein	152	55	-1.46657	2.61694211804804E-10
460320	460397	462421	462448	+	-	BP0455	hypothetical protein	49	29	-0.756729	1.0
462618	462618	464861	464941	+	hemC	BP0456	heme receptor	12	9	-0.415037	1.0
465090	465140	465598	466700	+	-	BP0457	hypothetical protein	489	851	0.799325	6.368724963794306E-64
469273	469147	466526	466166	-	-	BP0459	membrane protein	41	46	0.16601	1.0
469187	469211	471838	471867	+	topB	BP0460	DNA topoisomerase III	385	371	-0.0534393	4.827155490816043E-8
471912	471990	473054		+	-	BP0461	exported protein	51	57	0.160465	1.0
	473051	473824	473824	+	-	BP0462	ABC transporter ATP-binding protein	24	30	0.321928	1.0
473825	473833	474666	474666	+	-	BP0463	ABC transporter permease	12	14	0.222392	1.0
474667	474679	475458	475531	+	idnO	BP0464	gluconate 5-dehydrogenase	40	56	0.485427	1.0
475532	475532	476965	476992	+	-	BP0465	aldehyde dehydrogenase	20	29	0.536053	1.0
476993	476993	477751	477751	+	fabG	BP0466	3-ketoacyl-ACP reductase	10	11	0.137504	1.0
480024	479657	477807	477807	-	-	BP0467	acetolactate synthase large subunit	4	7	0.807355	1.0
479751	479751	480227	480313	+	-	BP0468	AsnC family transcription regulator	25	28	0.163499	1.0
481200	481200	480244	480039	-	-	BP0469	membrane protein	56	58	0.0506261	1.0
481262	481262	481771	482144	+	-	BP0470	hypothetical protein	78	29	-1.42742	9.455616180586067E-11
482145	482145	482837	482837	+	ribB	BP0471	3,4-dihydroxy-2-butanone 4-phosphate synthase	6	9	0.584963	1.0
483146	483146	484096	484096	+	-	BP0473	transposase	20	31	0.632268	1.0
484213	484213	485280	485280	+	-	BP0474	choloylglycine hydrolase	7	8	0.192645	1.0
488970	488484	485356	485145	-	rne	BP0475	ribonuclease E	105	81	-0.374396	1.7622073711530616E-6
488934	489007	489957	489957	+	rluC	BP0477	ribosomal large subunit pseudouridine synthase C	118	49	-1.26793	6.081561183611046E-6
489958	489960	490631	490787	+	-	BP0478	hydrolase	158	112	-0.496426	0.002834828935885029
490788	490788	491747	491748	+	-	BP0479	sulfite oxidase subunit YedY	157	237	0.594123	1.41211475248094E-48
491778	491797	492417	492979	+	-	BP0480	sulfite oxidase heme-binding subunit YedZ	84	135	0.684498	5.205107181011473E-56
493364	493364	492414	492414	-	-	BP0481	transposase	22	32	0.540568	1.0
495766	495766	494921	494904	-	-	BP0483	AraC family transcriptional regulator	37	35	-0.0801703	1.0
497017	497017	495854	495849	-	lldD	BP0484	L-lactate dehydrogenase	299	199	-0.587377	5.294311228158682E-4
498445	498407	497436	497090	-	-	BP0486	exported protein	31	22	-0.494765	1.0
499873	499873	498446	498446	-	-	BP0487	amidase	26	15	-0.793549	1.0
499940	499948	500784	500882	+	-	BP0488	transcriptional regulator	21	32	0.607683	1.0
503450	503356	500903	500871	-	gyrB	BP0489	DNA gyrase subunit B	200	247	0.304511	3.5028533220140636E-17
504562	504560	503451	503451	-	dnaN	BP0490	DNA polymerase III subunit beta	225	344	0.612484	1.3758887184699437E-41
505972	505972	504563	504563	-	dnaA	BP0491	chromosomal replication initiation protein DnaA	141	283	1.00511	1.462833986116591E-92
506114	506378	506512	506606	+	rpmH	BP0492	50S ribosomal protein L34	647	299	-1.11362	1.4216207121399439E-5
506608	506608	506979		+	rnpA	BP0493	ribonuclease P protein component	103	80	-0.364572	0.01644710629993379
	506976	507248	507290	+	-	BP0494	membrane protein insertion efficiency factor	49	39	-0.329308	1.0
507297	507297	508988	509001	+	-	BP0495	membrane protein insertase YidC	250	188	-0.411195	2.7292276661138103E-5
510169	510169	509219	509078	-	-	BP0496	transposase	23	32	0.476438	1.0
510181	510627	511550	511562	+	-	BP0498	LysR family transcriptional regulator	56	79	0.496426	1.9035892725369203E-38
511976	511957	511559	510653	-	-	BP0499	hypothetical protein	192	96	-1	8.579904053031775E-4
512179	512199	514169	514770	+	-	BP0500	hypothetical protein	63	56	-0.169925	1.0
515631	515656	516645	516847	+	-	BP0502	integrase	191	85	-1.16804	0.16214575034921488
	516842	516642	516266	-	-	BP0503	hypothetical protein	24	27	0.169925	1.0
	516962	516843		-	-	BP0504	hypothetical protein	47	50	0.0892673	1.0
517306	517296	516955		-	-	BP0505	hypothetical protein	47	52	0.145851	1.0
518501	518494	517307	517307	-	-	BP0506	hypothetical protein	55	59	0.101283	1.0
519112	519055	518528	518502	-	-	BP0507	hypothetical protein	31	32	0.0458037	1.0
	519760	519113	519113	-	-	BP0508	phage-related exonuclease	23	33	0.520832	1.0
520746	520743	519757		-	-	BP0509	phage-related DNA recombination protein	18	24	0.415037	1.0
	520929	520747	520747	-	-	BP0510	phage-related membrane protein	13	18	0.469485	1.0
521303	521303	520926		-	-	BP0511	hypothetical protein	15	19	0.341037	1.0
522039	522004	521537	521304	-	-	BP0513	hypothetical protein	37	54	0.545434	1.0
522990	522990	522040	522040	-	-	BP0514	transposase	22	32	0.540568	1.0
523341	523331	523089	523089	-	-	BP0515	hypothetical protein	29	19	-0.610053	1.0
525100	525100	524150	523473	-	-	BP0517	transposase	28	37	0.402098	1.0
525609	525605	525210	525210	-	-	BP0518	hypothetical protein	11	6	-0.874469	1.0
525762	525775	526476	526476	+	-	BP0519	glutathione S-transferase	62	81	0.385654	3.585421967356655E-30
526727	526740	527600	527610	+	-	BP0520	exported protein	8	6	-0.415037	1.0
528084	528010	527675	527661	-	-	BP0521	hypothetical protein	39	20	-0.963474	1.0
529296	529296	528151	528144	-	-	BP0522	metal-activated pyridoxal enzyme	9	14	0.63743	1.0
	529983	529324		-	-	BP0523	haloacid dehalogenase	3	4	0.415037	1.0
530228	531267	531428	531441	+	-	BP0526	hypothetical protein	50	71	0.505891	1.0
531442	531460	531591	531722	+	ecnA1	BP0527	entericidin A anti-toxin	81	115	0.50564	3.1752903825023346E-33
531957	532218	538940	538940	+	-	BP0529	autotransporter	46	39	-0.23816	1.0
538941	538974	539573	539573	+	-	BP0530	hypothetical protein	48	49	0.0297473	1.0
	539846	540823		+	-	BP0531	exported protein	6	3	-1	1.0
540858	540858	542411	542411	+	-	BP0532	substrate-CoA ligase	7	4	-0.807355	1.0
542419	542419	543159	543182	+	-	BP0533	transcriptional regulator	24	15	-0.678072	1.0
543183	543183	543947	543947	+	-	BP0534	enoyl-CoA hydratase/isomerase	109	130	0.254183	8.152681754762826E-20
543948	543992	544327	545844	+	-	BP0535	carboxymuconolactone decarboxylase	317	366	0.207361	1.9009085527060068E-23
546220	546220	545270	545144	-	-	BP0537	transposase	20	32	0.678072	1.0
	547283	546339	546339	-	-	BP0538	arginase	11	16	0.540568	1.0
548671	548521	547280		-	rocD	BP0539	ornithine aminotransferase	15	21	0.485427	1.0
548683	548683	549633	549633	+	-	BP0540	transposase	21	31	0.561879	1.0
550304	550304	549630	549042	-	-	BP0541	transcriptional regulator	71	41	-0.792195	1.0
551384	551384	550389	550389	-	-	BP0542	exported protein	4	4	0	1.0
	552828	551539		-	-	BP0543	hypothetical protein	2	2	0	1.0
553080	553080	553271	553271	+	-	BP0544	4-oxalocrotonate tautomerase	2	8	2	1.0
553374	553378	554697	555010	+	rimO	BP0545	ribosomal protein S12 methylthiotransferase RimO	114	76	-0.584963	0.0026129282388888406
555357	555337	554768	554152	-	-	BP0546	bacterioferritin	115	277	1.26825	3.933342353963418E-150
555478	555518	556105	556111	+	-	BP0547	lysine decarboxylase	109	64	-0.768184	1.0
556112	556112	556714		+	-	BP0548	hypothetical protein	90	81	-0.152003	4.875792234076909E-8
	556711	557367		+	-	BP0549	haloacid dehalogenase	35	41	0.228269	1.0
	557364	557990	558210	+	-	BP0550	hypothetical protein	29	44	0.601451	1.0
559016	558951	558013	557763	-	fmt	BP0551	methionyl-tRNA formyltransferase	35	51	0.543142	1.0
559529	559529	559017	559017	-	def	BP0552	peptide deformylase	204	473	1.21327	3.2077490560377297E-133
560884	560881	559631	559530	-	-	BP0553	kynureninase	34	62	0.866733	1.0
560932	560970	561503	561570	+	lrp	BP0554	leucine-responsive regulatory protein	34	36	0.0824622	1.0
561582	561604	562716	562716	+	smf	BP0555	hypothetical protein	6	6	0	1.0
562793	562830	563738	563778	+	hmgcL	BP0556	hydroxymethylglutaryl-CoA lyase	74	74	0	1.0801748302477649E-12
563791	563881	564357	564550	+	-	BP0557	membrane protein	29	30	0.0489096	1.0
565408	565408	564392	563836	-	-	BP0558	amino acid ABC transporter substrate-binding protein	152	165	0.118395	1.0250530199882466E-20
566799	566763	565522	565409	-	-	BP0559	aminotransferase	53	59	0.154723	1.0
566985	567897	568862	569375	+	-	BP0561	exported protein	197	198	0.0073048	2.0744836617336994E-17
569471	569400	568909	568221	-	-	BP0562	exported protein	630	574	-0.134301	4.69931590630863E-10
570395	570395	569496	569473	-	-	BP0563	chromosome replication initiation inhibitor protein	18	19	0.0780025	1.0
570478	570525	571160	571734	+	-	BP0564	transporter	116	134	0.208108	7.431084272315705E-19
572107	572107	571157	571157	-	-	BP0565	transposase	21	32	0.607683	1.0
573113	573090	572242	572242	-	-	BP0566	dioxygenase	23	68	1.5639	1.0
573185	573224	574000	574000	+	-	BP0567	L-aspartate dehydrogenase	3	7	1.22239	1.0
574679	574675	574046	573813	-	-	BP0568	amino acid efflux protein	15	17	0.180572	1.0
574776	574783	576117	576135	+	-	BP0569	hypothetical protein	17	15	-0.180572	1.0
576136	576136	576747		+	-	BP0570	exported protein	52	77	0.566347	4.108305189884038E-46
	576744	579053	579053	+	-	BP0571	two-component sensor kinase	48	71	0.564785	1.0
579060	579064	579753		+	-	BP0572	two-component response regulator	682	699	0.0355207	1.4451931975179796E-11
	579750	581129	581131	+	trkA	BP0573	Trk system potassium uptake protein	323	393	0.282995	1.438797619675562E-17
581138	581178	582647	582746	+	trkH	BP0574	Trk system potassium uptake protein	43	55	0.355095	1.0
582755	582793	583260	583470	+	-	BP0575	MarR family transcriptional regulator	66	118	0.838249	1.548546134465683E-80
584271	584263	583268	583251	-	-	BP0576	hypothetical protein	18	35	0.959358	1.0
584385	584397	584996	584996	+	-	BP0577	hypothetical protein	6	9	0.584963	1.0
	585320	586282		+	-	BP0578	hypothetical protein	1	3	1.58496	1.0
	586308	587060		+	maiA	BP0579	maleate isomerase	1	2	1	1.0
	587927	588958		+	-	BP0581	hypothetical protein	3	3	0	1.0
	588974	589591		+	-	BP0582	isochorismatase	3	4	0.415037	1.0
590177	590177	589662	589621	-	-	BP0583	ring hydroxylating subunit beta	6	10	0.736966	1.0
591492	591481	590192	590178	-	-	BP0584	ring hydroxylating subunit alpha	4	7	0.807355	1.0
	592779	591517		-	-	BP0585	ferredoxin reductase	1	2	1	1.0
593093	593093	592782	592780	-	-	BP0586	ferredoxin	6	6	0	1.0
593563	593563	594666	594666	+	-	BP0589	exported protein	6	11	0.874469	1.0
594667	594696	597068		+	-	BP0590	oxidoreductase large subunit	12	15	0.321928	1.0
	597065	597901		+	-	BP0591	oxidoreductase medium subunit	6	9	0.584963	1.0
	597898	599085	599119	+	-	BP0592	iron-sulfur binding protein	13	18	0.469485	1.0
599120	599120	600148		+	-	BP0593	exported protein	9	12	0.415037	1.0
	600145	600933		+	-	BP0594	ABC transporter ATP-binding protein	9	11	0.289507	1.0
	600930	601703	601703	+	-	BP0595	ABC transporter permease	4	5	0.321928	1.0
601743	601743	602372	602372	+	-	BP0596	membrane protein	320	62	-2.36773	4.758323610228889E-120
602373	602375	604033	604033	+	-	BP0597	membrane protein	270	79	-1.77303	6.68778590446602E-8
604301	604382	605623	605682	+	-	BP0598	glutamate--cysteine ligase	364	336	-0.115477	3.621994267187065E-9
606634	606562	605639	605639	-	-	BP0599	hypothetical protein	10	13	0.378512	1.0
	606770	607384		+	-	BP0600	hypothetical protein	0	0	0	1.0
607459	607459	607929	608259	+	-	BP0601	tRNA (cytidine(34)-2'-O)-methyltransferase	32	22	-0.540568	1.0
610070	610055	609000	607811	-	gpsA	BP0603	glycerol-3-phosphate dehydrogenase	57	57	0	1.0
610651	610598	610071	610071	-	secB	BP0604	protein translocase subunit SecB	451	358	-0.333168	2.5554827823242294E-8
610913	610912	610652	610652	-	grxC	BP0605	glutaredoxin 3	237	212	-0.160823	3.235837547046914E-8
611465	611368	610946	610922	-	-	BP0606	hypothetical protein	128	142	0.149747	3.522916723388849E-19
611499	611521	612273	612273	+	gpmA	BP0607	2,3-bisphosphoglycerate-dependent phosphoglycerate mutase	127	111	-0.194269	1.2199769768785533E-7
612274	612277	613842	613868	+	-	BP0608	peptidase	52	52	0	1.0
613869	613869	615314		+	ctpA	BP0609	carboxy-terminal processing protease	352	412	0.227069	6.7408344369165726E-15
	615311	616105	616721	+	thiF	BP0610	adenylyltransferase	269	342	0.34639	1.4529410958116455E-30
617052	617052	616102	616102	-	-	BP0611	transposase	21	30	0.514573	1.0
617176	617222	618193	618624	+	-	BP0612	exported protein	62	56	-0.146841	1.0
619094	619059	618253	618251	-	-	BP0613	transcriptional regulator	16	47	1.55459	1.0
	621022	621981		+	-	BP0615	exported protein	2	3	0.584963	1.0
	622035	622880		+	-	BP0616	hypothetical protein	3	4	0.415037	1.0
623595	623548	622934	622928	-	-	BP0617	TetR family transcriptional regulator	100	51	-0.971431	0.0017263803920353604
625039	625039	623630	623630	-	lpdA	BP0618	dihydrolipoamide dehydrogenase	5	5	0	1.0
	625796	625056		-	-	BP0619	branched-chain amino acid ABC transporter ATP-binding protein	1	1	0	1.0
	627612	625789		-	-	BP0620	branched-chain amino acid ABC transporter permease	1	1	0	1.0
	628493	627609		-	-	BP0621	branched-chain amino acid ABC transporter permease	2	1	-1	1.0
629771	629771	628563	628563	-	-	BP0622	leu/Ile/val-binding protein	6	5	-0.263034	1.0
632757	632757	631264	630733	-	-	BP0624	substrate-CoA ligase	145	84	-0.787592	0.06601602887392044
634012	634012	632837	632758	-	-	BP0625	acyl-CoA dehydrogenase	120	69	-0.798366	0.519018921418021
635642	635628	634843	634674	-	-	BP0627	enoyl-CoA hydratase/isomerase	137	67	-1.03194	0.0717873776059812
636618	636617	635643	635643	-	-	BP0628	pyruvate dehydrogenase component E1 subunit beta	138	51	-1.4361	5.117840061307811E-10
637626	637590	636619	636619	-	pdhA	BP0629	pyruvate dehydrogenase component E1 subunit alpha	124	27	-2.19931	6.655937158922744E-112
638737	638737	637904	637904	-	-	BP0630	transcriptional regulator	62	71	0.195551	1.0
642245	642244	641252	641252	-	-	BP0633	exported protein	13	8	-0.70044	1.0
642437	642492	643640		+	-	BP0634	acyl-CoA dehydrogenase	9	9	0	1.0
	643637	644443		+	-	BP0635	enoyl-CoA hydratase	7	9	0.36257	1.0
	644440	645594		+	-	BP0636	hypothetical protein	4	5	0.321928	1.0
	645596	645997		+	-	BP0637	hypothetical protein	3	4	0.415037	1.0
	645994	646389		+	-	BP0638	hypothetical protein	3	5	0.736966	1.0
	646386	646778		+	-	BP0639	hypothetical protein	4	5	0.321928	1.0
646779	646789	647949	647980	+	-	BP0640	acyl-CoA dehydrogenase	6	9	0.584963	1.0
647987	647987	648958	648958	+	-	BP0641	exported protein	5	5	0	1.0
	648966	650114	650114	+	-	BP0642	hypothetical protein	4	5	0.321928	1.0
651064	651001	650111	650094	-	-	BP0643	LysR family transcriptional regulator	14	35	1.32193	1.0
	651208	652155	652155	+	-	BP0644	dihydrodipicolinate synthase	5	4	-0.321928	1.0
652254	652254	653204	653204	+	-	BP0645	transposase	21	32	0.607683	1.0
653303	653303	654253	654407	+	-	BP0646	transposase	21	31	0.561879	1.0
	654657	654250		-	-	BP0647	hypothetical protein	3	4	0.415037	1.0
	656912	655941		-	-	BP0649	exported protein	1	2	1	1.0
657011	657019	657981	658015	+	-	BP0650	LysR family transcriptional regulator	14	17	0.280108	1.0
658100	658100	659821	659821	+	dld	BP0651	D-lactate dehydrogenase	7	9	0.36257	1.0
660995	660995	659865	659865	-	-	BP0652	acyl-CoA dehydrogenase	13	17	0.387023	1.0
662284	662199	661009	660996	-	-	BP0653	acyl-CoA dehydrogenase	21	31	0.561879	1.0
663399	663399	662380	662380	-	-	BP0654	exported protein	18	15	-0.263034	1.0
	664704	663532	663532	-	-	BP0655	acetylornithine deacetylase	7	4	-0.807355	1.0
665371	665371	664697		-	-	BP0656	hypothetical protein	6	4	-0.584963	1.0
665810	665810	665382	665372	-	-	BP0657	endoribonuclease	18	12	-0.584963	1.0
667217	667115	665841	665811	-	-	BP0658	hypothetical protein	17	10	-0.765535	1.0
667468	667480	668463	668464	+	-	BP0659	zinc-binding dehydrogenase	75	29	-1.37084	1.830774055330797E-17
669502	669491	668547	668416	-	-	BP0660	LysR family transcriptional regulator	83	62	-0.420843	0.023703220734488217
	671780	669639	669632	-	-	BP0661	acetyl-CoA synthetase	66	46	-0.520832	1.0
672798	672559	671780		-	-	BP0662	enoyl-CoA hydratase	81	66	-0.295456	4.643626957043887E-5
672841	672958	673851	673851	+	-	BP0663	hypothetical protein	354	379	0.0984485	4.409321577592309E-15
673852	673915	674934	674990	+	-	BP0664	exported protein	350	315	-0.152003	1.3619744054130612E-9
674991	674991	675971	676411	+	-	BP0665	thymidine diphosphoglucose 4,6-dehydratase	325	269	-0.272834	1.0268908123661036E-7
678045	678001	676169	675724	-	glmS	BP0666	glucosamine--fructose-6-phosphate aminotransferase	132	127	-0.0557094	5.2730241518110975E-14
678101	678151	678639	679147	+	-	BP0667	AsnC family transcription regulator	97	176	0.859519	4.525751999285169E-75
679847	679845	678661	678474	-	-	BP0668	thiolase	6	8	0.415037	1.0
682033	681992	679875	679868	-	-	BP0669	bifunctional enoyl-CoA hydratase/3-hydroxyacyl-CoA dehydrogenase	7	7	0	1.0
	682250	684052		+	-	BP0670	acyl-CoA dehydrogenase	5	3	-0.736966	1.0
684134	684134	685120	685160	+	-	BP0671	exported protein	5	6	0.263034	1.0
	685172	687361		+	-	BP0672	acetyl-CoA synthetase	3	4	0.415037	1.0
	687358	688155		+	-	BP0673	hypothetical protein	3	4	0.415037	1.0
	688152	688988	688988	+	-	BP0674	transcriptional regulator	11	14	0.347923	1.0
689008	689008	691383	691383	+	-	BP0675	molybdopterin oxidoreductase	7	12	0.777608	1.0
691482	691482	692432	692550	+	-	BP0676	transposase	21	30	0.514573	1.0
693108	693155	694429	694429	+	hemA	BP0677	glutamyl-tRNA reductase	292	189	-0.627582	0.0012271130126552683
694430	694516	695598	695608	+	prfA	BP0678	peptide chain release factor 1	58	48	-0.273018	1.0
695609	695609	696421	696457	+	hemK	BP0679	release factor glutamine methyltransferase	17	15	-0.180572	1.0
696458	696458	696784	696788	+	-	BP0680	glutaredoxin	222	424	0.933505	5.652799731298166E-74
696789	696789	697349	697372	+	-	BP0681	3-octaprenyl-4-hydroxybenzoate carboxy-lyase	98	143	0.545161	2.1581865571846867E-44
697588	697590	698582	698582	+	-	BP0682	exported protein	31	29	-0.0962153	1.0
698584	698601	699596	700296	+	-	BP0683	4,5-dihydroxyphthalate decarboxylase	110	156	0.504043	3.2475831034925567E-41
700373	700479	700988		+	-	BP0684A	2Fe-2S ferredoxin	56	91	0.70044	6.335626478997832E-62
	700981	703362	703837	+	-	BP0685	dehydrogenase/oxidase	37	64	0.790547	1.0
705180	705180	704230	704081	-	-	BP0688	transposase	22	31	0.494765	1.0
	706229	705279	705260	-	-	BP0689	lipoprotein	43	75	0.802554	7.201667131956994E-67
707245	707098	706226		-	-	BP0690	nucleotide-binding protein	97	98	0.014797	1.7552856305514003E-11
707430	708029	709315	709493	+	-	BP0692	cytochrome C	18	14	-0.36257	1.0
710295	710295	709369	709220	-	-	BP0693	HPr kinase/phosphorylase	94	76	-0.306661	1.1677753410317854E-4
711451	710769	710314	710296	-	rpoP	BP0694	nitrogen regulatory IIA protein	221	161	-0.456986	0.002382578364588039
712443	712412	711621	711476	-	-	BP0697	ABC transporter ATP-binding protein	91	109	0.26039	1.8522743248778367E-21
	713064	712444	712444	-	-	BP0698	exported protein	103	117	0.183864	8.111506974208502E-21
713690	713690	713061		-	-	BP0699	exported protein	93	116	0.318822	6.391800999562129E-28
	714311	713703	713691	-	-	BP0700	hydrolase	106	100	-0.0840643	1.022596653235369E-10
715332	715297	714308		-	-	BP0701	hypothetical protein	103	67	-0.620411	0.12814128778907846
715386	715403	716617	717291	+	purT	BP0702	phosphoribosylglycinamide formyltransferase 2	107	109	0.0267173	9.114879029085151E-19
718569	718569	719519	719519	+	-	BP0704	transposase	23	34	0.563901	1.0
720920	720953	722239	722328	+	-	BP0706	membrane protein	89	40	-1.15381	0.0017824314353736567
722405	722405	722713		+	-	BP0707	hypothetical protein	85	37	-1.19994	3.01018883745727E-4
	722714	723379	723403	+	-	BP0708	membrane protein	104	53	-0.972519	0.0048013328507050135
723415	723420	725210	725210	+	aspS	BP0709	aspartate--tRNA ligase	216	173	-0.320259	6.019105519653988E-7
725211	725323	726183		+	-	BP0710	endonuclease/exonuclease/phosphatase family protein	168	143	-0.232446	3.4859755736847285E-10
	726180	727385	727684	+	-	BP0711	phospholipase	43	48	0.158698	1.0
728690	728266	727382	727382	-	-	BP0712	membrane protein	8	7	-0.192645	1.0
731178	731178	730180	729861	-	-	BP0716	integrase	21	32	0.607683	1.0
732289	732210	731338	731257	-	-	BP0718	carboxyvinyl-carboxyphosphonate phosphorylmutase	49	48	-0.0297473	1.0
732456	732551	732769	732769	+	-	BP0720	hypothetical protein	5	10	1	1.0
734188	734188	732809	732807	-	-	BP0721	aminotransferase	37	44	0.249978	1.0
735627	735627	734230	734189	-	-	BP0722	amidase	12	16	0.415037	1.0
737319	737319	735667	735628	-	-	BP0723	ABC transporter ATP-binding protein	17	28	0.719892	1.0
	738207	737323	737320	-	-	BP0724	ABC transporter permease	18	26	0.530515	1.0
739157	739148	738207		-	-	BP0725	ABC transporter permease	17	23	0.436099	1.0
740951	740846	739227	739227	-	-	BP0726	peptide ABC transporter substrate-binding protein	63	82	0.380272	2.089455731987202E-31
740995	741013	741828	741878	+	-	BP0727	transcriptional regulator	56	84	0.584963	5.1101699766685E-44
	742465	741896	741849	-	-	BP0728	transcriptional regulator	35	60	0.777608	1.0
743416	743416	742466		-	-	BP0729	transposase	24	35	0.544321	1.0
743424	744071	745168	745180	+	nspC	BP0731	carboxynorspermidine/carboxyspermidine decarboxylase	69	64	-0.108524	1.0
745181	745202	746467	746545	+	-	BP0732	exported protein	107	119	0.153351	3.4903522065182114E-23
746625	746625	747575	747577	+	-	BP0733	transposase	21	29	0.465664	1.0
747755	747819	748409	748846	+	-	BP0735	exported protein	56	60	0.0995357	1.0
	750869	748425		-	bfrF	BP0736	ferric siderophore receptor	0	0	0	1.0
751960	751960	750989	750953	-	-	BP0737	inner membrane sensor for iron transport	11	6	-0.874469	1.0
753526	753526	752576	752576	-	-	BP0739	transposase	21	30	0.514573	1.0
755943	755943	753748	753748	-	-	BP0740	DNA methylase	13	12	-0.115477	1.0
756538	756444	756016	756016	-	-	BP0741	transcriptional regulator	32	51	0.672425	1.0
758052	758052	757609	756955	-	-	BP0744	transcriptional regulator	424	305	-0.475255	2.7872417456055513E-5
758100	758160	758909	758981	+	-	BP0745	transcriptional regulator	6	7	0.222392	1.0
760281	760211	759075	758938	-	proB	BP0746	glutamate 5-kinase	29	28	-0.0506261	1.0
761564	761415	760282	760282	-	obgE	BP0747	GTPase Obg	83	74	-0.165586	1.5163154621037348E-8
761858	761825	761565	761565	-	rpmA	BP0748	50S ribosomal protein L27	1245	490	-1.34529	0.08108481745971288
762333	762170	761859	761859	-	rplU	BP0749	50S ribosomal protein L21	1443	498	-1.53485	0.003202413244970598
762565	762595	763743	763854	+	-	BP0750	hypothetical protein	17	17	0	1.0
763858	763858	764823	764869	+	ispB	BP0751	octaprenyl-diphosphate synthase	117	64	-0.870365	1.0
765971	765958	765092	764957	-	-	BP0752	LysR family transcriptional regulator	179	177	-0.0162102	1.5373723273771165E-15
766069	766089	768137	768154	+	hyuA	BP0753	hydantoin utilization protein A	4	5	0.321928	1.0
768155	768155	770152	770186	+	hyuB	BP0754	hydantoin utilization protein B	4	6	0.584963	1.0
	770187	771524		+	-	BP0755	amino acid deaminase	3	4	0.415037	1.0
	773695	775176		+	gabD	BP0757	succinate-semialdehyde dehydrogenase	4	4	0	1.0
775749	775749	775192		-	cyaC	BP0758	cyclolysin-activating lysine-acyltransferase	7	4	-0.807355	1.0
776115	776228	781348	781348	+	cyaA	BP0760	bifunctional hemolysin-adenylate cyclase	532	612	0.202105	1.6927755714849465E-12
781349	781426	783564		+	cyaB	BP0761	cyclolysin secretion/procession ATP-binding protein	97	115	0.245577	4.7667241984319575E-26
	783561	784883	784884	+	cyaD	BP0762	cyclolysin secretion protein CyaD	104	132	0.343954	3.141325493075087E-33
784885	784885	786309	786399	+	cyaE	BP0763	cyclolysin secretion protein CyaE	64	80	0.321928	1.7226128335750307E-25
786400	786400	787308	787308	+	cyaX	BP0764	LysR family transcriptional regulator	9	8	-0.169925	1.0
787373	787373	788287	788287	+	-	BP0765	extracellular solute-binding protein	12	9	-0.415037	1.0
	789125	789808		+	gltK	BP0767	glutamate/aspartate transport system permease	0	0	0	1.0
	789825	790568		+	gltL	BP0768	glutamate/aspartate transport ATP-binding protein	1	1	0	1.0
	790598	791458		+	-	BP0769	aminotransferase	1	0	0	1.0
792035	792032	791466	791300	-	-	BP0770	membrane protein	13	33	1.34395	1.0
	793077	792121		-	-	BP0771	exported protein	1	1	0	1.0
	793874	793122		-	fabG	BP0772	acetoacetyl-CoA reductase	0	1	0	1.0
	795616	793871		-	-	BP0773	acetolactate synthase large subunit	0	0	0	1.0
795701	795701	796435	796435	+	-	BP0774	GntR family transcriptional regulator	29	27	-0.103093	1.0
796656	796752	797774	797822	+	-	BP0775	hypothetical protein	12	7	-0.777608	1.0
798570	798500	797790	797734	-	-	BP0776	GntR family transcriptional regulator	34	26	-0.387023	1.0
799685	799664	798657	798657	-	-	BP0777	Zinc-binding dehydrogenase	22	24	0.125531	1.0
	801237	799705		-	-	BP0778	acetyl-CoA synthetase	4	4	0	1.0
	802352	801234		-	-	BP0779	hypothetical protein	8	8	0	1.0
803131	803131	802349		-	-	BP0780	membrane protein	9	7	-0.36257	1.0
804022	804006	803143	803132	-	-	BP0781	ABC transporter ATP-binding protein	8	7	-0.192645	1.0
805160	805122	804025	804023	-	-	BP0782	exported protein	12	11	-0.125531	1.0
806117	806117	805191	805161	-	-	BP0783	dioxygenase	7	7	0	1.0
807857	807846	806152	806118	-	ilvB	BP0784	acetolactate synthase large subunit	13	17	0.387023	1.0
809037	808981	808046	808045	-	-	BP0785	mechanosensitive channel protein	36	17	-1.08246	1.0
810037	810037	809087	809084	-	-	BP0786	transposase	21	29	0.465664	1.0
810882	811201	812916	812926	+	ilvI	BP0789	acetolactate synthase large subunit	137	74	-0.888579	0.4167149628035053
812927	812927	813418	813490	+	ilvH	BP0790	acetolactate synthase small subunit	100	78	-0.358454	0.0035698007256322974
813491	813491	814507	814512	+	ilvC	BP0791	ketol-acid reductoisomerase	187	154	-0.280108	5.76634909667491E-9
814658	814675	815454	815618	+	pssA	BP0792	CDP-diacylglycerol--serine O-phosphatidyltransferase	606	800	0.400682	2.1548643417767375E-20
816042	816000	815473	815276	-	-	BP0793	lipoprotein	62	40	-0.632268	1.0
816156	816294	816563	816653	+	rpsO	BP0794	30S ribosomal protein S15	725	190	-1.93198	5.6726027398678194E-36
816654	816654	818813	818813	+	pnp	BP0795	polyribonucleotide nucleotidyltransferase	471	367	-0.359947	7.315767605583308E-5
818814	818934	819653	820229	+	-	BP0796	lipoprotein	45	28	-0.684498	1.0
820600	820600	819650	819650	-	-	BP0797	transposase	21	32	0.607683	1.0
820612	820741	821958	822018	+	tdcB	BP0798	threonine dehydratase	6	7	0.222392	1.0
822613	822563	821952	821859	-	-	BP0799	hypothetical protein	14	5	-1.48543	1.0
822806	823197	824174	824186	+	-	BP0800	zinc-binding dehydrogenase	151	125	-0.27262	7.202883411028288E-9
824187	824318	825064	825085	+	tpiA	BP0801	triosephosphate isomerase	246	118	-1.05987	1.0
825086	825086	825532	825582	+	secG	BP0802	protein translocase subunit SecG	183	123	-0.573185	0.5434291945908061
826206	826320	828551	828551	+	betT	BP0804	high-affinity choline transport protein	7	11	0.652077	1.0
829470	829374	828574	828574	-	-	BP0805	transcriptional regulator	14	13	-0.106915	1.0
829654	829656	830888	830929	+	-	BP0806	methylaspartate ammonia-lyase	21	24	0.192645	1.0
830953	830999	831988	832018	+	-	BP0807	exported protein	11	17	0.628031	1.0
832019	832019	833407	833407	+	-	BP0808	hypothetical protein	5	9	0.847997	1.0
835006	835006	835989	836035	+	-	BP0810	exported protein	4	7	0.807355	1.0
836036	836186	837202	837202	+	-	BP0812	transposase for IS1663	24	36	0.584963	1.0
838300	838223	837399	837140	-	-	BP0813	short-chain dehydrogenase	34	50	0.556393	1.0
839207	839191	838301	838301	-	-	BP0814	LysR family transcriptional regulator	34	101	1.57075	9.359294716254178E-291
839395	839395	840546	840546	+	metC	BP0815	cystathionine beta-lyase	12	7	-0.777608	1.0
840549	840550	841581	841581	+	-	BP0816	hypothetical protein	11	12	0.125531	1.0
841710	841710	842681	842688	+	-	BP0817	exported protein	7	8	0.192645	1.0
842706	842706	844790	844790	+	-	BP0818	hypothetical protein	9	9	0	1.0
845957	845849	844857	844857	-	-	BP0819	exported protein	12	14	0.222392	1.0
847292	847292	845958	845958	-	-	BP0820	hypothetical protein	5	7	0.485427	1.0
	849330	847318	847293	-	hyuB	BP0821	hydantoin utilization protein B	8	10	0.321928	1.0
851423	851399	849327		-	hyuA	BP0822	hydantoin utilization protein A	10	10	0	1.0
851478	851479	852126	852305	+	-	BP0823	transcriptional regulator	57	53	-0.10497	1.0
852306	852309	852761	853249	+	-	BP0824	azurin	747	2822	1.91754	5.966735411852984E-299
853490	853476	852805	852805	-	-	BP0825	hypothetical protein	38	21	-0.85561	1.0
	854984	853491	853491	-	-	BP0826	multidrug efflux system outer membrane protein	5	3	-0.736966	1.0
	858094	854981		-	-	BP0827	multidrug efflux system membrane protein	0	0	0	1.0
	859213	858107		-	-	BP0828	HlyD family secretion protein	1	1	0	1.0
860214	860005	859337	859337	-	-	BP0829	transcriptional regulator	27	33	0.289507	1.0
860226	860226	861176	861225	+	-	BP0830	transposase	21	31	0.561879	1.0
861226	861259	863217	863244	+	betT	BP0831	high-affinity choline transport protein	56	77	0.459432	9.08555820997843E-38
863245	863245	863946	864904	+	-	BP0832	LysR family transcriptional regulator	15	18	0.263034	1.0
864905	864905	865720	865720	+	-	BP0834	DNA repair exonuclease	4	7	0.807355	1.0
865737	865737	866540	866543	+	-	BP0835	membrane protein	34	41	0.270089	1.0
	866958	866524	866524	-	-	BP0836	exported protein	2	4	1	1.0
867390	867389	866955		-	-	BP0837	hypothetical protein	2	5	1.32193	1.0
	868128	867391	867391	-	-	BP0838	TetR family transcriptional regulator	7	14	1	1.0
868913	868913	867963		-	-	BP0839	transposase	22	33	0.584963	1.0
868921	869226	870383	870435	+	-	BP0840	outer membrane porin protein	15208	15369	0.0151929	0.581858010589138
870553	870572	870931	870935	+	nuoA	BP0841	NADH-quinone oxidoreductase subunit A	531	187	-1.50567	3.936689950580016E-8
870936	870968	871444	871444	+	nuoB	BP0842	NADH-quinone oxidoreductase subunit B	434	223	-0.960651	1.0
871445	871519	872142	872144	+	nuoC	BP0843	NADH-quinone oxidoreductase subunit C	400	219	-0.869069	0.45582265101454755
872145	872145	873401	873446	+	nuoD	BP0844	NADH-quinone oxidoreductase subunit D	427	277	-0.62435	0.0038147844174045847
873447	873447	873941		+	nuoE	BP0845	NADH-quinone oxidoreductase subunit E	472	324	-0.542793	1.6623252498939903E-4
	873938	875305	875320	+	nuoF	BP0846	NADH-quinone oxidoreductase subunit F	362	264	-0.455452	1.2506603065342564E-4
875321	875321	877648		+	nuoG	BP0847	NADH-quinone oxidoreductase subunit G	321	229	-0.487226	2.281764608529107E-4
	877648	878721	878742	+	nuoH	BP0848	NADH-quinone oxidoreductase subunit H	406	281	-0.53091	4.985790337405893E-4
878743	878743	879231	879248	+	nuoI	BP0849	NADH-quinone oxidoreductase subunit I	299	210	-0.509756	1.959564348814651E-4
879249	879249	879896		+	nuoJ	BP0850	NADH-quinone oxidoreductase subunit J	256	169	-0.599121	0.0020103584046864955
	879893	880201	880201	+	nuoK	BP0851	NADH-quinone oxidoreductase subunit K	364	254	-0.51911	0.0026523036780642297
880206	880219	882231		+	nuoL	BP0852	NADH-quinone oxidoreductase subunit L	289	190	-0.60507	0.0015087843827012093
	882231	883730	883730	+	nuoM	BP0853	NADH-quinone oxidoreductase subunit M	291	203	-0.519539	3.909981655901219E-4
883731	883741	885225	885225	+	nuoN	BP0854	NADH-quinone oxidoreductase subunit N	285	237	-0.266075	3.14230356272154E-7
885226	885242	885571	885597	+	-	BP0855	membrane protein	403	361	-0.158781	2.0189011117337675E-12
885821	885872	888103	888109	+	bfrD	BP0856	TonB-dependent receptor BfrD	392	386	-0.0222528	2.9518035289282244E-9
888117	888327	890585	890585	+	bfrE	BP0857	TonB-dependent receptor for iron transport	15	12	-0.321928	1.0
890685	890698	891216	891359	+	-	BP0858	GnaT-family acetyltransferase	47	47	0	1.0
	892002	891226		-	fabG	BP0859	3-ketoacyl-ACP reductase	2	2	0	1.0
	893687	891999		-	-	BP0860	acetolactate synthase large subunit	3	2	-0.584963	1.0
	894829	893849		-	-	BP0861	exported protein	3	2	-0.584963	1.0
894967	894967	895884	895884	+	-	BP0862	LysR family transcriptional regulator	29	32	0.142019	1.0
896908	896873	896013	895839	-	serB	BP0863	phosphoserine phosphatase	43	54	0.328623	1.0
900340	900340	896909	896909	-	mfd	BP0864	transcription-repair coupling factor	49	52	0.0857299	1.0
900394	900394	901077		+	ispD	BP0865	2-C-methyl-D-erythritol 4-phosphate cytidylyltransferase	22	16	-0.459432	1.0
	901074	901562	901584	+	ispF	BP0866	2-C-methyl-D-erythritol 2,4-cyclodiphosphate synthase	71	75	0.0790716	9.575268226207078E-15
901661	901661	902611	902874	+	-	BP0867	transposase	22	29	0.398549	1.0
903627	903627	902608	902026	-	fbp	BP0868	fructose-1,6-bisphosphatase	172	230	0.419225	2.70882438176045E-35
906357	906345	903637	903628	-	pepN	BP0869	aminopeptidase	96	110	0.196397	8.943743531635934E-20
906404	906493	907149	907173	+	-	BP0870	exported protein	51	115	1.17306	2.9854934040390614E-146
907248	907248	908198	908218	+	-	BP0871	transposase	21	36	0.777608	1.0
910274	910027	908195	907576	-	-	BP0872	ABC transporter ATP-binding protein	16	9	-0.830075	1.0
910414	910426	911085	911136	+	tpm	BP0873	thiopurine S-methyltransferase	85	59	-0.526748	0.22388851900899842
911148	911173	911325	911430	+	vir-18	BP0874	vir-repressed protein	60	39	-0.621488	1.0
911431	911434	911601	912116	+	-	BP0875	exported protein	108	195	0.852443	5.64185976176413E-88
912318	912293	911613	911434	-	-	BP0876	lipoprotein	49	38	-0.366782	1.0
912550	912575	913291	913348	+	-	BP0877	hypothetical protein	7	10	0.514573	1.0
914607	914607	913306	912970	-	-	BP0878	phospholipase	36	27	-0.415037	1.0
	919872	921224		+	-	BP0882	hypothetical protein	0	0	0	1.0
	921253	921774		+	-	BP0883	biotin carboxyl carrier protein	0	0	0	1.0
	921771	923225		+	-	BP0884	carboxylase	0	0	0	1.0
	923680	924489		+	-	BP0886	hypothetical protein	1	1	0	1.0
	924515	925570		+	-	BP0887	hypothetical protein	0	1	0	1.0
925571	925583	926374	926406	+	-	BP0888	GntR family transcriptional regulator	21	31	0.561879	1.0
926407	926407	927777	928239	+	accC	BP0889	biotin carboxylase	18	27	0.584963	1.0
928954	928954	929904	929956	+	-	BP0891	transposase	19	34	0.839535	1.0
929957	929957	930178	930318	+	-	BP0892	hypothetical protein	74	103	0.477047	5.81495929172764E-41
930327	930338	930550	930587	+	-	BP0893	hypothetical protein	169	521	1.62426	4.1014170256770223E-305
930596	930649	931788	931788	+	pmi	BP0894	mannose-6-phosphate isomerase	51	59	0.210218	1.0
931789	931885	932100	932100	+	-	BP0895	hypothetical protein	40	44	0.137504	1.0
	932294	932545		+	-	BP0896	hypothetical protein	2	1	-1	1.0
932658	932658	933608	933608	+	-	BP0897	transposase	20	30	0.584963	1.0
933989	933988	933605	932975	-	-	BP0898	ferredoxin	21	7	-1.58496	1.0
935862	935860	934043	934043	-	-	BP0899	ABC transporter ATP-binding protein	2	7	1.80735	1.0
935847	936007	936834	936834	+	-	BP0900	oxidoreductase	53	47	-0.173332	1.0
936835	936880	937860	938098	+	-	BP0901	oxidoreductase	46	46	0	1.0
	938069	937857	937857	-	-	BP0902	membrane protein	6	11	0.874469	1.0
939247	939247	938066		-	-	BP0903	membrane protein	7	4	-0.807355	1.0
939390	939411	940145	940145	+	pphA	BP0904	serine/threonine protein phosphatase 1	24	39	0.70044	1.0
942835	942759	940147	939358	-	mrcA	BP0905	penicillin-binding protein 1A	87	107	0.298523	7.7467297851773575E-28
944863	944808	942895	942855	-	-	BP0906	peptidase	93	113	0.28102	5.428705580698176E-28
945844	945834	945424	945242	-	-	BP0908	hypothetical protein	23	17	-0.436099	1.0
944965	945932	947017	947017	+	dinP	BP0909	DNA polymerase IV	55	53	-0.0534393	1.0
947116	947116	948066	948183	+	-	BP0910	transposase	22	32	0.540568	1.0
	948705	948154		-	-	BP0911	decarboxylase	4	4	0	1.0
949930	949983	950957	950976	+	-	BP0913	exported protein	31	30	-0.0473057	1.0
950977	950977	951849		+	-	BP0914	binding-protein-dependent transport system inner membrane protein	19	17	-0.160465	1.0
	951846	952673	952978	+	-	BP0915	binding-protein-dependent transport system inner membrane protein	19	16	-0.247928	1.0
953564	953576	954997	955019	+	-	BP0918	hypothetical protein	18	28	0.63743	1.0
955038	955102	956556	956567	+	gabD	BP0919	succinate-semialdehyde dehydrogenase	18	26	0.530515	1.0
	958009	956606		-	-	BP0920	tricarballylate dehydrogenase	3	4	0.415037	1.0
	959214	958030		-	citB	BP0921	citrate utilization protein B	2	2	0	1.0
	960432	959257		-	-	BP0922	hypothetical protein	2	2	0	1.0
960603	960603	961418	961418	+	-	BP0923	hypothetical protein	39	38	-0.0374747	1.0
961419	961460	962356	962665	+	-	BP0924	transcriptional regulator	76	65	-0.22556	5.982468887310277E-7
	963271	962411		-	-	BP0925	fumarylacetoacetate family hydrolase	1	2	1	1.0
	964422	963349		-	-	BP0926	hypothetical protein	2	4	1	1.0
965554	965522	964548	964546	-	-	BP0927	exported protein	7	9	0.36257	1.0
965649	965661	966650	966870	+	-	BP0928	LysR family transcriptional regulator	55	150	1.44746	2.9779815271937783E-209
967250	967250	966675	966638	-	-	BP0929	membrane protein	28	15	-0.900464	1.0
	969002	967344		-	-	BP0930	CoA ligase	1	0	0	1.0
	969997	969014		-	-	BP0931	exported protein	1	1	0	1.0
	970424	970002		-	-	BP0932	hypothetical protein	2	2	0	1.0
	972030	971671		-	-	BP0934	hypothetical protein	1	1	0	1.0
	973039	972065		-	-	BP0935	exported protein	1	2	1	1.0
973182	973185	974075	974077	+	-	BP0936	LysR family transcriptional regulator	6	17	1.5025	1.0
974866	974744	974352	973826	-	-	BP0937	phage-like protein	270	341	0.336812	1.4426508129674156E-29
974874	974874	975824	975824	+	-	BP0938	transposase	22	32	0.540568	1.0
976036	976036	975854	975214	-	-	BP0939	hypothetical protein	31	24	-0.369234	1.0
	977990	976809		-	-	BP0940	sugar efflux transporter	3	3	0	1.0
	978883	978206	978182	-	-	BP0941	phosphoglycolate phosphatase	106	84	-0.335603	8.998136810640143E-4
979682	979605	978880		-	ubiG	BP0942	3-demethylubiquinone-9 3-methyltransferase	123	100	-0.298658	4.03648032270937E-5
980452	980312	979731	979700	-	ompA	BP0943	outer membrane protein A	5876	4164	-0.496864	0.11108930319787418
980648	980683	983364		+	gyrA	BP0944	DNA gyrase subunit A	278	192	-0.533979	4.213767809080437E-4
	983364	984497		+	serC	BP0945	phosphoserine aminotransferase	240	200	-0.263034	1.605350520298436E-8
	984490	985575	985661	+	pheA	BP0946	bifunctional chorismate mutase/prephenate dehydratase	215	183	-0.232493	2.115860257729492E-10
985662	985662	986561		+	tyrA	BP0947	prephenate dehydrogenase	68	51	-0.415037	1.0
	986558	987886	987900	+	aroA	BP0948	3-phosphoshikimate 1-carboxyvinyltransferase	96	86	-0.158698	1.9617356798609842E-12
987901	987901	988572	988572	+	cmk	BP0949	cytidylate kinase	209	135	-0.630544	0.012465566748427614
988573	988760	990475	990476	+	rpsA	BP0950	30S ribosomal protein S1	1274	681	-0.903639	0.14344472286428478
990477	990477	990836	990886	+	ihfB	BP0951	integration host factor beta-subunit	805	562	-0.518419	1.0724424044768721E-4
991019	991028	991342	991384	+	-	BP0952	membrane protein	60	36	-0.736966	1.0
991385	991385	992605		+	-	BP0953	membrane protein	58	35	-0.728698	1.0
	992602	993543		+	rfaE	BP0954	ADP-heptose synthase	88	91	0.048363	3.9027877565852124E-12
	993540	994529	994659	+	rfaD	BP0955	ADP-L-glycero-D-manno-heptose-6-epimerase	193	236	0.290186	2.052054146130666E-28
994660	994660	995148	995148	+	-	BP0956	hypothetical protein	9	11	0.289507	1.0
995247	995247	996197	996197	+	-	BP0957	transposase	20	30	0.584963	1.0
996250	996278	997189	997189	+	cysM	BP0958	cysteine synthase B	115	139	0.273451	5.787982458865135E-26
998402	998395	997250	997250	-	mltB	BP0959	membrane-bound lytic murein transglycosylase B	28	50	0.836501	1.0
998406	998406	999329	999400	+	-	BP0960	histone deacetylase family protein	57	136	1.25457	1.8764982279543187E-153
999401	999401	1000150		+	etfB	BP0961	electron transfer flavoprotein subunit beta	347	451	0.378192	4.62144801260828E-27
	1000150	1001079	1001107	+	etfA	BP0962	electron transfer flavoprotein subunit alpha	249	308	0.306785	1.4192248478612858E-27
1001246	1001323	1003149	1003231	+	-	BP0964	acyl-CoA dehydrogenase	93	93	0	1.2729335802411495E-16
1003232	1003232	1003873	1003897	+	-	BP0965	antioxidant protein	756	817	0.11195	7.961540064148909E-13
1004063	1004063	1005097	1005097	+	sbp	BP0966	sulfate-binding protein	4	5	0.321928	1.0
	1006940	1008004		+	cysA	BP0969	sulfate/thiosulfate transporter ATP-binding protein	0	0	0	1.0
	1008802	1009710		+	cysD	BP0970A	sulfate adenylyltransferase subunit 2	0	1	0	1.0
1011152	1011261	1012472	1012472	+	-	BP0972	hypothetical protein	95	63	-0.592576	0.015180581871003069
1012572	1012674	1013006	1013828	+	-	BP0973	membrane protein	113	94	-0.26559	3.1003141665941834E-4
1013894	1013886	1013014	1012920	-	-	BP0974	membrane protein	9	8	-0.169925	1.0
1014051	1014192	1014572	1014647	+	rplS	BP0975	50S ribosomal protein L19	1602	434	-1.88411	2.1667068810251283E-6
1014724	1014843	1015508	1015518	+	-	BP0976	hypothetical protein	37	26	-0.509014	1.0
1015577	1015610	1016659	1016664	+	-	BP0977	oxidoreductase	72	46	-0.646363	1.0
1019897	1019894	1019322	1019322	-	-	BP0981	chorismate pyruvate-lyase	24	19	-0.337035	1.0
1019947	1019954	1020685	1021595	+	-	BP0982	RNA pseudouridylate synthase	90	62	-0.537657	0.303681820071732
1021680	1021672	1020737	1020519	-	-	BP0983	LysR family transcriptional regulator	45	53	0.236067	1.0
1021769	1022462	1025641		+	acrB	BP0985	acriflavine resistance protein B	154	174	0.176157	4.797381612486183E-14
	1025638	1027020	1027089	+	cusC	BP0986	outer membrane lipoprotein	85	112	0.397964	5.7909799177459885E-36
1027354	1027341	1027090	1027060	-	-	BP0987	membrane protein	1178	745	-0.661027	0.003451053639898913
1028121	1028101	1027487	1027357	-	-	BP0988	exported protein	103	44	-1.22707	5.964759378918735E-11
1030477	1030348	1028288	1028233	-	prlC	BP0989	oligopeptidase A	28	79	1.49643	1.3327721893558497E-216
	1031329	1030478	1030478	-	folD	BP0990	bifunctional methylenetetrahydrofolate dehydrogenase/methenyltetrahydrofolate cyclohydrolase	134	147	0.133583	1.5457311041932548E-21
	1031952	1031326		-	-	BP0991	two-component response regulator	207	208	0.00695276	1.170272797304404E-17
1033824	1033703	1031949		-	-	BP0992	tw-component sensor kinase	38	35	-0.118644	1.0
1033791	1033996	1036701	1036713	+	aceE	BP0993	pyruvate dehydrogenase component E1	217	330	0.604771	7.838107162911232E-29
1036714	1036714	1038375	1038375	+	aceF	BP0994	pyruvate dehydrogenase complex dihydrolipoamide acetyltransferase	165	221	0.42158	5.056620193474702E-28
1038376	1038388	1040178	1040312	+	lpdA	BP0995	dihydrolipoamide dehydrogenase	201	235	0.225465	5.648747533488354E-19
1041579	1041575	1040400	1040400	-	flaA	BP0996	flagellin	12	17	0.5025	1.0
1042568	1042568	1041618	1041618	-	-	BP0997	transposase	21	32	0.607683	1.0
1043407	1043407	1042667	1042667	-	-	BP0998	rRNA small subunit methyltransferase E	13	9	-0.530515	1.0
1043559	1043602	1045638	1045652	+	tktA	BP0999	transketolase	256	177	-0.532394	5.7952452364864E-4
1045653	1045656	1046666	1046687	+	gap	BP1000	glyceraldehyde-3-phosphate dehydrogenase	731	815	0.156929	5.711942196000256E-14
1046688	1046784	1047977	1048459	+	pgk	BP1001	phosphoglycerate kinase	102	104	0.0280144	2.245894699175575E-18
	1048780	1048007	1048007	-	fabI	BP1002	enoyl-ACP reductase	10	14	0.485427	1.0
1049992	1049967	1048777		-	ackA	BP1003	acetate kinase	12	15	0.321928	1.0
	1050931	1049993	1049993	-	-	BP1004	phosphate acetyltransferase	12	19	0.662965	1.0
1053276	1053276	1050928		-	-	BP1005	hypothetical protein	17	47	1.46713	1.0
1054105	1054072	1053431	1053406	-	-	BP1006	glutathione S-transferase	21	38	0.85561	1.0
1056134	1056134	1055586	1055388	-	-	BP1009	hypothetical protein	10	15	0.584963	1.0
1056640	1056638	1056153	1056135	-	-	BP1010	acetyltransferase	15	22	0.552541	1.0
1056787	1056816	1057754	1057754	+	cbpA	BP1011	curved DNA-binding protein	30	73	1.28293	2.452493446511936E-168
1057755	1057757	1058074	1058133	+	-	BP1012	hypothetical protein	40	99	1.30743	3.273755098575357E-171
1060560	1060560	1059085	1059009	-	pitA	BP1014	phosphate transporter	29	22	-0.398549	1.0
1060674	1060745	1061395	1061448	+	mogA	BP1015	molybdenum cofactor biosynthesis protein MogA	74	66	-0.165059	3.7496680177725084E-7
1061449	1061449	1061784		+	-	BP1016	exported protein	140	105	-0.415037	0.03715946886880555
	1061781	1062641	1063052	+	-	BP1017	peptidase	44	36	-0.289507	1.0
1062939	1062939	1062658	1062525	-	-	BP1018	hypothetical protein	65	95	0.547488	6.0944455436929146E-49
1063512	1063276	1063013	1062940	-	infA	BP1019	translation initiation factor IF-1	74	94	0.345135	1.74107550588651E-31
1063520	1063520	1064470	1064650	+	-	BP1020	transposase	21	30	0.514573	1.0
	1065506	1064769		-	fliA	BP1021	RNA polymerase sigma factor FliA	1	1	0	1.0
	1065942	1066265		+	flhD	BP1022	flagellar transcriptional activator FlhD	6	4	-0.584963	1.0
	1066300	1066860		+	flhC	BP1023	transcriptional activator FlhC	3	1	-1.58496	1.0
	1066981	1067856		+	motA	BP1024	flagellar motor protein MotA	1	1	0	1.0
	1067869	1068816		+	motB	BP1025	flagellar motor protein MotB	0	0	0	1.0
	1069238	1071295		+	cheA	BP1028	chemotaxis protein CheA	0	0	0	1.0
	1071310	1071810		+	cheW	BP1029	chemotaxis protein CheW	2	2	0	1.0
	1071884	1073590		+	tsr	BP1030	methyl-accepting chemotaxis protein I	1	1	0	1.0
	1074454	1075506		+	cheB	BP1032	chemotaxis response regulator protein-glutamate methylesterase	1	1	0	1.0
1075559	1075559	1075948	1075956	+	cheY	BP1033	chemotaxis protein CheY	5	6	0.263034	1.0
1075957	1075957	1076589	1076589	+	cheZ	BP1034	protein phosphatase CheZ	4	5	0.321928	1.0
1077864	1077705	1076689	1076593	-	-	BP1035	transposase for IS1663	22	33	0.584963	1.0
1078309	1078494	1079543	1079543	+	-	BP1036	aldo/keto reductase	67	46	-0.542527	1.0
1082081	1082068	1081181	1080853	-	corC	BP1038	magnesium and cobalt efflux protein	107	317	1.56687	5.29284238694743E-222
1082658	1082658	1082209	1082129	-	-	BP1039	endoribonuclease	23	26	0.176878	1.0
	1083694	1082672	1082659	-	-	BP1040	PhoH-like protein	68	65	-0.065095	1.0
1085127	1085034	1083691		-	-	BP1041	tRNA-2-methylthio-N(6)-dimethylallyladenosine synthase	82	62	-0.403356	7.321025006026085E-5
1087220	1087072	1086056	1086056	-	-	BP1044	transposase for IS1663	21	31	0.561879	1.0
1088339	1088339	1087404	1087381	-	secF	BP1045	protein translocase subunit SecF	138	131	-0.0751015	5.082649515482315E-15
1090335	1090269	1088389	1088340	-	secD	BP1046	protein translocase subunit SecD	145	106	-0.451989	1.1565020588472721E-5
1090685	1090680	1090336	1090336	-	-	BP1047	secreted protein	690	365	-0.9187	0.6312577654971477
1091775	1091775	1090825	1090686	-	-	BP1048	transposase	21	32	0.607683	1.0
	1093010	1091874	1091857	-	tgt	BP1049	queuine tRNA-ribosyltransferase	65	61	-0.0916305	1.0
1094050	1094050	1093007		-	queA	BP1050	S-adenosylmethionine--tRNA ribosyltransferase-isomerase	40	25	-0.678072	1.0
1094225	1094238	1095674	1095757	+	-	BP1051	D-alanyl-D-alanine carboxypeptidase	32	32	0	1.0
1095765	1095765	1096406	1096434	+	upp	BP1052	uracil phosphoribosyltransferase	201	111	-0.856636	1.0
1096589	1096742	1097758	1097758	+	-	BP1053	transposase for IS1663	24	37	0.624491	1.0
1097952	1098091	1100823	1101685	+	prn	BP1054	pertactin autotransporter	802	666	-0.26808	1.0437234659337193E-4
	1102311	1100890		-	cysG	BP1055	siroheme synthase	4	3	-0.415037	1.0
1102488	1102575	1103291	1103359	+	-	BP1056	membrane protein	221	225	0.0258786	4.7023146842539716E-17
1103360	1103376	1103693	1103733	+	-	BP1057	membrane protein	1003	2308	1.20232	8.2864499231101E-93
1103734	1103734	1104147	1104147	+	-	BP1058	membrane protein	813	1491	0.874953	1.4062258641736385E-53
1104148	1104149	1104508	1105147	+	-	BP1059	hypothetical protein	368	636	0.789321	5.111616997835246E-73
1106113	1106110	1104551	1104280	-	ubiD	BP1060	3-octaprenyl-4-hydroxybenzoate carboxy-lyase	53	47	-0.173332	1.0
1106166	1106179	1107009	1107009	+	-	BP1061	transglycosylase	215	84	-1.35588	1.0047108146186231E-4
1108198	1108198	1107044	1107043	-	-	BP1062	aminotransferase	39	31	-0.331206	1.0
1108013	1108241	1109113	1109113	+	-	BP1063	hypothetical protein	17	13	-0.387023	1.0
1109150	1109230	1111518	1112684	+	maeB	BP1064	NADP-dependent malic enzyme	76	75	-0.0191088	3.192454660286322E-16
1112690	1112725	1113189	1113799	+	-	BP1066	hypothetical protein	166	105	-0.660794	1.0
1114166	1114166	1113216	1113216	-	-	BP1067	transposase	21	31	0.561879	1.0
1115310	1115310	1114534	1114494	-	pstB	BP1068	phosphate transporter ATP-binding protein PstB	54	65	0.26748	1.0
1116233	1116191	1115355	1115339	-	pstA	BP1069	phosphate ABC transporter permease PstA	22	25	0.184425	1.0
1117250	1117250	1116234	1116234	-	pstC	BP1070	phosphate ABC transporter permease PstC	24	18	-0.415037	1.0
1118475	1118425	1117385	1117385	-	pstS	BP1071	phosphate ABC transporter substrate-binding protein PstS	49	35	-0.485427	1.0
1120874	1120701	1118620	1118604	-	ppk	BP1072	polyphosphate kinase	37	43	0.216811	1.0
1120925	1120937	1122430	1122436	+	ppx	BP1073	exopolyphosphatase	78	55	-0.504043	6.876531974639755E-4
1123514	1123455	1122661	1122162	-	-	BP1074	hypothetical protein	108	86	-0.328623	3.167580910993542E-4
	1125034	1123676	1123656	-	glmM	BP1075	phosphoglucosamine mutase	198	267	0.431339	1.9965331157980348E-28
1125873	1125873	1125031		-	folP	BP1076	dihydropteroate synthase	166	209	0.33232	1.8028293611453106E-32
1127805	1127778	1125892	1125874	-	ftsH	BP1077	ATP-dependent zinc metalloprotease FtsH	531	748	0.494326	7.861672628889591E-19
1128664	1128648	1128016	1127818	-	rrmJ	BP1078	rRNA large subunit methyltransferase E	90	106	0.236067	5.930954115935243E-23
1128667	1128667	1129269	1129335	+	-	BP1079	hypothetical protein	65	91	0.485427	4.0861530901484474E-39
1129421	1129421	1130371	1130371	+	-	BP1080	transposase	18	26	0.530515	1.0
1131984	1131974	1131174	1130987	-	-	BP1083	membrane protein	106	119	0.166897	6.616109804984974E-17
1133037	1133004	1132018	1131985	-	thrB	BP1084	homoserine kinase	51	21	-1.28011	1.0
1133137	1133144	1134157	1134739	+	-	BP1085	tRNA-dihydrouridine synthase A	87	70	-0.31366	1.4486826345234673E-4
1135104	1135104	1134154	1133738	-	-	BP1086	transposase	27	40	0.567041	1.0
1135691	1135675	1135217	1135162	-	-	BP1087	hypothetical protein	414	949	1.19678	4.3895824579808947E-128
1137028	1137025	1135712	1135694	-	-	BP1088	membrane protein	56	103	0.879146	2.9029145163523315E-68
1137043	1137043	1137414		+	-	BP1089	membrane protein	63	139	1.14166	4.034788838059167E-142
	1137411	1138874	1138874	+	-	BP1090	hypothetical protein	63	100	0.666576	2.9541711881083168E-46
1138875	1139015	1139743	1140064	+	-	BP1091	two-component response regulator	46	73	0.666263	2.504139978006565E-59
1142778	1142574	1139725	1139497	-	-	BP1092	two-component histidine kinase	29	47	0.696608	1.0
1142787	1142787	1143737	1143872	+	-	BP1093	transposase	21	31	0.561879	1.0
	1143905	1144729		+	livG	BP1094	high-affinity branched-chain amino acid ABC transporter ATP-binding protein	1	2	1	1.0
	1144729	1145607		+	livH	BP1095	high-affinity branched-chain amino acid ABC transporter permease	0	0	0	1.0
	1146512	1147627		+	livK	BP1097	amino acids binding protein	1	2	1	1.0
	1147635	1148450		+	livF	BP1098	high-affinity branched-chain amino acid ABC transporter ATP-binding protein	0	1	0	1.0
	1148447	1150312		+	-	BP1099	long-chain fatty-acid--CoA ligase	0	1	0	1.0
	1150391	1151023		+	-	BP1100	TetR family transcriptional regulator	0	0	0	1.0
1151339	1151322	1151020	1150914	-	-	BP1101	membrane protein	20	24	0.263034	1.0
1152885	1152885	1151365	1151353	-	lysS	BP1102	lysine--tRNA ligase	109	124	0.186012	1.8890175834800086E-23
1153676	1153647	1152892	1152886	-	-	BP1103	short chain dehydrogenase	43	41	-0.0687128	1.0
1154781	1154781	1153677	1153677	-	prfB	BP1104	peptide chain release factor 2	252	219	-0.202493	2.8773833464700337E-9
	1156584	1154884	1154782	-	recJ	BP1105	single-stranded-DNA-specific exonuclease	52	67	0.365649	1.0
1157543	1157543	1156566		-	-	BP1106	exported protein	13	11	-0.241008	1.0
1157578	1157601	1158833		+	lolC	BP1107	lipoprotein releasing system transmembrane protein	60	71	0.242857	1.0
	1158826	1159521	1159554	+	lolD	BP1108	lipoprotein releasing system ATP-binding protein	59	93	0.656516	2.5875836473556184E-53
1159555	1159555	1160382	1160382	+	-	BP1109	deoxyribonuclease	18	28	0.63743	1.0
	1160664	1163894		+	sphB3	BP1110	serine protease	3	2	-0.584963	1.0
	1164163	1164339		+	-	BP1111	hypothetical protein	0	0	0	1.0
1164483	1164630	1168556	1169293	+	bipA	BP1112	outer membrane ligand binding protein	516	658	0.350717	4.665096265380476E-13
1172261	1172294	1173220	1173222	+	-	BP1115	hydrolase	52	66	0.343954	1.0
1173284	1173290	1174135	1174176	+	-	BP1116	hypothetical protein	117	258	1.14086	2.7399751362518544E-113
1174198	1174203	1174757	1175450	+	greB	BP1117	transcription elongation factor GreB	95	160	0.752072	6.6548671666272936E-65
1175754	1175754	1174804	1174550	-	-	BP1118	transposase	48	46	-0.0614005	1.0
1176511	1176485	1175853	1175786	-	fim2	BP1119	serotype 2 fimbrial subunit	1964	538	-1.86812	0.003179536689091266
1178991	1178938	1176656	1176547	-	maeB	BP1120	NADP-dependent malic enzyme	534	827	0.631048	1.5607666382796762E-19
1181789	1181789	1179093	1179093	-	aceE	BP1121	pyruvate dehydrogenase subunit E1	5	6	0.263034	1.0
1181898	1181915	1182403	1182438	+	-	BP1122	AsnC family transcription regulator	17	12	-0.5025	1.0
1182439	1182439	1184487	1184705	+	-	BP1123	membrane protein	52	49	-0.0857299	1.0
1184706	1184812	1187682	1187682	+	sucA	BP1124	2-oxoglutarate dehydrogenase complex subunit E1	351	583	0.732025	4.463417419235785E-27
1187683	1187728	1188942	1189003	+	odhB	BP1125	2-oxoglutarate dehydrogenase complex subunit dihydrolipoamide succinyltransferase	294	416	0.500767	3.479401996432775E-29
1189013	1189172	1190599	1190599	+	odhL	BP1126	2-oxoglutarate dehydrogenase complex subunit dihydrolipoamide dehydrogenase	241	287	0.252018	1.0220122317175127E-19
1190600	1190655	1191788	1192055	+	-	BP1127	hypothetical protein	51	53	0.0554951	1.0
1192559	1192559	1191801	1191653	-	fabG	BP1128	3-oxoacyl-ACP reductase	5	8	0.678072	1.0
1192560	1192647	1193549	1194131	+	-	BP1129	LysR family transcriptional regulator	40	23	-0.798366	1.0
1194496	1194496	1193546	1193546	-	-	BP1130	transposase	22	32	0.540568	1.0
1195656	1195609	1194626	1194626	-	-	BP1131	exported protein	5	11	1.1375	1.0
1196844	1196386	1195664	1195657	-	-	BP1132	short-chain dehydrogenase	2	9	2.16993	1.0
1196854	1196854	1197804	1197804	+	-	BP1134	transposase	21	31	0.561879	1.0
	1198526	1199059		+	fecI	BP1136	ECF family RNA polymerase sigma factor	1	1	0	1.0
	1199052	1200014		+	fecR	BP1137	signal transduction protein	0	0	0	1.0
	1200108	1202585		+	bfrH	BP1138	ferric siderophore receptor	0	0	0	1.0
	1202702	1203010		+	-	BP1139	iron uptake protein	0	0	0	1.0
	1204655	1204981		+	-	BP1141	iron uptake protein	2	2	0	1.0
1205130	1205130	1206080	1206086	+	-	BP1142	transposase	24	33	0.459432	1.0
1206090	1206090	1207445	1207476	+	trpS	BP1143	tryptophan--tRNA ligase	88	92	0.0641303	1.444626470996635E-19
1209959	1209901	1207526	1207526	-	tex	BP1144	transcription accessory protein	125	118	-0.0831412	2.6986818904352225E-11
1210066	1210066	1212141	1212584	+	-	BP1145	ATP-dependent helicase	56	54	-0.0524674	1.0
1213070	1213003	1212203	1212181	-	-	BP1146	outer membrane protein assembly factor	298	191	-0.64174	0.00479387624411274
1213102	1213105	1214067	1214067	+	rluD	BP1147	ribosomal large subunit pseudouridine synthase D	117	128	0.129635	3.3761184986348516E-21
1214068	1214109	1214810	1214861	+	-	BP1148	hypothetical protein	21	26	0.308122	1.0
1214905	1214918	1216555	1216622	+	phbC	BP1149	poly-beta-hydroxybutyrate polymerase	126	106	-0.249359	2.0932763793888315E-10
1216623	1216623	1217360	1217462	+	fabG	BP1150	acetoacetyl-CoA reductase	227	267	0.234147	8.127237191310353E-26
1217463	1217463	1218038	1218041	+	-	BP1151	hypothetical protein	278	611	1.13609	2.25940500301971E-115
1218165	1218211	1218747	1218747	+	-	BP1152	exported protein	472	350	-0.431432	2.8131301386802366E-6
1218748	1218750	1219094	1219109	+	-	BP1153	exported protein	144	102	-0.4975	0.2500146034124945
1219110	1219110	1219955	1219993	+	-	BP1154	membrane protein	73	61	-0.259087	1.2695999772433757E-5
1219994	1219994	1221373	1221373	+	-	BP1155	regulatory protein	31	31	0	1.0
1221374	1221451	1222332	1222332	+	-	BP1156	hypothetical protein	20	16	-0.321928	1.0
1222431	1222431	1223381	1223381	+	-	BP1157	transposase	20	30	0.584963	1.0
1223819	1223788	1223378	1222803	-	-	BP1158	dioxygenase	19	19	0	1.0
	1224750	1223896		-	-	BP1159	2-pyrone-4,6-dicarboxylic acid hydrolase	2	3	0.584963	1.0
1225705	1225705	1224743		-	-	BP1160	lipoprotein	4	4	0	1.0
	1226875	1225751		-	-	BP1161	racemase	3	2	-0.584963	1.0
1226987	1226987	1227859	1227937	+	-	BP1162	LysR family transcriptional regulator	5	11	1.1375	1.0
1227984	1227984	1228763	1228812	+	-	BP1163	short-chain dehydrogenase	9	8	-0.169925	1.0
	1228917	1230338		+	-	BP1164	membrane protein	3	4	0.415037	1.0
1230749	1230773	1232470	1232498	+	-	BP1165	sodium/solute symporter	13	7	-0.893085	1.0
1232499	1232499	1232621	1232622	+	-	BP1165A	membrane protein	13	7	-0.893085	1.0
1233638	1233638	1232697	1232697	-	ldcA	BP1166	muramoyltetrapeptide carboxypeptidase	13	12	-0.115477	1.0
1233965	1233965	1234711	1234711	+	-	BP1167	adolase	13	9	-0.530515	1.0
1235637	1235624	1234719	1234653	-	-	BP1168	LysR family transcriptional regulator	64	124	0.954196	7.182474863605531E-92
	1235767	1236684		+	-	BP1169	oxidoreductase	3	3	0	1.0
	1236724	1237677		+	-	BP1170	exported protein	4	4	0	1.0
1237702	1237702	1238280	1238280	+	-	BP1171	hypothetical protein	5	7	0.485427	1.0
1239954	1239954	1240562	1240867	+	-	BP1174	hypothetical protein	13	16	0.29956	1.0
1241007	1240993	1240640	1240283	-	-	BP1175	exported protein	747	889	0.251075	1.622244659417114E-21
1242251	1242066	1241077	1241011	-	astE	BP1176	succinylglutamate desuccinylase	44	38	-0.211504	1.0
1242269	1242269	1243219	1243219	+	-	BP1177	transposase	20	34	0.765535	1.0
1244148	1244148	1243285	1242643	-	-	BP1178	membrane protein	10	14	0.485427	1.0
1245429	1245429	1244494	1244453	-	-	BP1180	LysR family transcriptional regulator	58	45	-0.366128	1.0
1246279	1246279	1245542	1245430	-	glnQ	BP1181	amino acid ABC transporter ATP-binding protein	157	82	-0.937069	1.0
	1246988	1246299	1246280	-	-	BP1182	amino acid ABC transporter permease	8	9	0.169925	1.0
1247670	1247670	1246981		-	-	BP1183	amino acid ABC transporter permease	8	9	0.169925	1.0
1248543	1248490	1247774	1247739	-	-	BP1184	amino acid ABC transporter substrate-binding protein	15	15	0	1.0
	1249855	1248653	1248649	-	aspC	BP1185	aspartate aminotransferase	7	7	0	1.0
1250612	1250532	1249852		-	-	BP1186	hypothetical protein	5	8	0.678072	1.0
1251169	1251169	1252053	1252064	+	-	BP1188	hypothetical protein	36	9	-2	1.0
1252065	1252065	1252283	1252704	+	-	BP1188A	hypothetical protein	26	56	1.10692	1.0
1252767	1252719	1252291	1251517	-	-	BP1189	lipoprotein	289	294	0.0247467	1.6160452056425433E-18
	1252947	1253393		+	-	BP1190	hypothetical protein	2	2	0	1.0
	1253386	1254291	1254291	+	-	BP1191	RNA polymerase sigma factor SigJ	19	23	0.275634	1.0
1254394	1254436	1254762	1254779	+	-	BP1192	exported protein	172	158	-0.122484	5.791302740718746E-9
1254783	1254787	1255005	1255005	+	-	BP1193	hypothetical protein	140	141	0.0102683	3.7105435280231655E-12
1255006	1255055	1255672		+	-	BP1194	hypothetical protein	77	84	0.125531	2.6113364804170123E-17
	1255669	1256010	1256026	+	-	BP1195	ferredoxin	54	83	0.620152	7.486330798084042E-56
	1257198	1256044	1256044	-	-	BP1196	exported protein	35	52	0.571157	1.0
1257972	1257923	1257195		-	btr	BP1197	transcriptional regulatory protein	146	227	0.636724	3.681068411314735E-51
1258129	1258261	1260858	1260866	+	clpB	BP1198	chaperone protein ClpB	130	492	1.92015	6.539265657442359E-301
1261615	1261615	1262565	1263003	+	-	BP1199	transposase	21	36	0.777608	1.0
1264322	1264436	1266379	1266610	+	tcfA	BP1201	tracheal colonization factor	636	603	-0.0768688	1.3533640154622922E-6
1267284	1267171	1266476	1266427	-	-	BP1202	TetR family transcriptional regulator	58	91	0.649814	9.129951467679019E-51
1266775	1267329	1268537	1268546	+	-	BP1203	hypothetical protein	124	31	-2	3.098726172850307E-53
1268547	1268547	1269377	1269377	+	-	BP1204	hypothetical protein	85	31	-1.45519	4.254775064715434E-23
1269409	1269445	1269897	1270072	+	-	BP1205	hypothetical protein	99	42	-1.23704	6.095524289762225E-9
1270867	1270867	1269905	1269905	-	-	BP1206	LysR family transcriptional regulator	4	6	0.584963	1.0
	1270972	1272414		+	-	BP1207	N-acyl-D-glutamate deacylase	3	4	0.415037	1.0
1272465	1272465	1273421	1273423	+	-	BP1208	exported protein	7	10	0.514573	1.0
	1274816	1273437		-	-	BP1209	oxidoreductase	0	0	0	1.0
	1275832	1274816		-	apbE	BP1210	thiamine biosynthesis lipoprotein	1	2	1	1.0
1276637	1276637	1275837	1275837	-	-	BP1211	exported protein	8	13	0.70044	1.0
	1277182	1276667		-	-	BP1212	exported protein	3	4	0.415037	1.0
	1277834	1277205		-	-	BP1213	membrane protein	1	0	0	1.0
1277981	1277981	1278928		+	nodI	BP1214	ABC transporter ATP-binding protein	27	26	-0.0544478	1.0
	1278925	1279710	1279787	+	nodJ	BP1215	ABC transporter permease	8	12	0.584963	1.0
1279798	1279799	1280359	1280368	+	-	BP1216	membrane protein	91	141	0.631757	1.2232312823690929E-51
1280369	1280369	1280755	1281002	+	ccrB	BP1217	fluoride ion transporter CrcB	100	180	0.847997	5.178906365629042E-78
	1282109	1280778	1280741	-	-	BP1218	exported protein	28	34	0.280108	1.0
1282970	1282969	1282106		-	-	BP1219	phytoene synthase	74	68	-0.121991	2.8960797911700895E-9
1283801	1283801	1282971	1282971	-	-	BP1220	phytoene synthase	55	33	-0.736966	1.0
1283917	1283930	1285057	1285194	+	dadX	BP1221	alanine racemase	86	87	0.0166787	4.171527498422515E-14
1285209	1285209	1285925	1286040	+	-	BP1222	short chain dehydrogenase	180	156	-0.206451	3.5962481424728095E-11
1286727	1286631	1285939	1285782	-	-	BP1223	membrane protein	12	18	0.584963	1.0
1286737	1286737	1287687	1287687	+	-	BP1224	transposase	21	30	0.514573	1.0
1288262	1288262	1287684	1287102	-	-	BP1225	ECF-family RNA polymerase sigma factor	40	16	-1.32193	1.0
	1290016	1288340		-	-	BP1226	hypothetical protein	4	3	-0.415037	1.0
1290181	1290181	1291542	1291564	+	radA	BP1227	DNA repair protein RadA	62	64	0.0458037	1.0
1291565	1291565	1292338	1292496	+	-	BP1228	membrane protein	19	23	0.275634	1.0
1292497	1292497	1292724	1293231	+	-	BP1229	exported protein	757	1579	1.06065	1.6433393956291198E-101
	1294204	1292798	1292798	-	norM	BP1230	multidrug resistance protein	10	12	0.263034	1.0
1295937	1295937	1294201		-	-	BP1231	membrane protein	33	29	-0.186413	1.0
1296339	1296319	1296053	1296027	-	rpmE2	BP1232	50S ribosomal protein L31	1120	280	-2	1.3359545186326953E-28
1297368	1297342	1296488	1296380	-	-	BP1233	tryptophan 2,3-dioxygenase	35	44	0.330149	1.0
1298009	1297999	1297370	1297370	-	-	BP1234	kynurenine formamidase	54	64	0.245112	1.0
	1298763	1298086		-	radC	BP1235	hypothetical protein	0	0	0	1.0
1298800	1298837	1299292		+	fkpB	BP1236	peptidyl-prolyl cis-trans isomerase	180	282	0.647698	6.378162476675039E-42
	1299292	1300269	1300307	+	ispH	BP1237	4-hydroxy-3-methylbut-2-enyl diphosphate reductase	103	146	0.503324	1.260350010412762E-38
1300308	1300308	1300952	1300966	+	-	BP1238	glutathione-S-transferase	138	177	0.359081	2.6758271240506073E-26
1301790	1301777	1301442	1301409	-	-	BP1239	hypothetical protein	30	102	1.76553	5.3787641726794076E-297
1301986	1301986	1302990		+	-	BP1240	hypothetical protein	13	5	-1.37851	1.0
1303635	1303632	1303027	1302292	-	-	BP1241	hypothetical protein	862	461	-0.902921	0.20603213997105388
1303722	1303737	1304648	1305247	+	-	BP1242	LysR family transcriptional regulator	149	192	0.365794	5.734961522919525E-35
1305585	1305600	1306688	1306688	+	-	BP1243	hypothetical protein	96	45	-1.09311	0.009091363881877644
1306689	1306706	1308472	1308472	+	-	BP1244	pseudouridine synthase	60	45	-0.415037	1.0
1308601	1308935	1309441		+	-	BP1245	ribosome maturation factor RimP	284	144	-0.979822	1.0
	1309438	1310916	1310923	+	nusA	BP1246	transcription elongation factor NusA	433	335	-0.370206	7.93503163864619E-6
1310940	1310993	1313986	1313986	+	infB	BP1247	translation initiation factor IF-2	249	251	0.0115416	6.35032981291069E-11
1313987	1314014	1314415	1314416	+	rbfA	BP1248	ribosome-binding factor A	237	236	-0.0061002	6.81288477334362E-13
1314420	1314460	1315194	1315210	+	truB	BP1249	tRNA pseudouridine synthase B	121	94	-0.364274	0.0011027077217133012
1315211	1315211	1317031	1317069	+	typA	BP1250	GTP-binding elongation factor	189	145	-0.382333	2.8131301386802366E-6
	1317827	1317102	1316646	-	-	BP1251	toxin	131	104	-0.332983	5.040208156859574E-5
1318322	1318228	1317824		-	-	BP1252	exported protein	129	62	-1.05703	3.6209584457360967E-6
1319194	1319009	1318380	1318323	-	-	BP1253	exported protein	111	115	0.0510742	4.137789042759478E-14
1319035	1319062	1321776	1321776	+	polA	BP1254	DNA polymerase I	62	65	0.0681715	1.0
1321777	1321887	1322723	1322723	+	-	BP1255	membrane protein	30	31	0.0473057	1.0
1322724	1322778	1323566	1323798	+	-	BP1256	carboxymethylenebutenolidase	45	44	-0.0324215	1.0
1325688	1325261	1323600	1323378	-	-	BP1257	membrane protein	25	40	0.678072	1.0
1325388	1325429	1326820	1326834	+	sdaA	BP1258	L-serine dehydratase 1	59	63	0.0946369	1.0
1327617	1327617	1326958	1326298	-	-	BP1259	hypothetical protein	450	572	0.34609	2.0738450843750246E-23
1330535	1330535	1327653	1327618	-	glnE	BP1260	bifunctional glutamine-synthetase adenylyltransferase/deadenyltransferase	34	58	0.770518	1.0
1335620	1335508	1334252	1333931	-	rho	BP1262	transcription termination factor Rho	282	263	-0.100632	1.4676800993079174E-10
1336114	1336046	1335621	1335621	-	trxA	BP1263	thioredoxin 1	1254	1047	-0.260276	8.24244029923409E-7
1336101	1336240	1338201		+	parE	BP1264	DNA topoisomerase IV subunit B	136	126	-0.110183	3.117222395262831E-11
	1338201	1338809	1338826	+	-	BP1265	membrane protein	39	52	0.415037	1.0
1338827	1338827	1341142	1341144	+	parC	BP1266	DNA topoisomerase IV subunit A	90	119	0.402965	3.362697588489252E-33
1341145	1341145	1342359	1342926	+	-	BP1267	membrane protein	16	22	0.459432	1.0
1343306	1343306	1342356	1342356	-	-	BP1268	transposase	21	31	0.561879	1.0
	1344713	1344075		-	-	BP1270	glutathione S-transferase	0	0	0	1.0
	1346832	1346131	1345673	-	livF	BP1273	high-affinity branched-chain amino acid ABC transporter ATP-binding protein	115	116	0.0124909	5.159938698654253E-11
	1347600	1346833		-	livG	BP1274	leucine/isoleucine/valine ABC transporter ATP-binding protein	113	98	-0.205469	1.5303955385044087E-6
	1348835	1347597		-	livM	BP1275	leucine/isoleucine/valine ABC transporter permease subunit	87	56	-0.635589	0.1103804768631867
1349820	1349761	1348835		-	livH	BP1276	high-affinity branched-chain amino acid ABC transporter permease	121	59	-1.03622	0.1675469014930807
1350979	1350979	1349864	1349823	-	livJ	BP1277	leucine/isoleucine/valine ABC transporter substrate-binding protein	383	224	-0.773846	0.033880880218944046
1351945	1351945	1350995	1350980	-	-	BP1278	transposase	29	31	0.0962153	1.0
	1352880	1352299	1352043	-	-	BP1279	membrane protein	118	105	-0.168398	4.298468912373984E-8
1353710	1353710	1352877		-	proC	BP1280	pyrroline-5-carboxylate reductase	101	81	-0.318361	4.611883162229814E-4
1353767	1353921	1355234	1355236	+	ugpB	BP1281	sn-glycerol-3-phosphate ABC transporter substrate-binding protein UgpB	214	210	-0.0272215	1.0388628044774488E-12
1355300	1355411	1356292	1356292	+	ugpA	BP1282	sn-glycerol-3-phosphate ABC transporter permease UgpA	30	22	-0.447459	1.0
1356293	1356312	1357163	1357215	+	ugpE	BP1283	sn-glycerol-3-phosphate ABC transporter permease UgpE	24	24	0	1.0
1357216	1357216	1358304	1358305	+	ugpC	BP1284	sn-glycerol-3-phosphate ABC transporter ATP-binding protein UgpC	38	47	0.306661	1.0
1359611	1359542	1358415	1356949	-	livJ	BP1285	leu/Ile/val-binding protein	581	477	-0.284549	1.32507054627491E-6
	1359777	1360388		+	-	BP1286	hypothetical protein	1	1	0	1.0
1360487	1360487	1361437	1361623	+	-	BP1287	transposase	21	32	0.607683	1.0
1362043	1362036	1361659	1361040	-	-	BP1289	membrane protein	37	31	-0.255257	1.0
1362153	1362184	1362681		+	-	BP1290	hypothetical protein	171	395	1.20786	2.2129555080216598E-113
	1362678	1363205	1363254	+	-	BP1291	hypothetical protein	86	183	1.08944	1.12737677677077E-110
1363333	1363339	1364154	1364239	+	-	BP1292	exported protein	20	41	1.03562	1.0
1365395	1365348	1364167	1364167	-	lldD	BP1293	L-lactate dehydrogenase	6	6	0	1.0
1366360	1366289	1365396	1365396	-	psd	BP1294	phosphatidylserine decarboxylase	55	39	-0.495957	1.0
1367011	1366886	1366416	1366416	-	-	BP1295	hypothetical protein	14	14	0	1.0
1367867	1367839	1367012	1367012	-	-	BP1296	lipoprotein	70	72	0.040642	3.690247133345751E-15
	1368644	1367868	1367868	-	-	BP1297	lipoate-protein ligase A	55	59	0.101283	1.0
	1368934	1368641		-	-	BP1298	hypothetical protein	48	56	0.222392	1.0
1369406	1369395	1368931		-	-	BP1299	acetyltransferase	39	46	0.23816	1.0
1370137	1370108	1369407	1369407	-	-	BP1300	glutathione transferase	96	95	-0.0151069	2.7995993465134256E-12
1370718	1370718	1370218	1370218	-	-	BP1301	glutathione peroxidase	40	39	-0.0365259	1.0
1372085	1371979	1370801	1370719	-	-	BP1302	exported protein	17	35	1.04182	1.0
1373577	1373607	1373942	1374119	+	-	BP1304	hypothetical protein	74	124	0.744743	3.9668716571383317E-69
1374127	1374130	1375578	1375614	+	-	BP1305	hypothetical protein	235	231	-0.0247679	3.928582785373094E-12
1375615	1375615	1375980	1376029	+	arsC	BP1306	arsenate reductase	246	270	0.134301	9.946147879104167E-17
1376626	1376626	1376087	1375867	-	-	BP1307	bacterioferritin comigratory protein	32	68	1.08746	1.0
1377669	1377669	1376719	1376719	-	-	BP1308	transposase	21	32	0.607683	1.0
1379496	1379425	1379021	1378998	-	-	BP1311	membrane protein	120	81	-0.567041	1.0
1379883	1380662	1380985	1380985	+	-	BP1313	hypothetical protein	3	6	1	1.0
1381907	1381875	1380988	1380988	-	-	BP1314	exported protein	15	62	2.04731	1.0
1382737	1382333	1381908	1381908	-	-	BP1315	universal stress family protein	147	1306	3.15127	0.0
1383504	1383504	1382998	1382819	-	-	BP1318	membrane protein	38	40	0.0740006	1.0
1384881	1384874	1383543	1383505	-	-	BP1319	GntR family transcriptional regulator	20	43	1.10434	1.0
1384921	1384934	1385749		+	-	BP1320	hypothetical protein	74	160	1.11247	2.1555706532910047E-115
	1385746	1386600	1389135	+	pdxK	BP1321	pyridoxine kinase	56	90	0.684498	7.896425332585778E-56
	1392206	1389663		-	-	BP1323	alpha amylase	0	0	0	1.0
	1395327	1393573		-	-	BP1326	alpha amylase	0	0	0	1.0
	1397444	1395324		-	glgX	BP1327	glycosyl hydrolase	0	0	0	1.0
	1399644	1397449		-	glgB	BP1328	1,4-alpha-glucan branching protein	1	1	0	1.0
	1402982	1399641		-	-	BP1329	malto-oligosyltrehalose trehalohydrolase	0	0	0	1.0
1405785	1405785	1406735	1406735	+	-	BP1332	transposase	20	30	0.584963	1.0
	1406980	1406801		-	-	BP1333	hypothetical protein	0	0	0	1.0
	1407819	1407097		-	-	BP1334	hypothetical protein	0	0	0	1.0
	1408984	1407839		-	-	BP1335	hypothetical protein	0	0	0	1.0
1409892	1409892	1410842	1410842	+	-	BP1337	transposase	21	31	0.561879	1.0
	1412232	1411030		-	-	BP1339	cardiolipin synthase 2	0	0	0	1.0
	1412987	1412229		-	-	BP1340	hypothetical protein	0	0	0	1.0
1413381	1413381	1414013	1414210	+	-	BP1342	hypothetical protein	12	17	0.5025	1.0
1414717	1414969	1417569	1417577	+	-	BP1344	autotransporter	7	8	0.192645	1.0
1420976	1420976	1417557	1417517	-	-	BP1345	hypothetical protein	17	28	0.719892	1.0
1421908	1421889	1420984	1420977	-	-	BP1346	LysR family transcriptional regulator	80	67	-0.255839	2.1354507181462392E-5
1422008	1422028	1422606		+	-	BP1347	reductase	19	20	0.0740006	1.0
	1422603	1423514	1423521	+	citE	BP1348	citrate lyase subunit beta	10	14	0.485427	1.0
1424212	1424208	1423528	1423484	-	-	BP1349	GntR family transcriptional regulator	24	89	1.89077	0.0
	1424410	1426449		+	-	BP1350	acetyl-CoA synthetase	3	2	-0.584963	1.0
	1427481	1428278		+	-	BP1352	hypothetical protein	3	4	0.415037	1.0
	1428275	1429468		+	-	BP1353	hypothetical protein	3	4	0.415037	1.0
	1429465	1430427		+	-	BP1354	exported protein	2	3	0.584963	1.0
	1431485	1430445	1430445	-	-	BP1355	LacI family transcriptional regulator	57	48	-0.247928	1.0
1432311	1432081	1431473		-	leuD	BP1356	isopropylmalate dehydratase small subunit	131	93	-0.494264	0.10732583582340215
1433630	1433670	1434665	1434684	+	-	BP1358	exported protein	139	108	-0.364054	2.195338267468573E-7
1434685	1434685	1435863	1435873	+	-	BP1359	mandelate racemase	94	66	-0.510195	0.0021885216666709503
1435874	1435874	1436791	1437462	+	-	BP1360	2-dehydropantoate 2-reductase	151	104	-0.537965	6.185516880719313E-4
1437797	1437797	1436847	1436696	-	-	BP1361	transposase	21	32	0.607683	1.0
	1438666	1437896	1437896	-	-	BP1362	amino acid ABC transporter ATP-binding protein	14	18	0.36257	1.0
1439393	1439343	1438663		-	-	BP1363	amino acid ABC transporter permease	21	21	0	1.0
1440198	1440198	1439410	1439410	-	-	BP1364	amino acid ABC transporter substrate-binding protein	94	97	0.045324	1.1893569754359084E-12
1441614	1441461	1440445	1440445	-	-	BP1365	transposase for IS1663	15	23	0.616671	1.0
	1441767	1442921		+	flhB	BP1366	flagellar biosynthesis protein FlhB	2	1	-1	1.0
1447909	1447909	1447427	1447427	-	-	BP1370	hypothetical protein	17	15	-0.180572	1.0
1448310	1448217	1447927	1447910	-	flgM	BP1371	negative regulator of flagellin synthesis	31	28	-0.146841	1.0
1449054	1449054	1448344	1448311	-	flgA	BP1372	flagellar basal body P-ring biosynthesis protein FlgA	8	10	0.321928	1.0
	1449238	1449645		+	flgB	BP1373	flagellar basal-body rod protein FlgB	1	1	0	1.0
	1449658	1450077		+	flgC	BP1374	flagellar basal body rod protein FlgC	1	1	0	1.0
	1450125	1450829		+	flgD	BP1375	flagellar basal body rod modification protein	1	2	1	1.0
	1450895	1452316		+	flgE	BP1376	flagellar hook protein FlgE	2	3	0.584963	1.0
	1452355	1453119		+	flgF	BP1377	flagellar basal body rod protein FlgF	1	1	0	1.0
	1453163	1453948		+	flgG	BP1378	flagellar basal body rod protein FlgG	1	1	0	1.0
	1453948	1454637		+	flgH	BP1379	flagellar basal body L-ring protein	1	1	0	1.0
	1454640	1455773		+	flgI	BP1380	flagellar basal body P-ring protein	1	1	0	1.0
	1455791	1456813		+	flgJ	BP1381	flagellar rod assembly protein FlgJ	0	1	0	1.0
	1456883	1458529		+	flgK	BP1382	flagellar hook-associated protein FlgK	1	1	0	1.0
	1458563	1460095		+	flgL	BP1383	flagellar hook-associated protein FlgL	2	2	0	1.0
	1460174	1461994		+	tsr	BP1384	methyl-accepting chemotaxis protein I	3	4	0.415037	1.0
1462062	1462115	1463734	1463734	+	tar	BP1385	methyl-accepting chemotaxis protein II	5	9	0.847997	1.0
1465411	1465570	1466586	1466586	+	-	BP1388	transposase for IS1663	24	35	0.544321	1.0
	1467421	1466633		-	fliR	BP1389	flagellar biosynthetic protein FliR	1	1	0	1.0
1467729	1467713	1467444	1467444	-	fliQ	BP1390	flagellar biosynthetic protein FliQ	4	6	0.584963	1.0
	1468464	1467730		-	fliP	BP1391	flagellar biosynthesis protein FliP	2	3	0.584963	1.0
	1468874	1468533		-	fliO	BP1392	flagellar protein FliO	1	4	2	1.0
	1469385	1468885	1468875	-	fliN	BP1393	flagellar motor switch protein FliN	3	8	1.41504	1.0
1470390	1470388	1469378		-	fliM	BP1394	flagellar motor switch protein FliM	4	6	0.584963	1.0
	1470939	1470391		-	fliL	BP1395	flagellar protein FliL	3	4	0.415037	1.0
1472283	1472283	1471333	1471333	-	-	BP1397	transposase	22	32	0.540568	1.0
	1473931	1473485		-	fliJ	BP1399	flagellar protein FliJ	0	1	0	1.0
	1475357	1473924		-	fliI	BP1400	flagellum-specific ATP synthase FliI	0	0	0	1.0
	1476151	1475396		-	fliH	BP1401	flagellar assembly protein H	0	0	0	1.0
	1477154	1476144		-	fliG	BP1402	flagellar motor switch protein FliG	0	1	0	1.0
	1478820	1477144		-	fliF	BP1403	flagellar MS-ring protein	0	0	0	1.0
	1479133	1479465		+	fliE	BP1404	flagellar hook-basal body complex protein FliE	1	1	0	1.0
	1479874	1479479		-	-	BP1405	hypothetical protein	0	0	0	1.0
	1480210	1479884		-	-	BP1406	flagellar protein	0	0	0	1.0
1481840	1481829	1481479	1481471	-	fliT	BP1408	flagellar protein FliT	6	8	0.415037	1.0
1482310	1482305	1481877	1481841	-	fliS	BP1409	flagellar protein FliS	7	9	0.36257	1.0
1483689	1483686	1482313	1482311	-	fliD	BP1410	flagellar hook-associated protein FliD	7	7	0	1.0
	1484204	1483827		-	flaG	BP1411	flagellar protein	1	1	0	1.0
1484307	1484467	1485774	1485774	+	folC	BP1412	bifunctional folylpolyglutamate synthase/dihydrofolate synthase FolC	74	42	-0.817136	1.0
1485775	1485967	1486665		+	-	BP1413	hypothetical protein	87	119	0.451874	1.8008321909545934E-35
	1486662	1487150	1487191	+	cvpA	BP1414	colicin V production protein	183	222	0.278716	1.7003261639058795E-22
1487192	1487192	1488712	1488713	+	purF	BP1415	amidophosphoribosyltransferase	228	280	0.296393	3.622429172651907E-21
1490035	1489232	1488756	1488756	-	dsbB	BP1416	disulfide bond formation protein B	58	55	-0.0766213	1.0
1492633	1492633	1490036	1490036	-	glnD	BP1417	bifunctional uridylyltransferase/uridylyl-removing protein	88	86	-0.0331669	8.25252710133132E-16
1493633	1493484	1492663	1492634	-	map	BP1418	methionine aminopeptidase	357	236	-0.597137	7.393814337870001E-4
1493536	1494211	1494960	1494960	+	rpsB	BP1419	30S ribosomal protein S2	675	426	-0.664034	0.009500046028193165
1494961	1495144	1496022	1496070	+	tsf	BP1420	elongation factor Ts	416	279	-0.576318	3.968595081759436E-4
1496071	1496120	1496836	1496850	+	pyrH	BP1421	uridylate kinase	308	180	-0.774933	0.05081486958836355
1496851	1496851	1497411	1497498	+	frr	BP1422	ribosome recycling factor	487	420	-0.213532	2.9363258500055647E-9
1497499	1497578	1498342	1498361	+	uppS	BP1423	isoprenyl transferase	101	71	-0.508464	0.13354685219339787
1498362	1498362	1499219		+	cdsA	BP1424	phosphatidate cytidylyltransferase	68	59	-0.20482	1.0
	1499216	1500415	1500415	+	dxr	BP1425	1-deoxy-D-xylulose 5-phosphate reductoisomerase	70	68	-0.0418202	1.0
1500416	1500455	1501789	1501841	+	-	BP1426	membrane protein	85	69	-0.300866	1.8650891372089505E-7
1501842	1501842	1504178	1504303	+	-	BP1427	outer membrane protein assembly factor	481	356	-0.43416	4.7235655959714803E-4
1504304	1504304	1504867	1504875	+	-	BP1428	outer membrane protein	1060	839	-0.337322	4.344443463916108E-6
1504876	1504876	1505967	1506038	+	lpxD	BP1429	UDP-3-O-acylglucosamine N-acyltransferase	298	260	-0.196801	5.710219573534512E-9
1506039	1506039	1506494		+	fabZ	BP1430	3-hydroxymyristoyl-ACP dehydratase	359	347	-0.0490482	1.660444854330719E-14
	1506495	1507289		+	lpxA	BP1431	acyl-ACP--UDP-N-acetylglucosamine O-acyltransferase	290	290	0	2.4676075870543843E-16
	1507286	1508467		+	lpxB	BP1432	lipid-A-disaccharide synthase	105	119	0.180572	4.6072416854128585E-25
	1508454	1509059		+	rnhB	BP1433	ribonuclease HII	97	117	0.270452	4.889483800387673E-25
	1509056	1509829	1510204	+	-	BP1434	RNA methyltransferase	53	65	0.294447	1.0
1510789	1510668	1509841	1509471	-	-	BP1435	phosphoenolpyruvate synthase regulatory protein	247	231	-0.0966182	2.6904873069773735E-14
1510807	1510830	1513193	1513215	+	ppsA	BP1436	phosphoenolpyruvate synthase	348	342	-0.025091	9.51684299327745E-10
1513992	1513980	1513261	1513261	-	-	BP1437	glutamine amidotransferase	14	7	-1	1.0
1514097	1514104	1514529	1515186	+	-	BP1438	membrane protein	79	60	-0.39689	0.020473058894757153
1515514	1515514	1514564	1514437	-	-	BP1439	transposase	19	27	0.50696	1.0
1515521	1515632	1516558	1516623	+	-	BP1440	membrane protein	321	437	0.44506	1.2881845091364757E-27
1516624	1516624	1517781	1518051	+	-	BP1441	membrane protein	72	90	0.321928	2.3339321197276953E-23
1518244	1518229	1517762	1517633	-	smpB	BP1442	SsrA-binding protein	114	65	-0.810522	0.2360148321532384
1518224	1518295	1518729	1518729	+	-	BP1443	hypothetical protein	100	114	0.189034	4.1613429236969546E-19
1518730	1518758	1519069	1519069	+	-	BP1444	hypothetical protein	6	9	0.584963	1.0
1519218	1519266	1520420		+	-	BP1445	acyl-CoA dehydrogenase	179	134	-0.417727	2.142845354545562E-6
	1520417	1521589	1521589	+	-	BP1446	enoly-CoA hydratase	184	171	-0.105709	5.4021667448303786E-14
1521590	1521637	1522530	1522575	+	mmsB	BP1447	3-hydroxyisobutyrate dehydrogenase	183	188	0.038889	1.1265266293903648E-17
1522576	1522576	1523013	1523013	+	-	BP1448	hypothetical protein	137	126	-0.120752	1.9221664708691666E-9
1523014	1523073	1523762	1523762	+	-	BP1449	membrane protein	36	29	-0.311944	1.0
1524722	1524722	1523772	1523740	-	-	BP1450	transposase	21	35	0.736966	1.0
1526050	1525783	1524821	1524797	-	talB	BP1451	transaldolase B	50	96	0.941106	8.434912654310021E-87
1525976	1526067	1527164	1527174	+	carA	BP1452	carbamoyl phosphate synthase small subunit	286	131	-1.12645	1.0
1527175	1527175	1530417	1530436	+	carB	BP1453	carbamoyl phosphate synthase large subunit	246	173	-0.507886	6.34345123375537E-4
1532083	1532083	1531439	1531139	-	gpmB	BP1455	phosphoglycerate mutase	91	75	-0.278976	3.1575148249296636E-5
1532993	1532993	1532094	1532084	-	-	BP1456	LysR family transcriptional regulator	4	5	0.321928	1.0
	1534126	1533041		-	-	BP1457	ABC transporter ATP-binding protein	1	1	0	1.0
	1535817	1534123		-	-	BP1458	ABC transporter permease	1	1	0	1.0
1535996	1535996	1536946	1536946	+	-	BP1459	transposase	21	31	0.561879	1.0
1538477	1538500	1539561	1539561	+	aroC	BP1462	chorismate synthase	102	166	0.702614	4.349632825621608E-58
1539586	1539595	1540431	1540545	+	-	BP1463	lipoprotein	58	100	0.785875	4.9378813389269645E-67
1540983	1540983	1540441	1540098	-	mobB	BP1464	molybdopterin-guanine dinucleotide biosynthesis protein B	72	80	0.152003	8.460060254000787E-18
	1542289	1540997	1540984	-	moeA	BP1465	molybdopterin biosynthesis protein	76	87	0.195016	5.6927141236464256E-21
1542893	1542879	1542286		-	mobA	BP1466	molybdenum cofactor guanylyltransferase	105	83	-0.339206	2.5079390392562177E-4
1542941	1543032	1544129	1544135	+	-	BP1467	iron sulfur binding protein	143	290	1.02004	8.057343750569185E-97
1544136	1544136	1544696		+	-	BP1468	hypothetical protein	146	275	0.913463	2.033540415379695E-66
	1544693	1545373	1545376	+	-	BP1469	hypothetical protein	38	48	0.337035	1.0
1545397	1545397	1547487		+	-	BP1470	iron-sulfur binding protein	72	79	0.133856	2.609269334689941E-21
	1547484	1548113	1548113	+	-	BP1471	hypothetical protein	87	103	0.243557	5.0717356107579076E-24
1548114	1548567	1551458	1551509	+	fdhA	BP1472	formate dehydrogenase large subunit	65	76	0.22556	2.8332517684820885E-25
1551567	1552093	1552326	1552338	+	-	BP1474	lipoprotein	100	100	0	3.614877011391508E-12
1552339	1552339	1553496	1553518	+	fdhC	BP1475	formate dehydrogenase subunit C	60	65	0.115477	1.0
1553519	1553519	1553893	1554080	+	-	BP1476	exported protein	32	43	0.426265	1.0
1555042	1555042	1553927	1553849	-	-	BP1477	hypothetical protein	23	22	-0.0641303	1.0
1555238	1555942	1556646		+	-	BP1479	ABC transporter ATP-binding protein	22	20	-0.137504	1.0
	1556643	1557461	1557471	+	-	BP1480	exported protein	75	89	0.246915	5.457651625975696E-24
1557695	1557745	1559148	1559162	+	leuC	BP1481	3-isopropylmalate dehydratase large subunit	125	175	0.485427	8.647770650675368E-39
1559163	1559163	1559813	1559813	+	leuD	BP1482	3-isopropylmalate dehydratase small subunit	116	186	0.681178	4.0698208024765085E-46
1559814	1559895	1560971	1561157	+	leuB	BP1483	3-isopropylmalate dehydrogenase	81	122	0.590887	1.1889562995126495E-38
1561158	1561158	1562288	1562288	+	asd	BP1484	aspartate-semialdehyde dehydrogenase	307	419	0.448712	4.121537304415838E-27
1562289	1562459	1564042	1564042	+	-	BP1485	membrane protein	142	113	-0.329568	7.902417263850766E-9
1564043	1564046	1564858	1564991	+	truA	BP1486	tRNA pseudouridine synthase A	126	141	0.162271	1.013107108197268E-20
1565003	1565003	1566097	1566114	+	smoM	BP1487	ABC transporter substrate-binding protein	2445	609	-2.00532	0.0016086539995186946
1566240	1566309	1566938	1566940	+	-	BP1488	membrane protein	404	80	-2.33628	6.34457975996928E-85
1566941	1566941	1568608	1568608	+	-	BP1489	membrane protein	330	103	-1.67982	0.004449348979349613
1568609	1568623	1569279	1569313	+	trpF	BP1490	N-(5'-phosphoribosyl)anthranilate isomerase	429	220	-0.963474	1.0
1569759	1569759	1570709	1570709	+	-	BP1491	transposase	22	31	0.494765	1.0
1570710	1570741	1571838	1572419	+	-	BP1492	hypothetical protein	19	17	-0.160465	1.0
1572785	1572785	1571835	1571767	-	-	BP1493	transposase	22	33	0.584963	1.0
1573604	1573599	1573207	1573008	-	-	BP1495	hypothetical protein	39	41	0.0721498	1.0
1574393	1574264	1573605	1573605	-	-	BP1496	two-component response regulator	39	37	-0.0759489	1.0
1574551	1574769	1576718	1576718	+	thrS	BP1497	threonine--tRNA ligase	229	167	-0.455499	1.07948579148405E-4
1576719	1576790	1577284	1577288	+	infC	BP1498	translation initiation factor IF-3	786	693	-0.181674	4.956259698061797E-9
1577289	1577421	1578377	1578377	+	gshB	BP1499	glutathione synthetase	86	97	0.173648	1.0242863686870573E-16
1578378	1578388	1578786	1578809	+	-	BP1500	PTS system sugar transporter subunit IIA	38	57	0.584963	1.0
1578860	1578902	1579171	1579171	+	ptsH	BP1501	phosphocarrier protein HPr	101	104	0.0422282	2.3983018959205226E-13
1579182	1579293	1580987	1581003	+	ptsI	BP1502	phosphoenolpyruvate-protein phosphotransferase	38	62	0.706269	1.0
1581868	1581376	1581152	1580345	-	-	BP1503	hypothetical protein	110	121	0.137504	1.771821353053032E-17
1581975	1581975	1582925	1582966	+	-	BP1505	ornithine cyclodeaminase	27	19	-0.50696	1.0
1582967	1582967	1584127	1584167	+	-	BP1506	amino acid ABC transporter substrate-binding protein	96	89	-0.109229	9.958346620380922E-13
1584288	1584288	1585208	1585208	+	-	BP1507	extracellular solute-binding protein	2	5	1.32193	1.0
	1585221	1585862		+	-	BP1508	binding-protein-dependent transport system inner membrane protein	1	1	0	1.0
	1585859	1586530		+	-	BP1509	binding-protein-dependent transport system inner membrane protein	1	0	0	1.0
	1586527	1587297		+	-	BP1510	ABC transporter ATP-binding protein	3	3	0	1.0
1587396	1587396	1588346	1588346	+	-	BP1511	transposase	20	35	0.807355	1.0
1588968	1588967	1588563	1587773	-	-	BP1512	hypothetical protein	44	114	1.37346	3.874509828138057E-223
	1590231	1589041		-	-	BP1513	formate dehydrogenase	0	1	0	1.0
	1590591	1590265		-	-	BP1514	hypothetical protein	0	0	0	1.0
	1591129	1590614		-	-	BP1515	transporter protein	2	3	0.584963	1.0
	1592414	1591188		-	fmdA	BP1516	formamidase	2	2	0	1.0
	1593722	1592592		-	-	BP1517	LuxR family transcriptional regulator	4	4	0	1.0
1593925	1593978	1594538	1594538	+	-	BP1518	hypothetical protein	26	23	-0.176878	1.0
1594633	1594675	1595739	1595770	+	fba	BP1519	fructose-1,6-bisphosphate aldolase	332	374	0.171855	3.694818784560709E-17
1596286	1596270	1595824	1595711	-	-	BP1520	hypothetical protein	26	26	0	1.0
1596389	1596495	1597376	1597394	+	hemH	BP1521	phosphoribosylaminoimidazole-succinocarboxamide synthase	231	119	-0.956931	1.0
1597509	1597509	1597682		+	-	BP1522	hypothetical protein	4	3	-0.415037	1.0
	1597685	1598086		+	-	BP1523	DNA-binding protein	3	4	0.415037	1.0
1598106	1598106	1598342	1598349	+	-	BP1524	membrane protein	21	9	-1.22239	1.0
1598350	1598350	1598829	1598837	+	-	BP1525	membrane protein	13	9	-0.530515	1.0
1598940	1599015	1599494	1599494	+	purE	BP1526	N5-carboxyaminoimidazole ribonucleotide mutase	109	71	-0.618437	1.0
1599496	1599497	1600687	1600687	+	purK	BP1527	phosphoribosylaminoimidazole carboxylase ATPase subunit	73	61	-0.259087	2.6307728351241516E-5
1600688	1600692	1601744	1601835	+	-	BP1528	hypothetical protein	32	28	-0.192645	1.0
1601875	1601881	1602903	1602994	+	-	BP1529	extracellular solute-binding protein	125	63	-0.988504	1.0
1602995	1602995	1603831	1603840	+	-	BP1530	transcriptional regulator	27	18	-0.584963	1.0
1603943	1604024	1604929	1604955	+	-	BP1531	arginase	163	93	-0.809569	0.6642618627776066
1604956	1604956	1605747	1605768	+	-	BP1532	amino acid-binding periplasmic protein	240	172	-0.480626	3.503384852250516E-5
1605769	1605770	1606462	1606483	+	-	BP1533	binding-protein-dependent transport system inner membrane protein	148	118	-0.32681	1.0072375084641296E-5
1606484	1606484	1607236	1607236	+	-	BP1534	ABC transporter ATP-binding protein	97	103	0.0865877	2.860491556639835E-14
1607237	1607365	1608924	1608925	+	-	BP1535	hypothetical protein	39	42	0.106915	1.0
1608995	1609058	1609501	1610150	+	-	BP1536	hypothetical protein	78	69	-0.176878	2.0256786619609253E-6
1610832	1610832	1609639	1609398	-	gcdH	BP1537	glutaryl-CoA dehydrogenase	114	168	0.559427	1.0945575284026788E-49
1612735	1612606	1610912	1610833	-	ilvG	BP1538	thiamine pyrophosphate protein	77	76	-0.018859	1.2089359713804571E-16
1612690	1612764	1613651	1613688	+	-	BP1539	LysR family transcriptional regulator	124	181	0.54565	5.5316515736794754E-45
1613689	1613689	1614621	1614621	+	xerD	BP1540	tyrosine recombinase XerD	56	64	0.192645	1.0
1614622	1614635	1615123	1615138	+	-	BP1541	hypothetical protein	39	48	0.29956	1.0
1615146	1615241	1615819	1615819	+	-	BP1542	hypothetical protein	7	8	0.192645	1.0
1615903	1615925	1616293	1616305	+	-	BP1543	hypothetical protein	51	85	0.736966	2.5165410323294056E-72
1616392	1616392	1617342	1617354	+	-	BP1544	transposase	21	35	0.736966	1.0
1618128	1618128	1617349	1616722	-	pbpG	BP1545	D-alanyl-D-alanine carboxypeptidase	6	6	0	1.0
	1618127	1618387		+	-	BP1545A	hypothetical protein	0	0	0	1.0
1619148	1619148	1620350	1620553	+	-	BP1546	membrane protein	40	43	0.104337	1.0
1620554	1620554	1623214	1623226	+	-	BP1547	hypothetical protein	19	27	0.50696	1.0
1623227	1623227	1626631	1626666	+	-	BP1548	nuclease/helicase	17	26	0.612977	1.0
1627367	1627434	1629524	1629562	+	dnaX	BP1549	DNA polymerase III subunits gamma and tau	90	70	-0.36257	3.750769540016338E-7
1629568	1629571	1629897	1629897	+	-	BP1550	nucleoid-associated protein	196	264	0.429684	2.539980386068033E-34
1629898	1629948	1630556	1630580	+	recR	BP1551	recombination protein RecR	105	119	0.180572	5.210749952191213E-20
1630655	1630655	1631605	1631626	+	-	BP1552	transposase	21	31	0.561879	1.0
	1632439	1631675	1631021	-	-	BP1553	hypothetical protein	11	12	0.125531	1.0
1633037	1633035	1632436		-	-	BP1554	hypothetical protein	21	21	0	1.0
1634001	1633990	1633139	1633139	-	-	BP1555	membrane protein	33	53	0.683526	1.0
1634050	1634050	1634676	1635249	+	-	BP1556	hypothetical protein	73	244	1.74091	0.0
1635623	1635623	1634673	1634673	-	-	BP1557	transposase	21	31	0.561879	1.0
	1636843	1635722		-	-	BP1558	exported protein	1	1	0	1.0
1639343	1639343	1637931	1637931	-	-	BP1560	hypothetical protein	7	9	0.36257	1.0
1640749	1640749	1639439	1639439	-	-	BP1561	exported protein	16	13	-0.29956	1.0
	1641415	1640855		-	-	BP1562	membrane protein	1	1	0	1.0
1641671	1641683	1642237	1642499	+	-	BP1563	chromate reductase	110	83	-0.40632	0.00505527922174527
1642964	1642908	1642693	1642169	-	-	BP1565	hypothetical protein	86	151	0.81214	1.2298988911601114E-82
1643109	1643109	1645760		+	mutS	BP1566	DNA mismatch repair protein MutS	33	32	-0.0443941	1.0
	1645757	1646944	1647282	+	-	BP1567	hypothetical protein	27	34	0.332575	1.0
1647573	1647602	1648216	1648231	+	fim3	BP1568	serotype 3 fimbrial subunit	34	48	0.4975	1.0
1649432	1649432	1648305	1648272	-	-	BP1569	lipoprotein	363	327	-0.150679	2.608528441912631E-9
1651230	1650322	1649444	1649433	-	dapA	BP1570	4-hydroxy-tetrahydrodipicolinate synthase	569	415	-0.455317	1.2348098826170704E-4
1651242	1651242	1652192	1652192	+	-	BP1572	transposase	21	30	0.514573	1.0
1652284	1652374	1653126	1653194	+	glnH	BP1573	glutamine ABC transporter substrate-binding protein	699	594	-0.23483	3.895539633874764E-7
1653195	1653195	1653854		+	glnP	BP1574	glutamine ABC transporter permease	279	218	-0.355937	3.174755348027235E-7
	1653851	1654579	1655002	+	glnQ	BP1575	glutamine ABC transporter ATP-binding protein	105	116	0.143735	1.782958277781184E-15
1656871	1656871	1654592	1654403	-	spoT	BP1576	guanosine-3',5'-bis(diphosphate) 3'-pyrophosphohydrolase	169	159	-0.0879965	9.007611145088536E-11
1657115	1657099	1656896	1656872	-	rpoZ	BP1577	DNA-directed RNA polymerase subunit omega	1361	1161	-0.229299	6.6962657184197244E-9
1657783	1657773	1657141	1657116	-	gmk	BP1578	guanylate kinase	249	145	-0.780093	0.3259711941771823
	1658826	1657909	1657909	-	-	BP1579	cytochrome C	83	12	-2.79008	7.057577132249416E-200
1659536	1659536	1658823		-	-	BP1580	cytochrome C	61	9	-2.76081	1.0
1659758	1659774	1660544	1660760	+	-	BP1581	oxidoreductase	69	54	-0.353637	1.0
1661222	1661148	1660549	1660116	-	-	BP1582	exported protein	81	49	-0.72514	0.5289726650871008
1661366	1661393	1662883	1663100	+	amn	BP1583	AMP nucleosidase	64	75	0.228819	5.302953909200117E-22
	1663226	1662942	1662703	-	-	BP1584	DNA-binding protein	44	48	0.125531	1.0
1663351	1663351	1663223		-	-	BP1585	hypothetical protein	114	111	-0.0384741	9.919862156461384E-14
1663545	1663519	1663364	1663352	-	-	BP1586	hypothetical protein	100	114	0.189034	2.7598395045723246E-23
1664740	1664718	1663792	1663572	-	-	BP1587	hypothetical protein	33	33	0	1.0
1664848	1664855	1665595	1665670	+	rph	BP1588	ribonuclease PH	53	48	-0.142958	1.0
	1667138	1665762		-	-	BP1589	hypothetical protein	5	3	-0.736966	1.0
1667231	1667320	1668225	1668307	+	-	BP1590	transcriptional regulator	82	131	0.675871	1.0268964407096251E-46
	1668308	1669999		+	-	BP1591	methyl-accepting chemotaxis protein	3	3	0	1.0
1671782	1671679	1669877	1669877	-	-	BP1592	hypothetical protein	95	118	0.312787	1.7361743361631571E-29
1671806	1671806	1672447	1672467	+	-	BP1593	non-canonical purine NTP pyrophosphatase	46	39	-0.23816	1.0
1672547	1672547	1673497	1673497	+	-	BP1594	transposase	20	35	0.807355	1.0
1673498	1673519	1674739	1674750	+	-	BP1595	coproporphyrinogen III oxidase	11	16	0.540568	1.0
1674818	1674925	1676337	1676337	+	glnA	BP1596	glutamine synthetase	130	185	0.509014	6.47998783467297E-41
1676338	1676392	1677468		+	glnL	BP1597	nitrogen regulation protein NR(II)	34	44	0.371969	1.0
	1677468	1678955	1679161	+	glnG	BP1598	nitrogen regulation protein NR(I)	25	35	0.485427	1.0
1679916	1679909	1678965	1678810	-	-	BP1599	LysR family transcriptional regulator	59	125	1.08314	4.0592601284366334E-114
1680033	1680069	1680767	1680844	+	-	BP1600	hypothetical protein	27	30	0.152003	1.0
1680845	1680845	1681750	1682348	+	-	BP1601	hypothetical protein	66	73	0.14543	2.89321363701818E-18
1682720	1682720	1681770	1681767	-	-	BP1602	transposase	22	32	0.540568	1.0
1685338	1685288	1683618	1683330	-	-	BP1604	binding-protein-dependent transport system inner membrane protein	21	18	-0.222392	1.0
1686507	1686461	1685412	1685340	-	-	BP1605	iron binding protein	159	99	-0.683526	0.027486111695656536
1686707	1686783	1687559	1687573	+	fpr	BP1606	ferredoxin--NADP reductase	86	348	2.01668	0.0
1688526	1688526	1687624	1687624	-	-	BP1607	LysR family transcriptional regulator	7	9	0.36257	1.0
1689820	1689820	1690623	1690697	+	dkgB	BP1609	2,5-diketo-D-gluconate reductase B	29	6	-2.27302	1.0
1693215	1693317	1693703	1693703	+	-	BP1611	translational inhibitor	341	382	0.163801	6.878604447368313E-24
1693711	1693839	1695809	1695809	+	recG	BP1612	ATP-dependent DNA helicase	106	148	0.481533	6.347808781631554E-39
1695810	1695861	1696814	1697443	+	-	BP1613	LysR family transcriptional regulator	74	134	0.856636	2.2602708369446006E-68
1697734	1697716	1696829	1696829	-	-	BP1614	LysR family transcriptional regulator	4	11	1.45943	1.0
1697854	1697854	1699380	1699381	+	-	BP1615	aldehyde dehydrogenase	5	6	0.263034	1.0
1699457	1699479	1699979	1700006	+	dps	BP1616	DNA-binding protein	906	1269	0.486109	4.884075963776298E-24
1705042	1704510	1702426	1700072	-	-	BP1619	hypothetical protein	21	29	0.465664	1.0
	1706178	1706948		+	kpsM	BP1623	polysialic acid ABC transporter permease	1	1	0	1.0
	1706948	1707694		+	kpsT	BP1624	polysialic acid transport ATP-binding protein	1	1	0	1.0
	1707736	1708905		+	kpsE	BP1625	capsule polysaccharide export inner-membrane protein	1	2	1	1.0
	1708937	1711021		+	wbpT	BP1626	capsular polysaccharide biosynthesis protein	1	2	1	1.0
	1711018	1711908		+	vipC	BP1627	capsular polysaccharide biosynthesis protein	0	1	0	1.0
	1711905	1713002		+	wza	BP1628	capsular polysaccharide export protein	1	2	1	1.0
1713025	1713025	1714314	1714325	+	wbpO	BP1629	capsular polysaccharide biosynthesis protein	119	103	-0.208317	4.815470657673346E-10
1714326	1714326	1715351		+	wbpP	BP1630	capsular polysaccharide biosynthesis protein	91	102	0.164631	1.0345920727319275E-18
	1715348	1717405		+	wcbA	BP1631	capsular polysaccharide export protein	1	2	1	1.0
1718676	1718676	1719626	1719626	+	-	BP1633	transposase	21	29	0.465664	1.0
	1721750	1720179		-	-	BP1635	arylsulfatase	1	1	0	1.0
	1722888	1721854		-	-	BP1636	nonspecific acid phosphatase	0	0	0	1.0
	1724237	1722891		-	-	BP1637	exported protein	0	0	0	1.0
	1725748	1724234		-	-	BP1638	hypothetical protein	0	0	0	1.0
	1726749	1725739		-	-	BP1639	exported protein	0	0	0	1.0
	1728164	1727223		-	-	BP1640	hypothetical protein	0	0	0	1.0
	1729141	1728173		-	-	BP1641	regulatory protein	0	1	0	1.0
1730580	1730681	1731649	1731649	+	-	BP1643	exported protein	16	18	0.169925	1.0
1731817	1731827	1732816	1732862	+	-	BP1644	exported protein	7	7	0	1.0
	1732863	1733621		+	-	BP1645	short-chain dehydrogenase	3	2	-0.584963	1.0
	1733811	1734548		+	-	BP1646	membrane protein	4	4	0	1.0
1734647	1734647	1735597	1735597	+	-	BP1647	transposase	20	30	0.584963	1.0
	1735782	1736564		+	livG	BP1649	high-affinity branched-chain amino acid ABC transporter ATP-binding protein	0	1	0	1.0
	1736558	1737259		+	livF	BP1650	high-affinity branched-chain amino acid ABC transporter ATP-binding protein	1	2	1	1.0
1737346	1737499	1738101	1738272	+	-	BP1651	TetR family transcriptional regulator	123	96	-0.357552	0.0027878271810067045
1739428	1739428	1740378	1740379	+	-	BP1653	transposase	20	32	0.678072	1.0
	1741931	1740375		-	wcbQ	BP1654	capsular polysaccharide biosynthesis protein	0	1	0	1.0
	1742697	1741924		-	wcbP	BP1655	oxidoreductase	1	3	1.58496	1.0
1743706	1743706	1742756	1742756	-	-	BP1656	transposase	22	32	0.540568	1.0
	1743811	1744758		+	-	BP1657	hypothetical protein	2	4	1	1.0
1746605	1746605	1744812	1744812	-	-	BP1658	two-component sensor histidine kinase	9	11	0.289507	1.0
1747334	1747293	1746619	1746606	-	-	BP1659	response regulator protein	24	21	-0.192645	1.0
	1747462	1750497		+	sphB2	BP1660	autotransporter	0	0	0	1.0
1750908	1750810	1750511	1750269	-	-	BP1662	DNA-binding protein	503	546	0.118343	6.893523079567461E-21
1751796	1751748	1751125	1750943	-	gst	BP1664	glutathione S-transferase	74	102	0.462972	2.589911066695203E-35
1751992	1751992	1752861	1752862	+	tfdA	BP1665	alpha-ketoglutarate-dependent 2,4-dichlorophenoxyacetate dioxygenase	10	11	0.137504	1.0
1753868	1753783	1752839	1752839	-	-	BP1666	LysR family transcriptional regulator	11	13	0.241008	1.0
1754840	1754840	1753869	1753869	-	-	BP1667	exported protein	9	10	0.152003	1.0
	1755681	1754908		-	-	BP1668	short-chain dehydrogenase	3	4	0.415037	1.0
	1756874	1755678		-	lldA	BP1669	lactate dehydrogenase	3	3	0	1.0
	1757855	1756905		-	-	BP1670	hydrolase	3	2	-0.584963	1.0
1758077	1758077	1758766		+	-	BP1671	short chain dehydrogenase	5	4	-0.321928	1.0
	1758831	1759586		+	fabG	BP1672	3-oxoacyl-ACP reductase	5	3	-0.736966	1.0
	1759638	1760630		+	-	BP1673	exported protein	4	3	-0.415037	1.0
1761593	1761593	1760640		-	-	BP1674	LysR family transcriptional regulator	5	3	-0.736966	1.0
	1761709	1762671		+	-	BP1675	exported protein	2	2	0	1.0
1765448	1765448	1764498	1764498	-	-	BP1678	transposase	21	30	0.514573	1.0
1766464	1766464	1765742	1765742	-	arsH	BP1680	NADPH-dependent FMN reductase	4	9	1.16993	1.0
1768090	1768090	1766903	1766465	-	-	BP1682	membrane protein	10	28	1.48543	1.0
1768444	1768444	1768094	1768091	-	-	BP1683	transcriptional regulator	18	104	2.53051	0.0
1770123	1770194	1771165	1771178	+	-	BP1685	exported protein	15	19	0.341037	1.0
1771179	1771179	1771892	1771972	+	-	BP1686	short chain dehydrogenase	7	9	0.36257	1.0
1772814	1772814	1771897	1771830	-	-	BP1687	LysR family transcriptional regulator	21	14	-0.584963	1.0
1772909	1772921	1773217	1773225	+	-	BP1688	membrane protein	19	14	-0.440573	1.0
1773316	1773316	1774266	1774637	+	-	BP1689	transposase	21	36	0.777608	1.0
1775234	1775425	1778358		+	phaA	BP1691	monovalent cation/H+ antiporter subunit A	45	47	0.0627358	1.0
	1778358	1778702		+	phaC	BP1692	monovalent cation/H+ antiporter subunit C	70	85	0.280108	4.62656087705973E-25
	1778699	1780327		+	phaD	BP1693	monovalent cation/H+ antiporter subunit D	49	64	0.38529	1.0
	1780324	1780803		+	phaE	BP1694	monovalent cation/H+ antiporter subunit E	36	49	0.444785	1.0
	1780800	1781084		+	phaF	BP1695	monovalent cation/H+ antiporter subunit F	50	70	0.485427	1.0
	1781081	1781407	1781479	+	phaG	BP1696	monovalent cation/H+ antiporter subunit G	42	54	0.36257	1.0
1781563	1781563	1782513	1782556	+	-	BP1697	transposase	22	32	0.540568	1.0
1782559	1782590	1783099	1783099	+	-	BP1698	exported protein	33	55	0.736966	1.0
1783180	1783197	1784045	1784045	+	-	BP1699	hypothetical protein	97	74	-0.390459	0.004215362494806906
1784046	1784095	1784544		+	cumB	BP1700	tRNA-specific adenosine deaminase	62	67	0.111893	1.0
	1784541	1785542	1785715	+	ldcA	BP1701	muramoyltetrapeptide carboxypeptidase	51	68	0.415037	1.0
1786397	1786349	1785555	1785025	-	-	BP1702	hydratase/isomerase	118	110	-0.101283	9.51684299327745E-10
	1788299	1786398	1786398	-	-	BP1703	membrane protein	5	4	-0.321928	1.0
	1788919	1788296		-	-	BP1704	membrane protein	1	0	0	1.0
1790334	1790170	1789046	1789046	-	-	BP1705	ABC transporter substrate-binding protein	30	8	-1.90689	1.0
1790520	1790551	1792155	1792159	+	-	BP1706	ABC transporter ATP-binding protein	189	150	-0.333424	4.913162962417373E-7
1792290	1792311	1793087	1793087	+	-	BP1707	ABC transporter ATP-binding protein	69	134	0.957565	8.965457874183693E-91
1793088	1793172	1794170		+	-	BP1708	ABC transporter substrate-binding protein	29	85	1.55141	5.0125101168346875E-264
	1794167	1794940	1794991	+	-	BP1709	ABC transporter permease	19	46	1.27563	1.0
1795925	1795925	1796875	1796875	+	-	BP1711	transposase	17	25	0.556393	1.0
1796913	1796913	1797500	1797840	+	-	BP1712	hypothetical protein	27	27	0	1.0
1798590	1797901	1797518	1797405	-	trxC	BP1713	thioredoxin 2	58	153	1.39941	1.5028967628369582E-226
1800553	1800553	1799261	1799258	-	-	BP1715	permease	64	19	-1.75207	1.0
1800673	1800688	1801728	1801894	+	gcp	BP1716	tRNA N6-adenosine threonylcarbamoyltransferase	43	29	-0.568284	1.0
1802977	1802842	1801826	1801826	-	-	BP1717	transposase for IS1663	22	32	0.540568	1.0
1803817	1803757	1803110	1802985	-	-	BP1718	glycerol-3-phosphate acyltransferase	67	26	-1.36565	1.0
1803863	1803883	1804641	1804657	+	surE	BP1719	5'-nucleotidase SurE	265	125	-1.08406	1.0
1804686	1804767	1805405	1805422	+	pcm	BP1720	protein-L-isoaspartate O-methyltransferase	144	124	-0.215729	6.969621662597664E-7
1805423	1805423	1806307		+	-	BP1721	peptidase	258	221	-0.223325	5.906681284221845E-11
	1806304	1807083	1807083	+	-	BP1722	hypothetical protein	179	179	0	9.078437001813326E-17
1807084	1807188	1807787	1807787	+	-	BP1723	exported protein	39	136	1.80206	0.0
1807953	1808076	1808828	1808946	+	-	BP1724	exported protein	3	7	1.22239	1.0
1808947	1808947	1810347	1810759	+	rumA	BP1725	23S rRNA (uracil(1939)-C(5))-methyltransferase	111	84	-0.402098	2.5721769735929776E-6
1810819	1810769	1810371	1810371	-	-	BP1726	MerR family transcriptional regulator	78	181	1.21444	6.668737696415799E-156
1810925	1810945	1811145	1811145	+	-	BP1727	exported protein	162	5550	5.09842	0.0
1811146	1811284	1812012	1812012	+	-	BP1728	glutaredoxin	288	5059	4.13471	0.0
1812013	1812146	1813561	1813829	+	-	BP1729	pyridine nucleotide-disulfide oxidoreductase	18	241	3.74296	0.0
1814440	1814428	1813565	1813188	-	-	BP1730	rRNA large subunit methyltransferase J	59	58	-0.0246621	1.0
1815190	1815190	1814441	1814441	-	ugpQ	BP1731	glycerophosphodiester phosphodiesterase	31	20	-0.632268	1.0
1815326	1815433	1817388	1818698	+	ppiD	BP1732	peptidyl-prolyl cis-trans isomerase D	168	85	-0.982926	0.6955444292604328
1818170	1817978	1817370	1817122	-	tesA	BP1733	acyl-CoA thioesterase	54	64	0.245112	1.0
1818813	1818813	1819763	1819799	+	-	BP1735	transposase	21	31	0.561879	1.0
1820250	1820250	1819912	1819866	-	-	BP1736	exported protein	204	360	0.819428	1.2581464986566902E-66
1820479	1820469	1820308	1820251	-	-	BP1737	membrane protein	104	185	0.830942	3.5400488893447094E-83
1820776	1820701	1820501	1820484	-	-	BP1738	hypothetical protein	183	333	0.863679	1.1699320585394727E-81
1823590	1823540	1820967	1820925	-	cphA	BP1739	cyanophycin synthetase	6	5	-0.263034	1.0
1826203	1826184	1823611	1823611	-	cphA	BP1740	cyanophycin synthetase	8	6	-0.415037	1.0
	1828711	1829199		+	-	BP1743	hypothetical protein	1	1	0	1.0
1830477	1830421	1829291	1829291	-	-	BP1744	hypothetical protein	15	14	-0.0995357	1.0
1830470	1830496	1831317	1831355	+	-	BP1745	exported protein	28	31	0.146841	1.0
1831356	1831356	1832585	1832713	+	-	BP1746	peptidoglycan-binding protein	65	94	0.532221	2.8156853561972654E-34
1832714	1832714	1833154	1833193	+	-	BP1747	hypothetical protein	144	136	-0.0824622	1.2568480065760262E-10
1833265	1833265	1834215	1834215	+	-	BP1748	transposase	21	32	0.607683	1.0
1834784	1834685	1834212	1833626	-	-	BP1749	AsnC family transcriptional regulator	25	224	3.1635	0.0
1834808	1834826	1835785	1835785	+	-	BP1750	membrane protein	27	60	1.152	1.0
1836995	1836995	1835787	1835783	-	dfp	BP1751	bifunctional phosphopantothenoylcysteine decarboxylase/phosphopantothenate synthase	101	86	-0.231947	2.2007748729383144E-10
1837608	1837606	1837100	1836996	-	lspA	BP1752	lipoprotein signal peptidase	62	67	0.111893	1.0
	1840470	1837609	1837609	-	ileS	BP1753	isoleucine--tRNA ligase	172	181	0.0735811	5.079916647594449E-12
1841425	1841425	1840460		-	ribF	BP1754	bifunctional riboflavin kinase/FMN adenylyltransferase	36	25	-0.526069	1.0
1841472	1842178	1843479	1843494	+	-	BP1756	hypothetical protein	62	65	0.0681715	1.0
1843578	1843578	1844528	1844576	+	-	BP1757	transposase	21	32	0.607683	1.0
1845079	1844899	1844525	1843904	-	-	BP1757A	exported protein	6	4	-0.584963	1.0
1844916	1845161	1846369		+	-	BP1758	fatty acid desaturase	581	1012	0.800599	2.61771170229852E-39
	1846366	1848666	1848668	+	uvrD	BP1759	DNA helicase II	182	291	0.677081	4.670446270471531E-35
1851331	1851331	1848719	1848719	-	-	BP1760	exported protein	8	10	0.321928	1.0
	1853616	1851691	1851640	-	-	BP1761	ABC transporter ATP-binding protein	40	49	0.292782	1.0
1854515	1854509	1853613		-	-	BP1762	50S ribosomal protein L3 glutamine methyltransferase	78	83	0.0896372	2.507035093871856E-15
	1855655	1854516	1854516	-	dapE	BP1763	succinyl-diaminopimelate desuccinylase	161	152	-0.0829894	1.746280681924129E-14
1857816	1856476	1855655		-	dapD	BP1764	2,3,4,5-tetrahydropyridine-2,6-carboxylate N-succinyltransferase	255	239	-0.0934866	2.354233658736356E-14
1858451	1858376	1858047	1858034	-	-	BP1766	exported protein	26	38	0.547488	1.0
1858759	1858759	1860015	1860074	+	phg	BP1767	autotransporter	7	7	0	1.0
1860079	1860090	1860371	1860412	+	-	BP1768	membrane protein	85	26	-1.70895	1.6668195517667063E-15
1860413	1860413	1860733	1860921	+	-	BP1769	hypothetical protein	88	41	-1.10188	0.007209685359857807
1860958	1861040	1861243	1861243	+	cspA	BP1770	cold shock protein CspA	2430	1467	-0.728087	0.024636364952039566
1861244	1861327	1861893	1861944	+	-	BP1771	hypothetical protein	30	18	-0.736966	1.0
1862174	1862239	1862439	1862514	+	cspA	BP1772	cold shock-like protein	1635	1937	0.244533	1.9322252270990322E-19
1863111	1863111	1862551	1862544	-	-	BP1773	hypothetical protein	37	7	-2.4021	1.0
1863275	1863308	1864618	1864618	+	tig	BP1774	trigger factor	524	407	-0.364538	1.028499073431696E-5
1864619	1864621	1865274	1865274	+	clpP	BP1775	ATP-dependent Clp protease proteolytic subunit	548	514	-0.0924075	8.631725108909252E-11
1865275	1865379	1866683	1866871	+	clpX	BP1776	ATP-dependent Clp protease ATP-binding protein	515	594	0.20589	1.6176653665475173E-15
1866872	1866872	1869325	1869361	+	lon	BP1777	Lon protease	324	707	1.12572	7.225641734992888E-62
1870454	1870348	1869449	1869447	-	-	BP1778	LysR family transcriptional regulator	25	15	-0.736966	1.0
	1870627	1871850		+	-	BP1779	hypothetical protein	2	4	1	1.0
	1871916	1872887		+	-	BP1780	exported protein	2	3	0.584963	1.0
	1872954	1873355		+	-	BP1781	hypothetical protein	3	2	-0.584963	1.0
	1873375	1874172		+	-	BP1782	enoyl-CoA hydratase/isomerase	0	0	0	1.0
	1874169	1874600		+	-	BP1783	hypothetical protein	0	1	0	1.0
	1874597	1875754		+	-	BP1784	thiolase	1	1	0	1.0
	1875776	1876552		+	fabG	BP1785	3-oxoacyl-ACP reductase	0	1	0	1.0
	1878765	1879433		+	pcaI	BP1788	3-oxoadipate CoA-transferase subunit A	1	1	0	1.0
	1879426	1880067		+	pcaJ	BP1789	3-oxoadipate CoA-transferase subunit B	1	1	0	1.0
1881634	1881634	1882584	1882652	+	-	BP1792	transposase	21	31	0.561879	1.0
1884815	1884792	1884142	1884043	-	lexA	BP1794	LexA repressor	112	115	0.0381351	9.559427089304915E-13
1886169	1886123	1884921	1884895	-	tyrB	BP1795	aromatic amino acid aminotransferase	111	155	0.481709	1.7644940613636252E-42
1886172	1886201	1888237	1888489	+	uvrB	BP1796	excinuclease ABC subunit B	84	94	0.162271	1.3269118739164567E-22
1888490	1888490	1888981	1889004	+	ptpA	BP1797	low molecular weight protein-tyrosine-phosphatase	312	1512	2.27684	0.0
1889006	1889197	1889709	1889726	+	-	BP1798	DNA-binding protein	390	114	-1.77444	6.159973345720243E-20
1889727	1889727	1890938	1890975	+	iscS	BP1799	cysteine desulfurase	395	173	-1.19108	1.0
1890976	1890976	1891386	1891387	+	iscU	BP1800	[Fe-S] cluster scaffold protein	367	236	-0.636993	0.01455586404296143
1891388	1891388	1891711	1891713	+	iscA	BP1801	[Fe-S] cluster formation/repair protein	367	225	-0.705855	0.18919429914410335
1891714	1891714	1892226	1892246	+	hscB	BP1802	co-chaperone HscB	145	87	-0.736966	1.0
1892261	1892356	1894218	1894227	+	hscA	BP1803	chaperone protein HscA	43	32	-0.426265	1.0
1894228	1894228	1894569		+	fdx	BP1804	ferredoxin, 2Fe-2S	75	67	-0.16273	7.913569017640689E-7
	1894569	1894763	1894766	+	-	BP1805	hypothetical protein	64	60	-0.0931094	1.0
1894876	1894888	1895781	1896355	+	-	BP1806	hypothetical protein	77	61	-0.336049	2.5550140909320017E-4
1896728	1896728	1895778	1895778	-	-	BP1807	transposase	25	32	0.356144	1.0
1897847	1897662	1896853	1896853	-	paaG	BP1808	enoyl-CoA hydratase	6	10	0.736966	1.0
1897863	1897863	1898813	1898813	+	-	BP1809	transposase	22	29	0.398549	1.0
1898912	1898912	1899862	1899862	+	-	BP1810	transposase	21	27	0.36257	1.0
1900073	1901136	1902353		+	-	BP1812	hypothetical protein	21	21	0	1.0
	1902350	1903405	1903409	+	pdxA	BP1813	pyridoxal phosphate biosynthetic protein	16	20	0.321928	1.0
1903410	1903410	1904312	1904312	+	-	BP1814	GntR family transcriptional regulator	13	13	0	1.0
1904378	1904389	1905261	1905261	+	-	BP1815	hypothetical protein	58	46	-0.334419	1.0
1905321	1905392	1905760	1905817	+	panD	BP1816	aspartate 1-decarboxylase	311	256	-0.280771	4.4989597226109266E-8
1905818	1905818	1906864	1906864	+	ascD	BP1817	CDP-6-deoxy-L-threo-D-glycero-4-hexulose-3-dehy drase reductase	274	260	-0.0756643	1.273322566189159E-11
1906865	1907060	1908316	1908316	+	dadA	BP1818	D-amino acid dehydrogenase small subunit	198	170	-0.219966	8.349474510104276E-10
1908321	1908336	1909658	1909680	+	ugpB	BP1819	glycerol-3-phosphate ABC transporter substrate-binding protein	322	335	0.0571004	8.564496682625846E-13
1910764	1910764	1909808	1909808	-	-	BP1820	LysR family transcriptional regulator	4	8	1	1.0
	1912237	1912587		+	-	BP1822	hypothetical protein	2	3	0.584963	1.0
1912635	1912635	1914209	1914209	+	-	BP1823	ABC transporter substrate-binding protein	4	7	0.807355	1.0
1914262	1914262	1915206	1915222	+	-	BP1824	binding-protein-dependent transport system inner membrane protein	5	7	0.485427	1.0
1915223	1915224	1916054		+	-	BP1825	binding-protein-dependent transport system inner membrane protein	5	6	0.263034	1.0
	1916047	1917681		+	-	BP1826	ABC transporter ATP-binding protein	6	8	0.415037	1.0
	1917678	1919033	1919033	+	-	BP1827	amidase	6	7	0.222392	1.0
	1919940	1921517		+	-	BP1829	lipoprotein	0	0	0	1.0
	1921521	1922795		+	-	BP1830	hypothetical protein	0	0	0	1.0
	1922893	1923267		+	-	BP1831	hypothetical protein	0	0	0	1.0
	1924983	1926116		+	-	BP1833	general secretion pathway protein	0	0	0	1.0
	1926154	1926759		+	-	BP1834	fimbrial protein	0	0	0	1.0
	1926756	1927574		+	-	BP1835	exported protein	0	0	0	1.0
1927632	1927646	1930270		+	alaS	BP1836	alanine--tRNA ligase	212	236	0.154723	4.4022862001962025E-13
	1930257	1930511	1930526	+	-	BP1837	hypothetical protein	180	224	0.315502	3.9944817983310856E-26
1931204	1931159	1930578	1930558	-	-	BP1838	exported protein	41	22	-0.89812	1.0
1931228	1931463	1931723	1931763	+	rpsP	BP1839	30S ribosomal protein S16	1357	728	-0.89841	0.1412198331628043
1931767	1931889	1932512		+	rimM	BP1840	ribosome maturation factor	237	154	-0.621957	0.009004023755629927
	1932512	1933285	1933512	+	trmD	BP1841	tRNA (guanine-N(1)-)-methyltransferase	54	41	-0.397335	1.0
1934490	1934490	1933282	1933232	-	-	BP1842	class-V aminotransferase	57	82	0.524662	8.368611141363042E-39
1934999	1934989	1934516	1934491	-	-	BP1843	hypothetical protein	62	83	0.420843	2.8131845821889637E-34
1936013	1936013	1935063	1935003	-	-	BP1844	transposase	27	38	0.49304	1.0
1937136	1937128	1936112	1936099	-	-	BP1845	hypothetical protein	32	29	-0.142019	1.0
1937307	1937307	1938341		+	-	BP1846	exported protein	80	54	-0.567041	0.3226897570378444
	1938338	1938964		+	tmk	BP1847	thymidylate kinase	114	134	0.233199	2.3984703171470912E-20
	1938961	1940013	1940062	+	holB	BP1848	DNA polymerase III subunit delta'	48	58	0.273018	1.0
1940063	1940063	1940833	1940833	+	-	BP1849	hypothetical protein	95	130	0.452512	2.8086659769771037E-31
1940834	1940884	1941720	1941720	+	-	BP1850	exported protein	62	83	0.420843	9.224003771970606E-34
1941916	1941916	1942656	1942730	+	-	BP1851	transcriptional regulator	25	20	-0.321928	1.0
1942731	1942731	1943474	1943503	+	-	BP1852	glutamine ABC transporter substrate-binding protein	77	83	0.108253	1.0862613531681957E-17
1943633	1944136	1944909	1944953	+	glnQ	BP1855	glutamine transport ATP-binding protein	35	35	0	1.0
1945897	1946047	1947336	1947384	+	gdhA	BP1857	glutamate dehydrogenase	292	775	1.40823	6.074532464160587E-128
1950203	1950194	1948947	1948947	-	amaB	BP1859	N-carbamoyl-L-amino acid amidohydrolase	8	9	0.169925	1.0
	1951913	1950204	1950204	-	ilvG	BP1860	acetolactate synthase large subunit	6	7	0.222392	1.0
	1952848	1951910		-	citE	BP1861	citrate lyase subunit beta	1	1	0	1.0
1954131	1954128	1952845		-	-	BP1862	membrane protein	7	7	0	1.0
	1954614	1954132	1954132	-	-	BP1863	membrane protein	11	9	-0.289507	1.0
1955605	1955601	1954615		-	-	BP1864	exported protein	18	16	-0.169925	1.0
1956493	1956493	1955774	1955693	-	-	BP1865	GntR family transcriptional regulator	16	10	-0.678072	1.0
1957560	1957560	1956610	1956597	-	-	BP1866	transposase	21	32	0.607683	1.0
1960680	1960746	1962095	1962095	+	-	BP1874	amidase	15	20	0.415037	1.0
1962153	1962153	1962947	1963080	+	-	BP1875	hypothetical protein	13	15	0.206451	1.0
1963081	1963081	1963956	1964807	+	bvgR	BP1876	regulatory protein BvgR	836	534	-0.646663	0.0024273031473801727
1967716	1967716	1964000	1963646	-	bvgS	BP1877	virulence sensor protein BvgS	129	119	-0.116409	6.027541402645279E-9
1968963	1968354	1967725	1967717	-	bvgA	BP1878	virulence factors transcription regulator BvgA	1083	685	-0.660857	0.0025446335314536737
1968388	1968781	1979553	1979906	+	fhaB	BP1879	filamentous hemagglutinin/adhesin	2035	2037	0.00141719	0.2861656168581496
1979914	1980316	1981050	1981070	+	fimB	BP1881	chaperone protein FimB/FhaD	372	294	-0.339486	3.011467015856091E-7
1981086	1981113	1983734	1983747	+	fimC	BP1882	outer membrane usher protein FimC	276	273	-0.0157673	2.3573274755509107E-10
1983748	1983748	1984845		+	fimD	BP1883	fimbrial adhesin	360	339	-0.0867116	1.0850114874277233E-10
	1984838	1986592	1987255	+	fhaC	BP1884	filamentous hemagglutinin transporter protein FhaC	297	259	-0.197511	1.3793520199868465E-7
1988410	1988410	1987910	1986555	-	-	BP1886	membrane protein	447	232	-0.94615	0.7716234856257124
1989452	1989391	1988417	1988411	-	-	BP1887	exported protein	795	298	-1.41564	1.0
	1991439	1990948		-	-	BP1890	membrane protein	2	3	0.584963	1.0
	1992418	1991453		-	-	BP1891	exported protein	4	4	0	1.0
	1993116	1992439		-	-	BP1892	hypothetical protein	3	2	-0.584963	1.0
1994314	1994315	1994827	1994905	+	-	BP1894	hypothetical protein	131	94	-0.478834	0.04869907394333162
1994906	1994906	1998529	1998990	+	oplaH	BP1895	5-oxoprolinase	100	109	0.124328	9.584640248287411E-16
1999670	1999574	1998543	1998515	-	-	BP1896	hypothetical protein	24	36	0.584963	1.0
2000729	2000734	2001567	2001568	+	-	BP1898	membrane protein	36	47	0.384664	1.0
2002374	2002339	2001581	2001581	-	-	BP1899	transcriptional regulator	23	25	0.120294	1.0
2002474	2002501	2003493	2003513	+	-	BP1900	exported protein	61	50	-0.286881	1.0
2004566	2004487	2003711	2003711	-	-	BP1901	methyltransferase	22	13	-0.758992	1.0
2004506	2004595	2005377	2005377	+	suhB	BP1902	inositol monophosphatase	153	102	-0.584963	0.009671538649875244
2005378	2005504	2007090	2007090	+	-	BP1903	membrane protein	61	59	-0.0480943	1.0
2007091	2007115	2007978	2008034	+	uppP	BP1904	undecaprenyl-diphosphatase	58	89	0.617752	1.0945575284026788E-49
2008954	2008935	2008186	2008154	-	lpxH	BP1905	UDP-2,3-diacylglucosamine hydrolase	187	176	-0.0874628	3.999714638798953E-14
2009478	2009464	2008955	2008955	-	ppiB	BP1906	peptidyl-prolyl cis-trans isomerase B	606	484	-0.324311	4.796658788086375E-7
2010307	2010276	2009593	2009504	-	-	BP1907	exported protein	116	98	-0.243271	4.409918883856517E-5
2010467	2010516	2011976	2011976	+	cysS	BP1908	cysteine--tRNA ligase	143	82	-0.802319	0.0857444505418318
2011977	2011996	2012640	2012640	+	-	BP1909	DNA-3-methyladenine glycosylase	117	81	-0.530515	0.3601009245578087
2012641	2012677	2013642	2013666	+	accA	BP1910	acetyl-CoA carboxylase carboxyltransferase subunit alpha	176	142	-0.309684	6.700210714251037E-8
2013741	2013741	2014691	2014691	+	-	BP1911	transposase	14	26	0.893085	1.0
2014821	2014821	2015786	2015788	+	-	BP1912	tRNA(Ile)-lysidine synthase	3	5	0.736966	1.0
2015886	2015886	2017151	2017235	+	ask	BP1913	aspartate kinase	331	199	-0.734063	0.01549733699810144
2018720	2018561	2017545	2017545	-	-	BP1914	transposase for IS1663	23	34	0.563901	1.0
2018905	2018905	2019405		+	-	BP1915	hypothetical protein	12	2	-2.58496	1.0
2019447	2019447	2019761	2019767	+	-	BP1916	hypothetical protein	15	8	-0.906891	1.0
	2019771	2020712		+	-	BP1917	3-hydroxyacyl-CoA dehydrogenase	4	3	-0.415037	1.0
	2020709	2021233	2021233	+	-	BP1918	membrane protein	6	4	-0.584963	1.0
2021234	2021236	2022504	2022526	+	-	BP1919	membrane protein	6	5	-0.263034	1.0
2022527	2022533	2023516		+	-	BP1920	exported protein	15	15	0	1.0
	2023513	2024322		+	bioH	BP1921	hydrolase	2	2	0	1.0
	2024319	2025122	2025122	+	-	BP1922	L-aspartate dehydrogenase	5	4	-0.321928	1.0
2025123	2025137	2025904	2025987	+	-	BP1923	short chain dehydrogenase	7	7	0	1.0
2025992	2025992	2026630	2026746	+	-	BP1924	TetR family transcriptional regulator	51	38	-0.424498	1.0
2027605	2027588	2026635	2026473	-	-	BP1925	LysR family transcriptional regulator	66	68	0.0430687	1.0
2027700	2027700	2028824	2028913	+	-	BP1926	extracellular solute-binding protein	11	14	0.347923	1.0
2030084	2030462	2031289		+	-	BP1928	ABC transporter permease	3	4	0.415037	1.0
	2031286	2032089		+	-	BP1929	ABC transporter permease	4	5	0.321928	1.0
	2032086	2033177	2033177	+	-	BP1930	ABC transporter ATP-binding protein	3	6	1	1.0
	2034612	2033584		-	-	BP1931	NADH-dependent flavin oxidoreductase	1	1	0	1.0
	2037604	2035484		-	-	BP1933	pimeloyl-CoA synthetase	2	2	0	1.0
	2038561	2037605		-	-	BP1934	exported protein	0	0	0	1.0
	2039022	2038630		-	-	BP1935	hypothetical protein	0	0	0	1.0
	2039502	2039026		-	-	BP1936	hypothetical protein	0	0	0	1.0
	2039851	2039516		-	-	BP1937	hypothetical protein	0	1	0	1.0
	2040307	2039858		-	-	BP1938	hypothetical protein	0	0	0	1.0
2040515	2040515	2040814	2040866	+	-	BP1939	ArsR family transcriptional regulator	19	12	-0.662965	1.0
2040867	2040867	2041979	2042020	+	nemA	BP1940	N-ethylmaleimide reductase	17	30	0.819428	1.0
2042602	2042574	2041984	2041984	-	-	BP1941	membrane protein	3	5	0.736966	1.0
	2043862	2042603		-	hmsR	BP1942	N-glycosyltransferase	2	3	0.584963	1.0
	2045971	2043866		-	hmsF	BP1943	hemin storage protein	1	2	1	1.0
	2047962	2045977		-	hmsH	BP1944	hemin storage protein	2	2	0	1.0
2048154	2048171	2048407	2048458	+	-	BP1945	membrane protein	91	276	1.60073	0.0
2048662	2048752	2049237	2049519	+	-	BP1946	MarR family transcriptional regulator	60	31	-0.952694	1.0
2049605	2049605	2050555	2050575	+	-	BP1947	transposase	22	36	0.710493	1.0
2050579	2050602	2051810	2051901	+	-	BP1948	branched-chain amino acid ABC transporter substrate-binding protein	39	40	0.0365259	1.0
2051902	2051902	2053851		+	-	BP1949	branched-chain amino acid transport system permease	14	15	0.0995357	1.0
	2053848	2054624		+	-	BP1950	branched-chain amino acid ABC transporter ATP-binding protein	24	27	0.169925	1.0
	2054621	2055391	2055496	+	-	BP1951	ABC transporter ATP-binding protein	13	16	0.29956	1.0
2058356	2058356	2057835	2057835	-	-	BP1953	oxidoreductase	15	4	-1.90689	1.0
2059584	2059584	2058433	2058433	-	-	BP1954	monooxygenase	13	8	-0.70044	1.0
	2059885	2060637		+	maiA	BP1955	maleate isomerase	1	1	0	1.0
	2061504	2062535		+	-	BP1957	hypothetical protein	3	3	0	1.0
	2062551	2063168		+	-	BP1958	isochorismatase	3	4	0.415037	1.0
2063203	2063360	2064376	2064376	+	-	BP1959	transposase for IS1663	24	37	0.624491	1.0
2066494	2066515	2067855	2067856	+	-	BP1961	flavocytochrome	7	10	0.514573	1.0
	2069974	2067866		-	bfrI	BP1962	ferrisiderophore receptor	3	2	-0.584963	1.0
	2070729	2071694		+	-	BP1965	exported protein	3	2	-0.584963	1.0
	2074972	2075634		+	-	BP1969	LuxR family transcriptional regulator	3	3	0	1.0
	2075736	2077163		+	pgm	BP1970	phosphoglucomutase	1	1	0	1.0
	2077173	2078744		+	pgi	BP1971	glucose-6-phosphate isomerase	0	0	0	1.0
2078823	2078927	2079880	2079941	+	srpH	BP1972	serine acetyltransferase	71	90	0.342106	4.077585988053315E-27
2079942	2079942	2081168	2081168	+	-	BP1973	membrane protein	18	21	0.222392	1.0
2081181	2081181	2082005	2082005	+	-	BP1974	NAD-dependent protein deacetylase	15	22	0.552541	1.0
2082925	2082925	2082074	2081925	-	-	BP1975	inositol monophosphatase	29	18	-0.688056	1.0
2084572	2084572	2083103	2083084	-	gabD	BP1976	succinate-semialdehyde dehydrogenase	174	221	0.344959	5.208203194640561E-26
2085998	2085917	2084652	2084573	-	goaG	BP1977	4-aminobutyrate aminotransferase	66	74	0.165059	3.803975239602177E-16
	2088451	2087552		-	-	BP1979	hypothetical protein	1	2	1	1.0
2088531	2088531	2090624	2090624	+	-	BP1980	ATP-dependent DNA helicase	6	9	0.584963	1.0
2090670	2091546	2092184	2092220	+	-	BP1982	nuclease	7	6	-0.222392	1.0
2092272	2092281	2094530		+	-	BP1983	extracellular solute-binding protein	61	67	0.135352	1.0
	2094527	2095504	2095504	+	-	BP1984	oligopeptide transport system permease	69	79	0.195256	1.6926086079077304E-19
2095505	2095510	2096961		+	-	BP1985	oligopeptide transport integral membrane protein	43	47	0.128324	1.0
	2096958	2098634	2099081	+	-	BP1986	ABC transporter ATP-binding protein	67	88	0.393342	8.851945516710279E-34
	2099234	2098683		-	-	BP1987	MarR family transcriptional regulator	1	0	0	1.0
2102806	2102806	2101094	2101034	-	-	BP1989	exported protein	10	8	-0.321928	1.0
	2103263	2104081		+	-	BP1990	membrane protein	2	2	0	1.0
2104159	2104179	2104355	2104424	+	-	BP1991	membrane protein	18	21	0.222392	1.0
	2104425	2104949		+	-	BP1992	membrane protein	4	4	0	1.0
	2104910	2105353		+	-	BP1993	exported protein	1	1	0	1.0
	2105355	2105831		+	-	BP1994	exported protein	0	1	0	1.0
	2105828	2106769		+	-	BP1995	membrane protein	0	1	0	1.0
	2106825	2108174		+	-	BP1996	type II secretion system protein	1	3	1.58496	1.0
	2108171	2109520		+	-	BP1997	hypothetical protein	2	4	1	1.0
	2110879	2111799		+	-	BP1999	membrane protein	1	3	1.58496	1.0
	2112793	2113635		+	-	BP2001	lipoprotein	1	2	1	1.0
	2114059	2116302		+	-	BP2003	exported protein	2	4	1	1.0
2116312	2116324	2117715	2117715	+	-	BP2004	response regulator	4	5	0.321928	1.0
2117793	2117795	2118490	2118490	+	-	BP2005	lipoprotein	21	23	0.131245	1.0
2118574	2118590	2119057	2119069	+	-	BP2006	hypothetical protein	14	50	1.8365	1.0
2119115	2119115	2119819	2119819	+	-	BP2007	ECF-family RNA polymerase sigma factor	8	23	1.52356	1.0
2119966	2119966	2120535		+	-	BP2008	exported protein	2	7	1.80735	1.0
	2120532	2120942		+	-	BP2009	cytochrome c	0	1	0	1.0
2121685	2121619	2121062	2121037	-	efp	BP2010	elongation factor P	591	152	-1.95909	4.177623929861415E-23
2122874	2122874	2121762	2121762	-	-	BP2011	hypothetical protein	42	43	0.0339473	1.0
2124107	2124092	2122890	2122875	-	-	BP2012	hypothetical protein	130	102	-0.349942	2.056921915256638E-7
2124262	2124262	2125038	2125038	+	-	BP2013	hypothetical protein	4	3	-0.415037	1.0
2127958	2127852	2125147	2125106	-	acnA	BP2014	aconitate hydratase	383	475	0.310583	6.279758580911138E-14
2128696	2128692	2128090	2128006	-	-	BP2015	lipoprotein	44	32	-0.459432	1.0
	2128969	2131173		+	brfB	BP2016	ferric siderophore receptor	1	1	0	1.0
2131238	2131336	2132070	2132762	+	-	BP2017	haloacid-type dehydrogenase	60	80	0.415037	2.0639024045624163E-31
2133097	2133097	2132147	2132147	-	-	BP2018	transposase	20	35	0.807355	1.0
2133727	2133727	2133179	2133179	-	-	BP2019	lipoprotein	7	6	-0.222392	1.0
2134192	2134068	2133730	2133728	-	-	BP2020	hypothetical protein	32	28	-0.192645	1.0
2137090	2137054	2134463	2134437	-	acnB	BP2021	bifunctional aconitate hydratase 2/2-methylisocitrate dehydratase	614	723	0.235757	1.9093374780425228E-10
2137167	2137190	2137864	2137864	+	-	BP2022	exonuclease	58	50	-0.214125	1.0
2137865	2137877	2138263	2138388	+	-	BP2023	hypothetical protein	39	44	0.174029	1.0
2138575	2138560	2138270	2138030	-	-	BP2024	hypothetical protein	46	33	-0.479168	1.0
2138694	2138696	2138995	2138995	+	-	BP2025	hypothetical protein	24	30	0.321928	1.0
2138996	2139064	2139966	2139966	+	-	BP2026	integral membrane protein	25	31	0.31034	1.0
2139967	2139970	2140740	2140772	+	-	BP2027	integral membrane protein	12	21	0.807355	1.0
	2141126	2141575		+	-	BP2028	exported protein	1	2	1	1.0
2142593	2142593	2141643	2141416	-	-	BP2029	transposase	22	32	0.540568	1.0
2143866	2143866	2142955	2142955	-	-	BP2030	LysR family transcriptional regulator	7	9	0.36257	1.0
	2144077	2145609		+	-	BP2031	acyl-CoA transferase	4	4	0	1.0
2147803	2147803	2146841	2146841	-	-	BP2034	LysR family transcriptional regulator	61	94	0.623852	1.4360536612896552E-50
	2155478	2155206	2155194	-	-	BP2037	hypothetical protein	25	42	0.748461	1.0
2156422	2156422	2155475		-	-	BP2038	hydroxlacyl-CoA dehydrogenase	8	11	0.459432	1.0
2156573	2156604	2157998	2158587	+	-	BP2039	amidase	33	36	0.125531	1.0
	2158416	2158021	2157700	-	-	BP2040	membrane protein	63	74	0.232173	2.592361356290834E-22
2159706	2159672	2158413		-	proA	BP2041	gamma-glutamyl phosphate reductase	73	61	-0.259087	4.344443463916108E-6
2160849	2160849	2159794	2159761	-	holA	BP2042	DNA polymerase III subunit delta	41	41	0	1.0
2161511	2161511	2160852	2160850	-	-	BP2043	LPS-assembly lipoprotein LptE	80	85	0.0874628	2.2654848995176937E-16
2164217	2164184	2161527	2161512	-	leuS	BP2044	leucine--tRNA ligase	162	147	-0.140178	5.2267484651953545E-9
	2165464	2164262	2164261	-	-	BP2045	transmembrane transport protein	5	8	0.678072	1.0
2165973	2165973	2165461		-	-	BP2046	MarR family transcriptional regulator	10	19	0.925999	1.0
2166801	2166533	2166096	2166063	-	bph2	BP2047	DNA-binding protein Bph2	782	487	-0.683247	0.0044647581206339595
2166810	2166810	2167760	2167762	+	-	BP2048	transposase	21	29	0.465664	1.0
2167991	2168014	2169819	2169819	+	-	BP2049	sulfate transporter	57	42	-0.440573	1.0
2170163	2170100	2169933	2169252	-	rpmG	BP2050	50S ribosomal protein L33	1283	710	-0.85363	0.22371606170855116
2170666	2170400	2170164	2170164	-	rpmB	BP2051	50S ribosomal protein L28	1137	440	-1.36966	0.012788230735288125
2171968	2171968	2170769	2170769	-	-	BP2052	transmembrane transport protein	9	6	-0.584963	1.0
2173484	2173484	2174434	2174434	+	-	BP2054	transposase	20	35	0.807355	1.0
2174672	2174886	2175887	2175887	+	-	BP2055	glycine/betaine ABC transporter substrate-binding protein	538	268	-1.00537	0.5434291945908061
2175888	2176060	2176917		+	-	BP2056	binding-protein-dependent transport protein	161	81	-0.991067	1.0
	2176914	2178176	2178276	+	-	BP2057	ABC transporter ATP-binding protein	189	123	-0.619728	0.002093557589656956
2178277	2178277	2178651	2178684	+	-	BP2058	tautomerase	229	236	0.0434393	1.672706730117821E-12
2178697	2178724	2179911	2179911	+	-	BP2059	beta-ketothiolase	266	349	0.391801	6.169285857824728E-25
2179912	2179996	2180766	2180805	+	-	BP2060	hypothetical protein	75	74	-0.0193653	5.437456081371047E-13
2180880	2180880	2181644		+	-	BP2061	GntR family transcriptional regulator	26	16	-0.70044	1.0
	2181595	2182896		+	-	BP2062	malonyl-CoA decarboxylase	33	35	0.0848889	1.0
	2182893	2183699	2185195	+	-	BP2063	hypothetical protein	18	20	0.152003	1.0
2185301	2185444	2186415	2186495	+	-	BP2066	exported protein	8	7	-0.192645	1.0
2186509	2186572	2187084	2187084	+	-	BP2067	superoxide dismutase	210	218	0.0539388	1.7483731999846867E-17
2187085	2187243	2188217	2188217	+	-	BP2068	exported protein	579	194	-1.57751	0.1111773222910808
2188218	2189218	2190012	2190132	+	-	BP2070	ABC transporter ATP-binding protein	45	55	0.289507	1.0
2190869	2190844	2190038	2189883	-	-	BP2071	molybdenum-binding protein	33	25	-0.400538	1.0
2190943	2190955	2191545	2191545	+	-	BP2072	lipoprotein	185	174	-0.088438	8.057875222630215E-13
2191546	2191556	2192734	2192767	+	-	BP2073	hypothetical protein	50	61	0.286881	1.0
2192768	2192837	2193211	2193211	+	-	BP2074	DNA-binding protein	4	11	1.45943	1.0
2193398	2193464	2194810	2194876	+	-	BP2075	efflux system inner membrane protein	114	64	-0.83289	0.8067218198994622
2194877	2194877	2198107	2199596	+	-	BP2076	efflux system transmembrane protein	129	117	-0.140863	1.9662545044695146E-9
2199597	2199598	2200344	2200377	+	pdxJ	BP2078	pyridoxine 5'-phosphate synthase	77	92	0.256775	9.355293399195519E-25
2200427	2200429	2200890	2200927	+	acpS	BP2079	holo-ACP synthase	42	41	-0.0347654	1.0
2200928	2200928	2201986		+	nagZ	BP2080	beta-hexosaminidase	77	83	0.108253	6.574566709793352E-14
	2201949	2203778	2203817	+	uvrC	BP2081	excinuclease ABC subunit C	42	54	0.36257	1.0
2203818	2203818	2204390	2205176	+	pgsA	BP2082	CDP-diacylglycerol--glycerol-3-phosphate 3-phosphatidyltransferase	76	81	0.0919225	1.6719556012396925E-14
2206636	2206636	2205815	2205778	-	queF	BP2084	7-cyano-7-deazaguanine reductase	40	26	-0.621488	1.0
2206955	2206955	2208277	2208329	+	aceA	BP2085	isocitrate lyase	10	25	1.32193	1.0
2208637	2208637	2209272	2209851	+	-	BP2086	membrane protein	9	5	-0.847997	1.0
2210182	2210182	2209232	2209229	-	-	BP2087	transposase	23	33	0.520832	1.0
	2211925	2211053		-	-	BP2089	ABC transporter permease	3	1	-1.58496	1.0
2213142	2213142	2212003		-	-	BP2090	ABC transporter substrate-binding protein	8	3	-1.41504	1.0
2213501	2213501	2214757	2214757	+	-	BP2091	dioxygenase hydroxylase component	21	13	-0.691878	1.0
2214758	2214763	2215290	2215290	+	-	BP2092	dioxygenase component	12	10	-0.263034	1.0
2215291	2215301	2216113		+	-	BP2093	enoyl-CoA hydratase/isomerase-like protein	10	10	0	1.0
	2216113	2216835	2216835	+	-	BP2094	3-oxoacyl-ACP reductase	6	4	-0.584963	1.0
2216857	2216857	2217171	2217188	+	-	BP2095	ferredoxin	12	10	-0.263034	1.0
2217189	2217189	2218337	2218337	+	-	BP2096	fatty-acyl-CoA racemase	6	6	0	1.0
	2219243	2218368		-	-	BP2097	esterase	1	1	0	1.0
2220559	2220559	2219240		-	-	BP2098	acyl-CoA ligase	7	4	-0.807355	1.0
	2221828	2220632		-	-	BP2099	thiolase	0	0	0	1.0
	2223326	2221839		-	-	BP2100	hypothetical protein	1	2	1	1.0
2225904	2225921	2226820	2226900	+	-	BP2102	LysR family transcriptional regulator	293	315	0.104451	7.970931800135135E-17
2226901	2226901	2227923	2227928	+	-	BP2103	exported protein	55	95	0.788496	2.4231746864659553E-67
2228022	2228022	2228972	2228999	+	-	BP2104	transposase	21	32	0.607683	1.0
2229194	2229194	2230144	2230351	+	-	BP2105	transposase	21	29	0.465664	1.0
2230443	2230443	2230141	2229529	-	-	BP2106	hypothetical protein	20	27	0.432959	1.0
2230603	2230603	2231007		+	-	BP2107	hypothetical protein	6	9	0.584963	1.0
	2231000	2232226		+	-	BP2108	membrane protein	1	1	0	1.0
	2232223	2232669		+	-	BP2109	membrane protein	1	2	1	1.0
2232732	2232739	2233521	2233522	+	-	BP2110	exodeoxyribonuclease III	54	27	-1	1.0
2233523	2233563	2235068	2235068	+	-	BP2111	hypothetical protein	7	7	0	1.0
2238446	2238446	2237625	2237619	-	-	BP2114	hydrolase	5	6	0.263034	1.0
	2239319	2238465		-	-	BP2115	hypothetical protein	3	4	0.415037	1.0
	2240294	2239323		-	-	BP2116	exported protein	4	4	0	1.0
2243013	2242976	2242680	2242661	-	-	BP2119	membrane protein	34	28	-0.280108	1.0
2243129	2243151	2244503	2244715	+	gor	BP2120	glutathione reductase	147	124	-0.245476	1.8529355151408003E-10
2245810	2245662	2244646	2244646	-	-	BP2121	transposase for IS1663	21	32	0.607683	1.0
	2248655	2247642		-	-	BP2124	hypothetical protein	1	1	0	1.0
2249647	2249647	2248742	2248742	-	-	BP2125	LysR family transcriptional regulator	6	7	0.222392	1.0
2249786	2249804	2250148	2250148	+	-	BP2125A	exported protein	159	220	0.468477	7.118352699880913E-38
2250152	2250306	2250764	2250764	+	-	BP2126	oxidoreductase subunit	9	10	0.152003	1.0
	2250778	2252994		+	-	BP2127	exported oxidoreductase subunit	2	3	0.584963	1.0
	2252991	2254052		+	-	BP2128	hypothetical protein	0	0	0	1.0
2254081	2254081	2255055	2255055	+	-	BP2129	AraC family transcriptional regulator	11	21	0.932886	1.0
2255825	2255825	2255007	2255004	-	-	BP2130	hypothetical protein	15	24	0.678072	1.0
2256446	2256446	2255838	2255826	-	-	BP2131	hypothetical protein	22	48	1.12553	1.0
2256534	2256621	2257016	2257016	+	-	BP2132	hypothetical protein	180	261	0.536053	1.0477764550403333E-37
2257025	2257035	2258474	2258474	+	-	BP2133	transmembrane efflux protein	19	26	0.452512	1.0
2258503	2258503	2258850	2259488	+	-	BP2134	hypothetical protein	10	11	0.137504	1.0
2259819	2259819	2258869	2258869	-	-	BP2135	transposase	21	32	0.607683	1.0
2260472	2260472	2261422	2261422	+	-	BP2137	transposase	21	31	0.561879	1.0
2261461	2261461	2263323	2263449	+	-	BP2138	ABC transporter ATP-binding protein	4	5	0.321928	1.0
2263450	2263451	2264044	2264588	+	-	BP2139	lipoprotein	148	242	0.70941	1.3561162029740026E-48
2264992	2264986	2264057	2263934	-	-	BP2140	membrane protein	14	17	0.280108	1.0
2265156	2265156	2265614	2265675	+	-	BP2141	exported protein	54	20	-1.43296	1.0
2265725	2265862	2266542	2266542	+	-	BP2142	GntR family transcriptional regulator	37	57	0.623437	1.0
2266543	2266591	2268282	2268483	+	-	BP2143	sulfate transporter	17	32	0.912537	1.0
	2268849	2268298	2268103	-	-	BP2144	hypothetical protein	13	16	0.29956	1.0
2269217	2269217	2268846		-	-	BP2145	ArsR family transcriptional regulator	19	20	0.0740006	1.0
2269317	2269330	2270166	2270166	+	-	BP2146	hypothetical protein	21	23	0.131245	1.0
2270771	2270656	2270177	2270177	-	-	BP2147	exported protein	95	72	-0.399931	0.02129056317244803
2270769	2270799	2270978	2271020	+	-	BP2148	hypothetical protein	83	217	1.38651	5.439839465428409E-220
2272082	2272082	2271108	2270866	-	-	BP2149	AraC family transcriptional regulator	30	39	0.378512	1.0
2272182	2272213	2272569	2272693	+	-	BP2150	hypothetical protein	84	79	-0.0885367	4.8368607380313765E-9
2273434	2273434	2272559	2272559	-	-	BP2151	oxidoreductase	7	8	0.192645	1.0
2273528	2273533	2274417	2274536	+	-	BP2152	LysR family transcriptional regulator	32	17	-0.912537	1.0
2275749	2275734	2274439	2274090	-	-	BP2153	exported protein	35	58	0.728698	1.0
2276683	2276683	2277333	2277345	+	-	BP2156	hypothetical protein	27	37	0.454566	1.0
	2278941	2277421		-	acoD	BP2157	aldehyde dehydrogenase	2	1	-1	1.0
2279126	2279199	2281064	2281639	+	-	BP2158	sigma-54-dependent transcriptional regulator	21	22	0.0671142	1.0
	2283343	2282984	2282906	-	-	BP2161	integral membrane protein	14	14	0	1.0
	2284767	2283331		-	-	BP2162	biotin synthesis protein	12	11	-0.125531	1.0
	2285417	2284764		-	-	BP2163	hypothetical protein	6	4	-0.584963	1.0
2286607	2286607	2285414		-	-	BP2164	8-amino-7-oxononanoate synthase	18	12	-0.584963	1.0
2286711	2286711	2287985	2288558	+	bioA	BP2165	adenosylmethionine-8-amino-7-oxononanoate aminotransferase	20	13	-0.621488	1.0
2288932	2288932	2287982	2287763	-	-	BP2166	transposase	21	36	0.777608	1.0
2288945	2289099	2290073		+	-	BP2167	integral membrane protein	22	154	2.80735	0.0
	2290070	2290213	2290348	+	-	BP2168	outer membrane protein	16	165	3.36632	0.0
2291826	2291835	2292497	2292497	+	-	BP2170	cytochrome C oxidase subunit	27	149	2.46428	0.0
2292498	2292500	2292676		+	-	BP2171	cytochrome C oxidase subunit CcoQ	35	104	1.57116	1.0507571681461984E-158
	2292673	2293611	2293611	+	-	BP2172	cytochrome C oxidase subunit III	72	105	0.544321	3.3650850459499753E-40
2293703	2293703	2295193	2295193	+	-	BP2173	ferredoxin	66	25	-1.40054	1.0
2295194	2295279	2295431	2295444	+	-	BP2174	lipoprotein	286	41	-2.80232	3.2567298648358488E-195
2295445	2295445	2295684	2295771	+	-	BP2175	inner membrane protein	306	48	-2.67243	1.9473137001889047E-175
2295772	2295780	2296523	2296555	+	-	BP2176	inner membrane protein	108	47	-1.2003	1.2164036122354143E-8
2296556	2296556	2297056	2297056	+	-	BP2177	hypothetical protein	36	33	-0.125531	1.0
2297057	2297155	2298078		+	-	BP2178	ABC transporter ATP-binding protein	47	32	-0.554589	1.0
	2298075	2298836	2299253	+	-	BP2179	ABC transporter permease	37	39	0.0759489	1.0
2300125	2299937	2298852	2298480	-	-	BP2180	hypothetical protein	38	27	-0.49304	1.0
2300137	2300137	2301087	2301087	+	-	BP2181	transposase	21	31	0.561879	1.0
2301724	2301745	2302044	2302498	+	-	BP2183	hypothetical protein	175	95	-0.881356	0.018867447602311023
2304736	2304736	2302454	2302445	-	rpoD	BP2184	RNA polymerase sigma factor RpoD	342	307	-0.155758	5.557876375027584E-8
2307471	2307452	2305422	2304758	-	dnaG	BP2185	DNA primase	180	193	0.100604	3.485560380871329E-15
2307803	2307684	2307472	2307472	-	rpsU	BP2186	30S ribosomal protein S21	1519	642	-1.24248	0.37543575786856004
2308614	2308501	2307962	2307844	-	-	BP2187	transferase	242	164	-0.561311	0.002025495516796525
2309930	2309922	2308615	2308615	-	purA	BP2188	adenylosuccinate synthetase	312	208	-0.584963	8.507492231415203E-4
2311269	2311144	2309987	2309977	-	hisZ	BP2189	ATP phosphoribosyltransferase regulatory subunit	174	123	-0.500429	7.0665147302817E-5
2312245	2312227	2311328	2311296	-	hflC	BP2190	inner membrane-anchored protein HflC	299	329	0.137942	2.2568567889469283E-17
	2313550	2312246	2312246	-	hflK	BP2191	membrane protein	316	261	-0.275875	3.0491355707718734E-7
2314694	2314622	2313516		-	hflX	BP2192	GTPase HflX	83	143	0.784832	2.0688817521431455E-58
2314955	2314946	2314710	2314696	-	hfq	BP2193	RNA-binding protein Hfq	1348	1575	0.224531	8.498007402583654E-19
2316155	2316155	2315085	2314957	-	his1	BP2194	histidinol-phosphate aminotransferase	127	134	0.0774045	8.663360648107187E-20
2317514	2317514	2316159	2316156	-	engA	BP2195	GTPase Der	203	211	0.0557633	5.812270346767424E-15
2318703	2318701	2317541	2317515	-	-	BP2196	outer membrane protein assembly factor BamB	154	161	0.0641303	5.467585478898787E-19
2319343	2319342	2318704	2318704	-	-	BP2197	membrane protein	118	101	-0.224432	9.95191337641034E-6
2320661	2320648	2319344	2319344	-	hisS	BP2198	histidine--tRNA ligase	121	111	-0.124447	3.700478136238365E-12
2321984	2321984	2320689	2320685	-	ispG	BP2199	4-hydroxy-3-methylbut-2-en-1-yl diphosphate synthase	105	97	-0.114333	9.143592102552368E-14
	2322497	2321991	2321985	-	-	BP2200	membrane protein	106	90	-0.236067	7.266655695684044E-6
2323643	2323642	2322494		-	-	BP2201	dual-specificity RNA methyltransferase RlmN	192	117	-0.714598	0.017902985291787812
2324276	2324095	2323670	2323644	-	ndk	BP2202	nucleoside diphosphate kinase	378	191	-0.984814	1.0
2324397	2324418	2327300	2327725	+	valS	BP2203	valine--tRNA ligase	107	104	-0.0410273	1.0327583943181317E-11
	2328154	2327393		-	-	BP2204	outer membrane (scaffolding) protein	1	1	0	1.0
2328802	2328914	2330263	2330263	+	-	BP2206	two component sensor kinase	4	6	0.584963	1.0
2330362	2330362	2331312	2331312	+	-	BP2207	transposase	28	35	0.321928	1.0
2335460	2335342	2334053	2333678	-	-	BP2210	D-amino acid dehydrogenase small subunit	16	53	1.72792	1.0
2335907	2335898	2335461	2335461	-	-	BP2211	DNA-binding protein	112	83	-0.432315	0.03701986515833164
2337163	2337150	2335942	2335914	-	fhp	BP2212	nitric oxide dioxygenase	20	33	0.722466	1.0
2337278	2337297	2337761	2338371	+	-	BP2213	hypothetical protein	122	182	0.577057	8.500587882841979E-47
2338735	2338735	2337785	2337643	-	-	BP2214	transposase	21	37	0.817136	1.0
	2339394	2338834	2338810	-	ectA	BP2215	L-2,4-diaminobutyric acid acetyltransferase	72	434	2.59163	0.0
2339952	2339936	2339391		-	-	BP2216	MarR family transcriptional regulator	68	538	2.984	0.0
2339804	2340132	2341160	2341160	+	-	BP2217	SIS family regulator	8	7	-0.192645	1.0
2341201	2341201	2342541	2342649	+	-	BP2218	aminotransferase	19	21	0.14439	1.0
2342650	2342650	2343654	2343658	+	-	BP2219	cell surface protein	80	91	0.185867	8.23477456875676E-17
2343761	2343761	2346361	2346361	+	-	BP2220	inner membrane protein	12	13	0.115477	1.0
2346460	2346460	2347410	2347410	+	-	BP2221	transposase	17	25	0.556393	1.0
2347692	2347679	2347407	2346832	-	-	BP2222	hypothetical protein	343	806	1.23257	4.6875690523102295E-126
2350677	2350649	2347938	2347808	-	bapA	BP2224	autotransporter	56	37	-0.597902	1.0
2351303	2351304	2352761	2352886	+	-	BP2225	phospholipase	29	19	-0.610053	1.0
2353127	2353108	2352758	2351840	-	-	BP2226	anti-sigma factor antagonist	286	220	-0.378512	1.1884209201098643E-4
2353244	2353252	2353680	2353763	+	-	BP2227	anti-sigma factor	42	22	-0.932886	1.0
2353764	2353764	2354927	2354991	+	alr	BP2228	alanine racemase	43	38	-0.178337	1.0
2357410	2357410	2354924	2354916	-	-	BP2229	inner membrane transport protein	11	10	-0.137504	1.0
2357123	2357450	2359471		+	-	BP2230	regulator	10	8	-0.321928	1.0
	2359468	2360655	2360700	+	-	BP2231	exported protein	10	19	0.925999	1.0
2362371	2362004	2360697	2360608	-	-	BP2232	hypothetical protein	33	35	0.0848889	1.0
2362220	2362220	2362918	2363092	+	-	BP2233	hypothetical protein	96	37	-1.37551	3.203109463264492E-18
2363093	2363093	2363695	2363906	+	brpL	BP2234	RNA polymerase sigma factor	164	103	-0.671051	0.4444068536786557
	2365518	2363716	2363441	-	bscC	BP2235	type III secretion protein	58	101	0.80023	2.2028971701851338E-68
	2365907	2365509		-	bscW	BP2236	hypothetical protein	51	92	0.851137	2.9817745354805244E-87
	2366953	2365904		-	bscU	BP2237	type III secretion protein	44	66	0.584963	1.0
2367750	2367750	2366950		-	bscT	BP2238	type III secretion protein	52	82	0.657112	1.8402482677367974E-51
2368033	2368028	2367762	2367751	-	bscS	BP2239	type III secretion protein	76	116	0.610053	1.3920413597609272E-54
	2368705	2368034	2368034	-	bscR	BP2240	type III secretion system protein	56	84	0.584963	3.2267678551805427E-46
	2369781	2368702		-	bscQ	BP2241	type III secretion protein	88	131	0.573991	5.244326699966029E-41
	2370326	2369778		-	bscP	BP2243	hypothetical protein	160	180	0.169925	1.2519512906722232E-17
	2370832	2370323		-	bscO	BP2244	type III secretion protein	146	105	-0.475579	0.08381118752149187
2372167	2372166	2370832		-	bscN	BP2245	type III secretion system ATPase	22	28	0.347923	1.0
	2372809	2372171	2372168	-	bscL	BP2246	type III secretion system protein	28	38	0.440573	1.0
	2373441	2372779		-	bscK	BP2247	hypothetical protein	20	26	0.378512	1.0
	2374258	2373434		-	bscJ	BP2248	type III secretion protein	33	45	0.447459	1.0
	2374662	2374255		-	bscI	BP2249	type III secretion protein	51	66	0.371969	1.0
2375184	2375180	2374659		-	bcr4	BP2250	hypothetical protein	67	99	0.563267	8.163083668312532E-47
2375669	2375646	2375185	2375185	-	bcrH2	BP2251	regulatory protein	58	67	0.208108	1.0
2376901	2376878	2375670	2375670	-	bopB	BP2252	outer protein B	75	96	0.356144	4.37473583202919E-27
2377853	2377843	2376902	2376902	-	bopD	BP2253	outer protein D	52	73	0.489385	6.858556540505093E-38
2378391	2378376	2377891	2377891	-	bcrH1	BP2254	regulatory protein	76	84	0.14439	5.125653579229967E-18
2378667	2378667	2378392	2378392	-	-	BP2255	hypothetical protein	98	102	0.0577155	2.5759831815264633E-14
2379314	2379306	2378689	2378668	-	bsp22	BP2256	secreted protein	146	117	-0.31946	1.1850950813150816E-4
2379470	2379470	2380567		+	bopN	BP2257	outer protein N	27	20	-0.432959	1.0
	2380564	2380941	2380945	+	-	BP2258	hypothetical protein	25	25	0	1.0
2380946	2380946	2381356		+	-	BP2259	hypothetical protein	22	19	-0.211504	1.0
	2381353	2381721		+	-	BP2260	hypothetical protein	17	20	0.234465	1.0
	2381718	2383817		+	bcrD	BP2261	type III secretion pore protein	113	41	-1.46263	3.6969597677303345E-5
	2383814	2385094	2385094	+	bscD	BP2262	type III secretion protein	101	96	-0.073249	2.688723635372915E-15
2385095	2385135	2385434		+	bscE	BP2263	hypothetical protein	387	492	0.346325	2.6598028481096197E-32
	2385424	2385690	2386402	+	bscF	BP2264	type III secretion protein	275	378	0.458955	1.7762079262152741E-31
2386513	2386181	2385726	2385726	-	-	BP2265	hypothetical protein	28	12	-1.22239	1.0
2386525	2386525	2387475	2387475	+	-	BP2266	transposase	21	30	0.514573	1.0
2388480	2388253	2387777	2386860	-	greA	BP2267	transcription elongation factor GreA	351	154	-1.18854	0.03709206170847794
	2388877	2390418		+	-	BP2268	methyl-accepting chemotaxis protein	1	0	0	1.0
2391762	2391762	2390449	2390448	-	-	BP2269	xanthine/uracil family permease	51	24	-1.08746	1.0
2392309	2392314	2393636	2394214	+	-	BP2271	regulatory lipoprotein	56	25	-1.1635	1.0
2394583	2394583	2393633	2393633	-	-	BP2272	transposase	21	33	0.652077	1.0
	2396135	2395113		-	-	BP2274	ABC transporter substrate-binding protein	0	0	0	1.0
	2396994	2396164		-	-	BP2275	phosphonoacetaldehyde hydrolase	0	0	0	1.0
	2398708	2397011		-	-	BP2276	ABC transporter permease	0	0	0	1.0
	2399849	2398773		-	-	BP2277	ABC transporter ATP-binding protein	0	0	0	1.0
	2400009	2400872		+	-	BP2278	transcriptional regulator	0	0	0	1.0
	2400903	2401472		+	-	BP2279	hypothetical protein	0	0	0	1.0
2402496	2402340	2401489	2400979	-	-	BP2280	sulfurtransferase	30	46	0.616671	1.0
2403329	2403398	2404279	2404299	+	-	BP2282	protease HtpX	135	137	0.0212165	7.486371063435092E-18
2405343	2405343	2404354	2404333	-	qor	BP2283	quinone oxidoreductase	78	85	0.123989	1.2444467445041593E-14
2406356	2406356	2405406	2405344	-	-	BP2284	integral membrane protein	50	63	0.333424	1.0
2406389	2406419	2407276	2407290	+	-	BP2285	integral membrane protein	7	12	0.777608	1.0
2407336	2407336	2407824	2407873	+	-	BP2286	MarR family transcriptional regulator	25	42	0.748461	1.0
	2409397	2410587		+	-	BP2289	multidrug resistance protein	0	0	0	1.0
	2410584	2412170		+	-	BP2290	multidrug resistance protein	0	1	0	1.0
2413296	2413256	2412189	2412189	-	-	BP2291	tartrate dehydrogenase	94	53	-0.826668	1.0
2414907	2414905	2413361	2413361	-	-	BP2292	transcriptional regulator	25	60	1.26303	1.0
[truncated: 1,595 more rows]
