# Supplementary material for: Streamlined copper defenses make Bordetella pertussis reliant on custom-made operon
Source: Commun Biol. 2021 Jan 8;4:46. doi: 10.1038/s42003-020-01580-2 (PMC7794356; doi:10.1038/s42003-020-01580-2)
Supplement: Supplementary file 5 — Supplementary Data 2 [file 42003_2020_1580_MOESM5_ESM.xlsx]

## Sheet: Feuil1
Supplementary Data S2. Transcriptomic analyses of B. pertussis after a brief exposure to copper. B. pertussis BPSM was grown in standard conditions to OD600 values of 1.5, and 2 mM CuSO4 was applied for 30 min. Control cultures were pursued untreated for the same time, and RNA-Seq analyses were performed.
Transcription Start	Translation Start	Translation Stop	Transcription Stop	Strand	Name	Synonym	Product	SS medium (RPKM)	SS medium + CuSO4 2 mM (RPKM)	Foldchange (log2)	qValue 1 vs 2
	1	1920		+	gidA	BP0001	tRNA uridine 5-carboxymethylaminomethyl modification protein	138	132	-0.0641303	8.960844646608214E-17
	1917	2609		+	gidB	BP0002	rRNA small subunit methyltransferase G	69	69	0	1.0
	2606	3403	3403	+	parA	BP0003	ParA family protein	170	153	-0.152003	1.201417196258155E-17
3404	3410	4171	4171	+	-	BP0004	GNAT family acetyltransferase	114	108	-0.0780025	9.671293237023744E-16
4173	4215	5132	6118	+	parB	BP0005	chromosome partitioning protein ParB	200	175	-0.192645	7.303405251720735E-21
6666	6722	7912	8022	+	tuf	BP0007	elongation factor Tu	1953	2159	0.144671	3.5801221876124022E-6
8099	8151	8531	8538	+	secE	BP0008	protein translocase subunit SecE	997	1257	0.334319	0.055370389337034094
8539	8541	9074	9074	+	nusG	BP0009	transcription termination/antitermination protein NusG	788	948	0.266691	0.005574789233246634
9075	9138	9569	9569	+	rplK	BP0010	50S ribosomal protein L11	1269	1460	0.202276	7.564951560869873E-5
9570	9572	10270	10348	+	rplA	BP0011	50S ribosomal protein L1	1058	1221	0.206724	8.675501839206803E-4
10388	10513	11037	11044	+	rplJ	BP0013	50S ribosomal protein L10	2838	3434	0.275015	3.849637786516583E-5
11091	11119	11502	11502	+	rplL	BP0014	50S ribosomal protein L7/L12	2954	3407	0.205832	5.519841039759326E-5
11503	11662	15774		+	rpoB	BP0015	DNA-directed RNA polymerase subunit beta	589	623	0.0809645	3.9901441968035477E-7
	15774	20018	20364	+	rpoC	BP0016	DNA-directed RNA polymerase subunit beta'	787	805	0.0326251	3.951602739583035E-7
20531	20531	20127	20114	-	-	BP0017	lipoprotein	8	7	-0.192645	1.0
20593	20772	21947	22394	+	-	BP0018	membrane protein	54	56	0.0524674	1.0
25459	25459	24353	24353	-	-	BP0020	peptidoglycan-binding protein	13	12	-0.115477	1.0
26471	26471	27286	27868	+	-	BP0022	two-component response regulator	23	23	0	1.0
28233	28233	27283	27283	-	-	BP0023	transposase	14	17	0.280108	1.0
	29109	28675		-	-	BP0025	hypothetical protein	5	5	0	1.0
	30368	29142		-	-	BP0026	thiolase	3	2	-0.584963	1.0
	30862	30365		-	-	BP0027	MaoC family protein	4	3	-0.415037	1.0
32019	31978	31070	31070	-	-	BP0028	transcriptional regulator	10	10	0	1.0
	32215	33006		+	-	BP0029	enoyl-CoA hydratase	5	3	-0.736966	1.0
	33049	34470		+	-	BP0030	hypothetical protein	1	1	0	1.0
34626	34626	35576	35576	+	-	BP0031	transposase	14	18	0.36257	1.0
36763	36763	35573	34998	-	-	BP0032	transporter	10	11	0.137504	1.0
36848	37013	37924	37925	+	glyQ	BP0033	glycine--tRNA ligase subunit alpha	109	118	0.114459	8.516590857052799E-11
37926	37926	40064		+	glyS	BP0034	glycine--tRNA ligase subunit beta	120	134	0.159199	4.270315520769309E-9
	40061	40600	40600	+	-	BP0035	D,D-heptose 1,7-bisphosphate phosphatase	110	122	0.149378	1.9769698014244618E-10
40601	40604	41332		+	-	BP0036	acyltransferase	63	75	0.251539	7.026495354928552E-7
	41319	42212	42282	+	-	BP0037	hypothetical protein	56	56	0	1.0
42283	42283	42678	42687	+	gloA	BP0038	lactoylglutathione lyase	360	310	-0.215729	6.173153976589964E-20
42688	42688	43218	43435	+	def	BP0039	peptide deformylase	231	208	-0.151309	5.5855073893070935E-18
43664	43664	44614	44614	+	-	BP0041	transposase	14	18	0.36257	1.0
45091	45201	45749	45976	+	-	BP0043	exported protein	31	34	0.133267	1.0
	45957	45721		-	-	BP0044	transcriptional regulator	1	1	0	1.0
46020	46085	46978	47304	+	-	BP0045	membrane protein	16	17	0.0874628	1.0
48094	48148	49395		+	metX	BP0047	homoserine O-acetyltransferase	58	58	0	1.0
	49392	50006	50006	+	-	BP0048	hypothetical protein	26	23	-0.176878	1.0
50142	50142	51092	51092	+	-	BP0049	transposase	13	15	0.206451	1.0
	51180	52391		+	ampG	BP0050	muropeptide transporter	5	4	-0.321928	1.0
54362	54357	53623	53485	-	-	BP0053	aspartate/glutamate racemase	8	6	-0.415037	1.0
54953	54953	54363		-	gltL	BP0054	glutamate/aspartate ABC transporter ATP-binding protein	8	6	-0.415037	1.0
	55667	54978	54978	-	gltK	BP0055	glutamate/aspartate transport system permease	7	7	0	1.0
	56458	55664		-	gltJ	BP0056	glutamate/aspartate transport system permease	2	3	0.584963	1.0
	57404	56505		-	-	BP0057	glutamate/aspartate ABC transporter substrate-binding protein	4	4	0	1.0
58448	58448	57498	57498	-	-	BP0058	transposase	14	17	0.280108	1.0
	60475	59249	59057	-	-	BP0060	hypothetical protein	109	115	0.0773057	2.1311778113063556E-10
60894	60894	60475		-	-	BP0061	DNA-binding protein	203	219	0.109451	6.890658249876625E-11
62019	62019	61078	60916	-	-	BP0062	hypothetical protein	104	119	0.194378	6.9855943415520096E-9
63366	63279	62443	62284	-	-	BP0063	hypothetical protein	25	18	-0.473931	1.0
64055	64055	63474	63474	-	-	BP0064	hypothetical protein	38	26	-0.547488	1.0
64371	64370	64068	64056	-	-	BP0065	ferredoxin	23	15	-0.616671	1.0
65550	65550	64489	64489	-	-	BP0066	oxidoreductase	25	17	-0.556393	1.0
66784	66775	65582	65551	-	-	BP0067	integral membrane protein	27	15	-0.847997	1.0
69063	68664	67483	67026	-	-	BP0069	exported protein	54	43	-0.328623	1.0
69086	69086	70036	70129	+	-	BP0071	transposase	15	17	0.180572	1.0
70130	70130	70444	71335	+	-	BP0072	transposase	62	64	0.0458037	1.0
71580	71637	73544	74370	+	htpG	BP0074	chaperone protein HtpG	84	412	2.29418	2.0618715886514665E-67
74357	74326	73706	73666	-	-	BP0075	glutathione S-transferase	27	22	-0.295456	1.0
74952	74939	74358	74358	-	ampD	BP0076	N-acetylmuramoyl-L-alanine amidas	23	20	-0.201634	1.0
75279	75279	75028	74968	-	-	BP0077	exported protein	11	11	0	1.0
76166	76123	75281	75280	-	-	BP0078	membrane protein	67	70	0.0631938	1.0
75826	76229	77638	78213	+	ffh	BP0079	signal recognition particle protein	226	224	-0.012824	1.656384950503306E-10
78585	78585	77635	77635	-	-	BP0080	transposase	14	16	0.192645	1.0
81475	81475	79601	79314	-	bplL	BP0082	lipopolysaccharide biosynthesis protein	19	19	0	1.0
	83527	82823	81967	-	bplI	BP0085	lipopolysaccharide biosynthesis protein	48	43	-0.158698	1.0
84801	84696	83524		-	bplH	BP0086	glycosyl transferase family protein	74	68	-0.121991	7.998314075292462E-18
	85485	84892	84805	-	bplG	BP0087	sugar transferase	25	23	-0.120294	1.0
86714	86714	85482		-	bplF	BP0088	lipopolysaccharide biosynthesis protein	35	29	-0.271302	1.0
87991	87991	86732	86732	-	bplE	BP0089	glycosyl transferase family protein	22	17	-0.371969	1.0
89110	89103	88015	87992	-	bplD	BP0090	UDP-N-acetylglucosamine 2-epimerase	76	65	-0.22556	5.909606496766458E-26
90211	90211	89111	89111	-	bplC	BP0091	lipopolysaccharide biosynthesis protein	85	71	-0.259644	2.2234797246907946E-23
90793	90790	90215	90212	-	bplB	BP0092	acetyltransferase	65	58	-0.164387	1.0
91956	91846	90794	90794	-	bplA	BP0093	oxidoreductase	117	106	-0.142444	9.993314797006603E-18
91903	91977	92984	92985	+	rfaC	BP0094	heptosyltransferase	90	86	-0.0655883	3.563875337042726E-15
92986	92986	94272	94433	+	kdtA	BP0095	3-deoxy-D-manno-octulosonic-acid transferase	18	16	-0.169925	1.0
94468	94444	94289	94242	-	-	BP0096	exported protein	42	41	-0.0347654	1.0
	95272	94469	94469	-	baf	BP0097	pantothenate kinase	56	57	0.0255351	1.0
96135	96135	95269		-	birA	BP0098	biotin--protein ligase	69	70	0.0207586	1.0
96199	96210	97340		+	-	BP0099	integral membrane protein	48	49	0.0297473	1.0
	97340	98179	98612	+	-	BP0100	ABC transporter ATP-binding protein	46	42	-0.131245	1.0
99066	99112	99714	99714	+	-	BP0101A	exported protein	16	17	0.0874628	1.0
99739	99744	100397	100512	+	-	BP0101B	hypothetical protein	71	68	-0.0622843	4.457477853510885E-18
100517	100530	101786	101833	+	-	BP0102	penicillin-binding protein	213	222	0.0597062	5.617234540277964E-12
101834	101834	102733	102771	+	-	BP0103	class IV aminotransferase	263	250	-0.0731347	6.2349845370977695E-19
102809	102809	103084	103091	+	-	BP0104	hypothetical protein	272	262	-0.0540398	2.315424425783057E-18
103092	103092	103754	103815	+	lipB	BP0105	octanoyltransferase	141	133	-0.0842689	9.470523941834761E-16
103816	103816	104817	105311	+	lipA	BP0106	lipoyl synthase	281	239	-0.23356	5.434385556010919E-24
105383	105380	104832	104410	-	rfbC	BP0107	dTDP-4-dehydrorhamnose 3,5-epimerase	56	47	-0.252766	1.0
	106334	105438	105388	-	rfbD	BP0108	dTDP-4-dehydrorhamnose reductase	32	28	-0.192645	1.0
107392	107392	106331		-	rfbB	BP0109	dTDP-glucose 4,6-dehydratase	65	59	-0.139725	1.0
108378	108378	107428	107428	-	-	BP0110	transposase	19	19	0	1.0
109273	109278	110471	110628	+	metC	BP0112	cystathionine beta-lyase	41	32	-0.357552	1.0
111182	111182	110553	110114	-	dsbA	BP0113	thiol:disulfide interchange protein DsbA	487	532	0.127504	7.663609889440773E-7
111927	111927	111244	111183	-	-	BP0114	exported protein	59	55	-0.101283	1.0
113853	113724	111937	111928	-	argS	BP0115	arginine--tRNA ligase	121	104	-0.218424	4.7553652103325844E-26
113874	113874	114254	114302	+	-	BP0116	hypothetical protein	300	254	-0.240134	2.4192747495933343E-21
114303	114303	114662	114770	+	-	BP0117	hypothetical protein	253	200	-0.339137	1.472697145418602E-31
114776	114945	115961	115961	+	-	BP0118	transposase for IS1663	23	21	-0.131245	1.0
	116837	116037	115909	-	-	BP0119	binding-protein-dependent transport system inner membrane protein	42	36	-0.222392	1.0
117709	117709	116834		-	-	BP0120	binding-protein-dependent transport system inner membrane protein	70	56	-0.321928	6.806272122278392E-30
119012	119012	117720	117710	-	-	BP0121	glycerol-3-phosphate ABC transporter substrate-binding protein	122	89	-0.455004	3.315188387543072E-33
120106	120095	119055	119013	-	-	BP0122	sugar ABC transporter ATP-binding protein	86	74	-0.216811	6.070753944029696E-22
121022	121022	120201	120201	-	-	BP0123	3',5'-cyclic adenosine monophosphate phosphodiesterase CpdA	10	9	-0.152003	1.0
122073	122073	121123	121123	-	-	BP0124	transposase	14	16	0.192645	1.0
	123922	123074		-	-	BP0126	ABC transporter permease	3	3	0	1.0
125754	125754	124744	124744	-	-	BP0128	ABC transporter substrate-binding protein	10	7	-0.514573	1.0
126956	127034	128287	128710	+	-	BP0130	amidase	64	50	-0.356144	1.0
130241	130078	128378	128242	-	leuA	BP0131	2-isopropylmalate synthase	156	150	-0.0565835	2.213089060515061E-16
131152	131152	130505	130243	-	-	BP0132	membrane protein	154	158	0.0369942	1.262929729004347E-12
131169	131169	132590	132675	+	rpoN	BP0133	RNA polymerase sigma-54 factor	56	63	0.169925	1.0
132683	132683	132985	133008	+	-	BP0134	bacterioferritin-associated ferredoxin	114	182	0.674905	0.11768132389024079
133933	133933	133013	132802	-	-	BP0135	LysR family transcriptional regulator	35	38	0.118644	1.0
136108	136108	135158	135158	-	-	BP0137	transposase	15	16	0.0931094	1.0
138044	138035	136527	136320	-	ilvA	BP0139	threonine dehydratase	69	68	-0.0210616	1.0
138769	138845	142744	142786	+	-	BP0141	iron-sulfur binding oxidase	84	84	0	8.763295554495236E-10
142797	142797	143579	143579	+	-	BP0142	GntR family transcriptional regulator	6	6	0	1.0
	144890	143667		-	-	BP0143	hypothetical protein	0	0	0	1.0
	145806	144874		-	-	BP0144	lipase	0	0	0	1.0
	146624	145812		-	-	BP0145	enoyl-CoA hydratase/isomerase	0	0	0	1.0
	148908	147937		-	-	BP0148	hypothetical protein	4	3	-0.415037	1.0
149015	149027	149809	149967	+	-	BP0149	transcriptional regulator	39	38	-0.0374747	1.0
	151556	150576	149336	-	-	BP0151	hypothetical protein	55	56	0.0259952	1.0
152281	152281	151553		-	-	BP0152	hypothetical protein	17	19	0.160465	1.0
152737	152737	152306	152299	-	-	BP0153	dioxygenase	24	21	-0.192645	1.0
152835	152839	153714	153714	+	brg1	BP0154	LysR family transcriptional regulator	26	23	-0.176878	1.0
154993	154987	153767	153767	-	serA	BP0155	D-3-phosphoglycerate dehydrogenase	27	37	0.454566	1.0
155557	155532	155071	155069	-	-	BP0156	exported protein	31	30	-0.0473057	1.0
	157035	155638		-	-	BP0157	two-component sensor kinase	3	3	0	1.0
157764	157709	157032		-	-	BP0158	two-component response regulator	19	19	0	1.0
159079	159075	157765	157765	-	phoR	BP0159	phosphate regulon sensor protein	21	23	0.131245	1.0
159891	159785	159087	159087	-	phoB	BP0160	phosphate regulon transcriptional regulatory protein	43	39	-0.140863	1.0
159946	159949	160725	160805	+	ubiE	BP0161	ubiquinone/menaquinone biosynthesis C-methyltransferase	113	102	-0.147754	1.5664247255157453E-19
160808	160891	161913	161989	+	-	BP0162	membrane protein	188	222	0.239827	5.249910194420013E-8
162060	162091	162777		+	-	BP0163	hypothetical protein	60	73	0.282934	1.0
	162774	164336	165471	+	ubiB	BP0164	ubiquinone biosynthesis protein UbiB	60	67	0.159199	1.0
165845	165845	164895	164895	-	-	BP0166	transposase	14	16	0.192645	1.0
	168189	167287	166887	-	-	BP0168	membrane protein	41	45	0.134301	1.0
168810	168796	168167		-	-	BP0169	exported protein	127	135	0.0881309	2.8345352624204875E-11
168959	169079	170509	170509	+	rhlE	BP0170	ATP-dependent RNA helicase	49	56	0.192645	1.0
170510	170543	171172	171196	+	-	BP0171	LysE family efflux protein	31	38	0.293731	1.0
171197	171197	172828	172828	+	prfC	BP0172	peptide chain release factor 3	132	157	0.250227	4.460477771288416E-8
172829	172853	173536	173562	+	-	BP0173	exported protein	174	198	0.186413	3.817287613746347E-8
174290	174094	173618	173491	-	bfr	BP0174	bacterioferritin	549	417	-0.396759	1.5390395652953147E-37
174301	174301	175251	175251	+	-	BP0175	transposase	14	17	0.280108	1.0
176360	176367	176894	176894	+	-	BP0177	lipoprotein	101	86	-0.231947	2.486616562025556E-24
176895	176986	177801	177801	+	-	BP0178	lipoprotein	65	71	0.127379	1.0
177802	177862	178596	178596	+	-	BP0179	rhodanese superfamily protein	47	47	0	1.0
180719	180712	178634	178592	-	metG	BP0180	methionine--tRNA ligase	120	120	0	3.824680002876475E-15
181321	181234	180962	180850	-	-	BP0181	exported protein	396	489	0.304334	3.5799572453561234E-6
181307	181333	182421	182424	+	-	BP0182	iron sulfur binding protein	77	79	0.0369942	1.9165885570953473E-12
182425	182425	184329		+	-	BP0183	exported protein	46	44	-0.0641303	1.0
	184326	188024	188084	+	-	BP0184	exported protein	22	23	0.0641303	1.0
188085	188085	188648	189232	+	dcd	BP0185	deoxycytidine triphosphate deaminase	230	221	-0.0575875	2.329583288352679E-14
189081	189078	188656	188475	-	-	BP0186	hypothetical protein	30	26	-0.206451	1.0
189634	189525	189106	189084	-	-	BP0187	lyase	10	10	0	1.0
190096	190127	190624	190674	+	-	BP0189	hypothetical protein	114	132	0.211504	1.2323679003004211E-8
190779	190779	193049	193049	+	-	BP0190	Orn/Arg/Lys decarboxylase	152	141	-0.108376	3.9492300472484376E-12
193050	193098	194330	194330	+	-	BP0191	exported protein	21	22	0.0671142	1.0
194429	194429	195379	195379	+	-	BP0192	transposase	14	16	0.192645	1.0
	195482	196117		+	sodA	BP0193	superoxide dismutase	2	2	0	1.0
	196114	197007		+	-	BP0194	metal transporter	1	1	0	1.0
197088	197402	198502	198583	+	gcvT	BP0195	glycine cleavage system aminomethyltransferase	371	339	-0.130134	1.081097845368061E-10
198584	198584	198958	198958	+	gcvH	BP0196	glycine cleavage system protein H	573	453	-0.339024	1.8602947127544843E-31
198959	199018	201882	201882	+	gcvP	BP0197	glycine dehydrogenase	342	286	-0.257981	1.3404224566862784E-11
202767	202767	202027	201860	-	-	BP0198	GntR family transcriptional regulator	68	75	0.141356	4.105986207018572E-9
202817	202837	204048	204053	+	-	BP0199	hypothetical protein	11	12	0.125531	1.0
204077	204077	205045	205142	+	-	BP0200	exported protein	20	15	-0.415037	1.0
205659	205659	206609	206656	+	-	BP0202	transposase	14	18	0.36257	1.0
207679	207679	206729	206034	-	-	BP0203	transposase	14	17	0.280108	1.0
208885	208795	207794	207761	-	-	BP0204	restriction endonuclease	159	131	-0.27946	4.077084108116125E-23
209664	209452	208886	208886	-	-	BP0205	exported protein	1009	831	-0.280006	6.064076398608617E-13
209615	209771	211684	212020	+	thiC	BP0206	phosphomethylpyrimidine synthase	116	118	0.0246621	5.652124293351236E-15
213217	213156	211726	211726	-	-	BP0207	aldehyde dehydrogenase	11	10	-0.137504	1.0
214689	214681	213269	213228	-	-	BP0208	oxidoreductase	30	29	-0.0489096	1.0
215393	215393	214698	214698	-	-	BP0209	GntR family transcriptional regulator	13	16	0.29956	1.0
215612	215612	216562	216562	+	-	BP0210	transposase	12	15	0.321928	1.0
216661	216661	217611	217611	+	-	BP0211	transposase	13	16	0.29956	1.0
218569	218535	217636	217026	-	-	BP0212	virginiamycin B lyase	23	23	0	1.0
218690	218690	219238	219238	+	-	BP0213	acetyltransferase	9	9	0	1.0
220009	219996	219277	219149	-	-	BP0214	7-cyano-7-deazaguanine synthase	100	91	-0.136062	2.8254197420570224E-23
220068	220068	223010	223036	+	ppc	BP0215	phosphoenolpyruvate carboxylase	28	26	-0.106915	1.0
223276	223601	226399	226580	+	sphB1	BP0216	autotransporter subtilisin-like protease	256	238	-0.105182	5.567326073969436E-10
226726	226857	227789	227789	+	-	BP0217	3-hydroxybutyryl-CoA dehydrogenase	51	60	0.234465	1.0
227790	227901	229250	229281	+	-	BP0218	short-chain fatty acids transporter	30	30	0	1.0
229282	229282	230007	230028	+	-	BP0219	short-chain dehydrogenase	38	37	-0.0384741	1.0
230971	230909	230058	229995	-	-	BP0220	transcriptional regulator	54	54	0	1.0
231009	231039	231725		+	catI	BP0221	3-oxoadipate CoA-transferase subunit A	53	46	-0.204358	1.0
	231725	232369	232419	+	catJ	BP0222	3-oxoadipate CoA-transferase subunit B	36	29	-0.311944	1.0
232426	232426	232701	232714	+	catC2	BP0223	muconolactone delta-isomerase	38	31	-0.293731	1.0
232717	232727	233023	233023	+	-	BP0224	hypothetical protein	44	35	-0.330149	1.0
233024	233069	233848		+	catD2	BP0225	3-oxoadipate enol-lactone hydrolase	28	22	-0.347923	1.0
	233845	234894	235149	+	-	BP0226	hypothetical protein	34	33	-0.0430687	1.0
235448	235322	234999	234353	-	psiF	BP0227	phosphate starvation-inducible protein	196	178	-0.138976	1.2107135690854234E-20
236429	236429	235479	235479	-	-	BP0228	transposase	14	15	0.0995357	1.0
	237325	236528		-	-	BP0229	beta-D-hydroxybutyrate dehydrogenase	1	1	0	1.0
	238275	238685		+	pcaC	BP0231	4-carboxymuconolactone decarboxylase	5	4	-0.321928	1.0
240493	240450	239707	239494	-	-	BP0233	GntR family transcriptional regulator	74	69	-0.100929	2.5333001576399062E-17
241537	241537	240494	240494	-	-	BP0234	C4-dicarboxylate ABC transporter substrate-binding protein	37	54	0.545434	1.0
	241708	243810		+	-	BP0235	membrane protein	0	1	0	1.0
245221	245221	246177		+	-	BP0237	exported protein	6	5	-0.263034	1.0
	246687	246196	246106	-	folK	BP0238	2-amino-4-hydroxy-6-hydroxymethyldihydropteridine pyrophosphokinase	45	47	0.0627358	1.0
	248039	246684		-	pcnB	BP0239	poly(A) polymerase	118	113	-0.0624641	3.0998356676402286E-15
	248738	248040		-	-	BP0240	hypothetical protein	123	125	0.0232698	1.2802672892045004E-12
249628	249436	248735		-	-	BP0241	hypothetical protein	65	84	0.36995	7.963833487375111E-5
249657	249689	250738	251126	+	purM	BP0242	phosphoribosylformylglycinamidine cyclo-ligase	268	241	-0.1532	6.046600219904042E-20
	251785	250844	250733	-	miaA	BP0243	tRNA dimethylallyltransferase	34	34	0	1.0
253680	253671	251782		-	mutL	BP0244	DNA mismatch repair protein MutL	72	72	0	1.3049100902538082E-12
253754	253758	254396	254600	+	dedA	BP0245	membrane protein	42	39	-0.106915	1.0
255783	255783	254539	254382	-	amiC	BP0246	N-acetylmuramoyl-L-alanine amidase	639	592	-0.110219	1.307838667557077E-9
256400	256391	255855	255784	-	-	BP0247	hypothetical protein	325	361	0.151559	1.919265752147902E-10
256216	256543	257934	258239	+	fumC	BP0248	fumarate hydratase	78	69	-0.176878	1.2821491664723356E-18
258931	258931	257951	257850	-	-	BP0249	membrane protein	13	13	0	1.0
258907	259067	260050	260092	+	-	BP0250	exported protein	1686	1260	-0.420181	1.1147566021113767E-16
261016	261014	260115	260115	-	-	BP0251	LysR family transcriptional regulator	13	14	0.106915	1.0
261112	261121	262875	263051	+	ggt	BP0252	gamma-glutamyltranspeptidase	44	40	-0.137504	1.0
	264007	262883		-	-	BP0253	hypothetical protein	2	3	0.584963	1.0
	265001	264021		-	-	BP0254	exported protein	1	2	1	1.0
265732	265732	266682	266682	+	-	BP0256	transposase	13	16	0.29956	1.0
267232	267242	267787	267787	+	-	BP0258	hypothetical protein	170	34	-2.32193	0.0
267834	267871	269490	269490	+	cydA	BP0259	cytochrome D ubiquinol oxidase subunit I	316	75	-2.07496	0.0
269491	269506	270660	270660	+	cydB	BP0260	cytochrome D ubiquinol oxidase subunit II	264	57	-2.2115	0.0
270661	270674	270799		+	-	BP0261	exported protein	496	137	-1.85616	0.0
	270796	272547		+	-	BP0262	ABC transporter ATP-binding protein	62	20	-1.63227	1.0
	272544	274223	274273	+	-	BP0263	ABC transporter ATP-binding protein	30	9	-1.73697	1.0
274277	274286	274834	275281	+	apt	BP0264	adenine phosphoribosyltransferase	178	171	-0.0578809	3.0611372972331268E-15
275977	275977	276255	276274	+	-	BP0266	exported protein	40	42	0.0703893	1.0
278249	278249	277299	276579	-	-	BP0268	transposase	20	21	0.0703893	1.0
278258	278527	278688	278688	+	-	BP0270	hypothetical protein	56	54	-0.0524674	1.0
278689	278696	278836	279086	+	-	BP0271	hypothetical protein	215	247	0.200174	7.393305191414148E-12
279804	279804	279355	279278	-	sspB	BP0273	stringent starvation protein B	210	186	-0.175087	7.025348282989375E-19
280425	280425	279814	279805	-	sspA	BP0274	stringent starvation protein A	313	269	-0.218556	5.84852667746717E-23
281432	281432	280584	280426	-	petC	BP0275	cytochrome C1	214	188	-0.186878	1.5172633499288377E-20
282840	282840	281458	281433	-	petB	BP0276	cytochrome B	205	167	-0.295776	2.7449611738404845E-27
283571	283546	282905	282866	-	petA	BP0277	ubiquinol-cytochrome C reductase iron-sulfur subunit	356	347	-0.0369416	8.522283825169246E-18
283665	283686	284144	284313	+	mscL	BP0278	large-conductance mechanosensitive channel	205	211	0.0416191	9.980474392307618E-13
284997	284945	284169	283609	-	-	BP0279	hypothetical protein	98	108	0.140178	2.899416493843792E-10
284835	284999	286135	286711	+	degQ	BP0280	protease	24	26	0.115477	1.0
287082	287082	286132	286132	-	-	BP0281	transposase	15	16	0.0931094	1.0
	287807	287181		-	-	BP0282	regulatory protein	2	2	0	1.0
	288756	287830		-	-	BP0283	2-hydroxyacid dehydrogenase	2	2	0	1.0
	290351	288765		-	-	BP0284	extracellular solute-binding protein	0	0	0	1.0
	291352	290348		-	-	BP0285	acetyl esterase	0	0	0	1.0
291544	291552	292412	292634	+	-	BP0286	transcriptional regulator	56	46	-0.283793	1.0
293516	293516	294325	294325	+	-	BP0288	transcriptional regulator	8	9	0.169925	1.0
294384	294403	296262	296473	+	ilvD	BP0289	dihydroxy-acid dehydratase	202	219	0.116576	8.403560363802798E-5
297600	297593	296391	296217	-	-	BP0290	transporter	21	20	-0.0703893	1.0
297706	297707	298588	298711	+	-	BP0291	LysR family transcriptional regulator	31	32	0.0458037	1.0
300659	300651	300091	300071	-	-	BP0294	5'(3')-deoxyribonucleotidase	24	21	-0.192645	1.0
301661	301661	300711	300711	-	-	BP0295	transposase	15	16	0.0931094	1.0
302229	302229	303179	303179	+	-	BP0297	transposase	14	17	0.280108	1.0
304175	304174	303176	302544	-	-	BP0298	hypothetical protein	8	8	0	1.0
304720	304720	304217	304216	-	-	BP0299	MarR family transcriptional regulator	39	31	-0.331206	1.0
305628	305614	304724	304721	-	-	BP0300	esterase	31	29	-0.0962153	1.0
305570	305837	307000	307000	+	-	BP0301	ABC transporter substrate-binding protein	279	229	-0.284918	3.485772138771878E-24
307001	307097	308017	308017	+	-	BP0302	branched chain amino acid ABC transporter permease	125	116	-0.107803	2.005685987700971E-16
308018	308021	308986		+	-	BP0303	branched chain amino acid ABC transporter permease	44	43	-0.0331669	1.0
	308983	309777		+	-	BP0304	branched-chain amino acid transporter ATP-binding protein	62	56	-0.146841	1.0
	309771	310475	310487	+	-	BP0305	high-affinity branched-chain amino acid transporter ATP-binding protein	54	44	-0.295456	1.0
	313839	314702		+	-	BP0309	hydratase/isomerase	5	5	0	1.0
	314705	315874		+	-	BP0310	acyl-CoA dehydrogenase	0	0	0	1.0
	315915	317564		+	-	BP0311	acid-coenzyme A ligase	0	0	0	1.0
	317566	318000		+	-	BP0312	4-hydroxybenzoyl CoA thioesterase	0	0	0	1.0
	318025	318426		+	-	BP0313	hypothetical protein	1	1	0	1.0
320363	320145	318520	318510	-	-	BP0314	hypothetical protein	22	22	0	1.0
321668	321668	320385	320367	-	hemL	BP0315	glutamate-1-semialdehyde 2,1-aminomutase	121	107	-0.177396	9.011404293281702E-19
	322338	321685	321669	-	thiE	BP0316	thiamine-phosphate pyrophosphorylase	23	24	0.0614005	1.0
323183	323183	322335		-	thiD	BP0317	phosphomethylpyrimidine kinase	63	56	-0.169925	1.0
323249	323300	323464	323551	+	rubA	BP0318	rubredoxin	169	245	0.535759	4.4593934520642014E-5
323552	323552	324157		+	-	BP0319	hypothetical protein	149	174	0.223775	1.1436553583834848E-8
	324150	324551	324551	+	-	BP0320	Holliday junction resolvase	60	68	0.180572	1.0
324552	324565	325518		+	pyrB	BP0321	aspartate carbamoyltransferase	18	20	0.152003	1.0
	325515	326690	326690	+	pyrC	BP0322	dihydroorotase	13	17	0.387023	1.0
326767	326810	327550	327600	+	-	BP0323	acyltransferase	23	26	0.176878	1.0
	328420	327587	327073	-	apaH	BP0324	bis(5'-nucleosyl)-tetraphosphatase	195	192	-0.0223678	3.487619354533913E-14
329598	329595	328417		-	-	BP0325	membrane protein	106	123	0.214594	2.685506005097366E-7
330509	330363	329692	329603	-	mtgA	BP0326	monofunctional biosynthetic peptidoglycan transglycosylase	21	25	0.251539	1.0
330543	330543	331493	331493	+	-	BP0327	transposase	13	16	0.29956	1.0
	331864	331490		-	-	BP0328	hypothetical protein	2	2	0	1.0
	333540	331861		-	-	BP0329	coenzyme A ligase	1	1	0	1.0
	334566	333550		-	-	BP0330	hypothetical protein	0	0	0	1.0
	334992	334579		-	-	BP0331	hypothetical protein	1	0	0	1.0
	336185	334989		-	-	BP0332	acetyl-CoA acetyltransferase	2	4	1	1.0
337168	337156	336272	336186	-	-	BP0333	metallo-beta-lactamase family protein	35	56	0.678072	1.0
338179	338164	337169	337169	-	-	BP0334	exported protein	23	39	0.76184	1.0
339756	339852	340682	340931	+	-	BP0337	exported protein	83	79	-0.0712587	2.3021739611119962E-20
	341834	340692		-	-	BP0338	membrane protein	5	5	0	1.0
	342516	341929		-	ogt	BP0339	methylated-DNA--protein-cysteine methyltransferase	3	3	0	1.0
	343187	342537		-	alkB	BP0340	alkylated DNA repair protein	5	5	0	1.0
	343921	343199		-	-	BP0341	hypothetical protein	3	4	0.415037	1.0
344052	344066	344566	344588	+	-	BP0342	hypothetical protein	13	16	0.29956	1.0
345358	345358	344570	344570	-	hmuV	BP0343	hemin importer ATP-binding protein HmuV	9	10	0.152003	1.0
346336	346308	345373	345359	-	bhuU	BP0344	hemin permease	8	10	0.321928	1.0
	347230	346361	346361	-	bhuT	BP0345	hemin binding protein	15	17	0.180572	1.0
348273	348273	347227		-	bhuS	BP0346	hemin transport protein	30	32	0.0931094	1.0
350846	350846	348309	348276	-	bhuR	BP0347	outer membrane heme receptor	5	10	1	1.0
	351971	351054		-	hurR	BP0348	heme uptake transmembrane sensor	2	5	1.32193	1.0
352516	352516	352007		-	hurI	BP0349	heme uptake regulator	3	5	0.736966	1.0
352889	352860	352690	352687	-	-	BP0350	hypothetical protein	41	45	0.134301	1.0
353119	353195	353512	353512	+	-	BP0351	ferredoxin	75	91	0.278976	1.407688426024498E-9
353513	353514	353813	353831	+	-	BP0352	hypothetical protein	49	53	0.113211	1.0
353832	353832	354137	354147	+	-	BP0353	ferredoxin	73	74	0.0196288	1.401518021427756E-17
354148	354148	355080	355655	+	-	BP0354	ornithine cyclodeaminase	49	49	0	1.0
356027	356027	355077	355077	-	-	BP0355	transposase	14	16	0.192645	1.0
356882	356861	356139	356111	-	-	BP0356	GntR family transcriptional regulator	96	93	-0.0458037	3.240354795832714E-19
357710	357703	356960	356960	-	-	BP0357	membrane protein	89	97	0.124179	9.035867703219293E-12
357777	357934	359442	359447	+	-	BP0358	membrane protein	9	9	0	1.0
359561	359562	360293	360293	+	-	BP0359	hypothetical protein	25	20	-0.321928	1.0
360319	360338	361798	361800	+	-	BP0360	aldehyde dehydrogenase	15	12	-0.321928	1.0
361823	361823	362302	362320	+	-	BP0361	hypothetical protein	17	13	-0.387023	1.0
362321	362321	363331	363331	+	-	BP0362	CDP-6-deoxy-delta-3,4-glucoseen reductase	11	10	-0.137504	1.0
363512	363546	364286	364289	+	-	BP0363	extracellular solute-binding protein	59	56	-0.0752881	1.0
364428	364493	365467	366045	+	-	BP0364	exported protein	24	26	0.115477	1.0
366414	366414	365464	365464	-	-	BP0365	transposase	16	13	-0.29956	1.0
367456	367463	368101	368402	+	-	BP0367	membrane protein	49	52	0.0857299	1.0
369548	369481	368138	367858	-	gdhA	BP0368	glutamate dehydrogenase	80	95	0.247928	3.537066711820652E-7
370728	370692	369904	369662	-	-	BP0369	endonuclease	137	120	-0.191141	2.0852912583155174E-19
370825	370830	371504	372009	+	pyrE	BP0370	orotate phosphoribosyltransferase	112	106	-0.0794345	1.5680141811163E-19
373072	373072	371618	371198	-	gatB	BP0371	aspartyl/glutamyl-tRNA amidotransferase subunit B	52	55	0.08092	1.0
374613	374613	373075	373073	-	gatA	BP0372	aspartyl/glutamyl-tRNA amidotransferase subunit A	55	62	0.172837	1.0
374978	374924	374616	374614	-	gatC	BP0373	aspartyl/glutamyl-tRNA amidotransferase subunit C	38	48	0.337035	1.0
375075	375155	376198	376286	+	mreB	BP0374	cell shape-determining protein MreB	433	466	0.105963	2.550236590019324E-5
376287	376287	377171	377256	+	mreC	BP0375	cell shape-determining protein MreC	139	151	0.119464	1.5633733020263406E-9
377257	377257	377721	377726	+	mreD	BP0376	cell shape-determining protein	120	120	0	1.6334653214813793E-13
377735	377735	379687		+	mrdA	BP0377	penicillin-binding protein 2	44	49	0.155278	1.0
	379684	380820	381202	+	mrdB	BP0378	rod shape-determining protein	35	37	0.0801703	1.0
381909	381901	380846	380396	-	ldh	BP0379	L-lactate dehydrogenase	137	101	-0.439821	3.667619222118808E-32
383408	383405	381912	381912	-	-	BP0380	Sodium:sulfate symportert	112	78	-0.521953	1.3603922064583099E-37
384242	384193	383618	383511	-	slmA	BP0381	nucleoid occlusion protein	36	30	-0.263034	1.0
	384989	384243	384243	-	-	BP0382	hydrolase	38	35	-0.118644	1.0
385949	385891	384989		-	argB	BP0383	acetylglutamate kinase	191	169	-0.176549	2.452493966020333E-19
386082	386153	386941	387493	+	-	BP0385	exported protein	143	125	-0.194087	1.5702505541192251E-19
	387573	387082	386533	-	-	BP0386	thioredoxin	237	333	0.490635	0.002112471894586706
	388313	387570		-	-	BP0387	exported protein	178	197	0.146318	5.5205280926891374E-9
388912	388912	388310		-	-	BP0388	phosphoheptose isomerase	74	81	0.130397	5.468390398673952E-10
389509	389513	390451		+	-	BP0390	tetrapyrrole methylase	46	56	0.283793	1.0
	390448	391020	391591	+	ogt	BP0391	methylated-DNA--protein-cysteine methyltransferase	32	31	-0.0458037	1.0
391967	391967	391017	391017	-	-	BP0392	transposase	15	16	0.0931094	1.0
392914	392967	393626	393633	+	-	BP0394	membrane protein	25	24	-0.0588937	1.0
393689	393716	394639	394872	+	-	BP0395	exported protein	39	65	0.736966	1.0
	395100	394645	394308	-	-	BP0396	membrane protein	35	37	0.0801703	1.0
396200	396200	395097		-	-	BP0397	hypothetical protein	37	39	0.0759489	1.0
	398007	396388	396201	-	-	BP0398	membrane protein	37	40	0.112475	1.0
399065	399062	398004		-	-	BP0399	glycosyl transferase family protein	63	72	0.192645	1.0
399779	399779	400756	400806	+	-	BP0401	integrase	14	17	0.280108	1.0
400808	400952	402157		+	gltS	BP0402	sodium/glutamate symport carrier protein	23	23	0	1.0
	402154	403665	403930	+	-	BP0403	exported protein	19	19	0	1.0
405095	404994	403681	403317	-	atoE	BP0404	short-chain fatty acids transporter	78	62	-0.331206	8.206258165696409E-26
405452	405364	405185	405125	-	-	BP0405	membrane protein	42	30	-0.485427	1.0
406610	406508	405774	405715	-	dnaQ	BP0406	DNA polymerase III subunit epsilon	96	87	-0.142019	5.020654073303967E-23
408953	408953	409903	409903	+	-	BP0408	transposase	13	16	0.29956	1.0
411314	411314	410844	410819	-	-	BP0410	universal stress protein	617	415	-0.572159	1.021604885966501E-50
411771	411747	411403	411315	-	-	BP0411	hypothetical protein	70	60	-0.222392	1.8398406719787826E-27
	413247	411847		-	-	BP0412	GntR family transcriptional regulator	3	4	0.415037	1.0
415561	415554	415036	415036	-	-	BP0414	Mg(2+) transporter	27	32	0.245112	1.0
415655	415665	416420	416420	+	-	BP0415	membrane protein	22	23	0.0641303	1.0
	416616	417848		+	-	BP0416	hypothetical protein	5	5	0	1.0
	417841	418626		+	-	BP0417	enoyl-CoA hydratase	2	1	-1	1.0
	418693	419664		+	-	BP0418	exported protein	1	1	0	1.0
420635	420592	419675	419669	-	-	BP0419	LysR family transcriptional regulator	34	34	0	1.0
	420790	421950		+	-	BP0420	acyl-CoA dehydrogenase	3	4	0.415037	1.0
	421977	423005		+	-	BP0421	acyl-CoA dehydrogenase	1	1	0	1.0
	423071	424264		+	-	BP0422	thiolase	2	1	-1	1.0
426996	426996	426046	426046	-	-	BP0424	transposase	14	17	0.280108	1.0
428009	428000	427095	427095	-	-	BP0425	LysR family transcriptional regulator	23	24	0.0614005	1.0
428486	428379	428176	428160	-	cspA	BP0426	cold shock protein	77	100	0.37707	8.084963185111863E-6
	428890	429330		+	-	BP0427	exported protein	3	3	0	1.0
430023	430019	429360	429053	-	-	BP0428	GntR family transcriptional regulator	63	59	-0.0946369	1.0
	431745	430105		-	-	BP0429	delta-1-pyrroline-5-carboxylate dehydrogenase	4	3	-0.415037	1.0
	433205	431742		-	-	BP0430	short-chain fatty acids transporter	4	3	-0.415037	1.0
	436622	433236		-	-	BP0431	molybdopterin oxidoreductase	5	5	0	1.0
437168	437168	436764	436764	-	-	BP0432	hypothetical protein	11	11	0	1.0
437305	437312	438298	438597	+	-	BP0433	LysR family transcriptional regulator	31	32	0.0458037	1.0
	440544	439312		-	-	BP0435	dehydratase/racemase	2	2	0	1.0
441038	441038	440544		-	-	BP0436	hypothetical protein	5	6	0.263034	1.0
441155	441170	442132	442132	+	-	BP0437	LysR family transcriptional regulator	15	14	-0.0995357	1.0
443464	443363	442110	442105	-	-	BP0438	hypothetical protein	22	20	-0.137504	1.0
443485	443485	444435	444435	+	-	BP0439	transposase	14	16	0.192645	1.0
445368	445364	444990	444931	-	-	BP0441	MerR family transcriptional regulator	138	142	0.0412227	5.478690413111748E-12
445139	445439	446497	447143	+	-	BP0442	metallo-beta-lactamase family protein	277	238	-0.218924	2.8851694442663717E-22
447471	447471	446521	446521	-	-	BP0443	transposase	13	17	0.387023	1.0
450317	450353	451522	451522	+	-	BP0447	acetyl-CoA acetyltransferase	30	26	-0.206451	1.0
	451617	453230		+	accB	BP0448	carboxyltransferase subunit of acetyl-CoA carboxylase	2	2	0	1.0
	453277	455298		+	accA	BP0449	biotin carboxylase	1	2	1	1.0
455572	455572	455327	454842	-	-	BP0450	hypothetical protein	134	125	-0.100305	1.1243278009648514E-21
456804	456776	455586	455573	-	argD	BP0451	acetylornithine transaminase	142	126	-0.172467	4.638922977988813E-19
456972	456972	457937	458037	+	-	BP0452	exported protein	13	13	0	1.0
459232	459099	457960	457512	-	-	BP0453	low-specificity D-threonine aldolase	29	27	-0.103093	1.0
459275	459311	460273	460273	+	-	BP0454	exported protein	142	98	-0.535037	1.5019668623818135E-36
460274	460397	462421	462497	+	-	BP0455	hypothetical protein	49	38	-0.366782	1.0
462618	462618	464861	464920	+	hemC	BP0456	heme receptor	14	16	0.192645	1.0
465094	465140	465598	466569	+	-	BP0457	hypothetical protein	473	447	-0.0815654	2.6779475145440063E-20
469239	469147	466526	466166	-	-	BP0459	membrane protein	42	43	0.0339473	1.0
469187	469211	471838	471859	+	topB	BP0460	DNA topoisomerase III	407	386	-0.0764279	7.813241630631002E-8
471990	471990	473054		+	-	BP0461	exported protein	44	45	0.0324215	1.0
	473051	473824	473824	+	-	BP0462	ABC transporter ATP-binding protein	25	23	-0.120294	1.0
473833	473833	474666	474666	+	-	BP0463	ABC transporter permease	8	8	0	1.0
474671	474679	475458	475471	+	idnO	BP0464	gluconate 5-dehydrogenase	44	43	-0.0331669	1.0
475472	475532	476965	476976	+	-	BP0465	aldehyde dehydrogenase	17	12	-0.5025	1.0
476993	476993	477751		+	fabG	BP0466	3-ketoacyl-ACP reductase	7	5	-0.485427	1.0
	479657	477807		-	-	BP0467	acetolactate synthase large subunit	4	4	0	1.0
479750	479751	480227	480315	+	-	BP0468	AsnC family transcription regulator	20	23	0.201634	1.0
481200	481200	480244	479809	-	-	BP0469	membrane protein	51	53	0.0554951	1.0
481257	481262	481771	482144	+	-	BP0470	hypothetical protein	71	78	0.135655	3.6574053622129E-13
	482145	482837		+	ribB	BP0471	3,4-dihydroxy-2-butanone 4-phosphate synthase	4	5	0.321928	1.0
483146	483146	484096	484096	+	-	BP0473	transposase	13	16	0.29956	1.0
484111	484213	485280	485280	+	-	BP0474	choloylglycine hydrolase	5	6	0.263034	1.0
488970	488484	485356	485225	-	rne	BP0475	ribonuclease E	100	92	-0.120294	1.1058569354919508E-15
488923	489007	489957	489957	+	rluC	BP0477	ribosomal large subunit pseudouridine synthase C	96	105	0.129283	1.210316850419128E-10
489958	489960	490631	490708	+	-	BP0478	hydrolase	149	132	-0.174774	1.2195315406214565E-18
490715	490788	491747	491748	+	-	BP0479	sulfite oxidase subunit YedY	148	192	0.375509	2.823456467618755E-5
491749	491797	492417	492990	+	-	BP0480	sulfite oxidase heme-binding subunit YedZ	84	111	0.402098	2.3893869336506684E-4
493364	493364	492414	492414	-	-	BP0481	transposase	14	17	0.280108	1.0
495797	495766	494921	494921	-	-	BP0483	AraC family transcriptional regulator	32	29	-0.142019	1.0
497024	497017	495854	495851	-	lldD	BP0484	L-lactate dehydrogenase	297	274	-0.116287	1.2126309124834858E-12
498444	498407	497436	497086	-	-	BP0486	exported protein	37	30	-0.302563	1.0
499881	499873	498446	498446	-	-	BP0487	amidase	30	27	-0.152003	1.0
499948	499948	500784	500858	+	-	BP0488	transcriptional regulator	22	20	-0.137504	1.0
503358	503356	500903	500871	-	gyrB	BP0489	DNA gyrase subunit B	222	191	-0.216987	1.8303382602203023E-11
504560	504560	503451	503436	-	dnaN	BP0490	DNA polymerase III subunit beta	272	232	-0.229482	1.0543875983938172E-22
505972	505972	504563	504561	-	dnaA	BP0491	chromosomal replication initiation protein DnaA	159	164	0.044669	2.427097813781344E-14
506114	506378	506512	506607	+	rpmH	BP0492	50S ribosomal protein L34	442	550	0.315385	8.925902769733797E-6
506608	506608	506979		+	rnpA	BP0493	ribonuclease P protein component	103	124	0.267696	8.097563285550388E-8
	506976	507248	507282	+	-	BP0494	membrane protein insertion efficiency factor	39	64	0.714598	1.0
507283	507297	508988	509001	+	-	BP0495	membrane protein insertase YidC	251	285	0.183275	6.424496448542713E-4
510169	510169	509219	509219	-	-	BP0496	transposase	15	16	0.0931094	1.0
510606	510627	511550	511550	+	-	BP0498	LysR family transcriptional regulator	51	49	-0.0577155	1.0
511976	511957	511559	510723	-	-	BP0499	hypothetical protein	174	194	0.156969	5.113218652219681E-10
512150	512199	514169	514762	+	-	BP0500	hypothetical protein	74	60	-0.302563	4.077084108116125E-23
515636	515656	516645	516848	+	-	BP0502	integrase	184	150	-0.294743	1.3084221642177796E-24
	516842	516642	516447	-	-	BP0503	hypothetical protein	16	10	-0.678072	1.0
	516962	516843		-	-	BP0504	hypothetical protein	24	16	-0.584963	1.0
517306	517296	516955		-	-	BP0505	hypothetical protein	27	17	-0.667425	1.0
518510	518494	517307	517307	-	-	BP0506	hypothetical protein	32	22	-0.540568	1.0
519055	519055	518528	518522	-	-	BP0507	hypothetical protein	20	12	-0.736966	1.0
	519760	519113	519113	-	-	BP0508	phage-related exonuclease	15	11	-0.447459	1.0
520743	520743	519757		-	-	BP0509	phage-related DNA recombination protein	14	11	-0.347923	1.0
	520929	520747	520744	-	-	BP0510	phage-related membrane protein	8	7	-0.192645	1.0
521303	521303	520926		-	-	BP0511	hypothetical protein	12	9	-0.415037	1.0
522039	522004	521537	521310	-	-	BP0513	hypothetical protein	29	27	-0.103093	1.0
522990	522990	522040	522040	-	-	BP0514	transposase	14	18	0.36257	1.0
523357	523331	523089	523081	-	-	BP0515	hypothetical protein	32	34	0.0874628	1.0
525100	525100	524150	523473	-	-	BP0517	transposase	18	22	0.289507	1.0
525607	525605	525210	525210	-	-	BP0518	hypothetical protein	8	10	0.321928	1.0
525766	525775	526476	526476	+	-	BP0519	glutathione S-transferase	72	70	-0.040642	3.063236331243384E-15
526592	526740	527600	527605	+	-	BP0520	exported protein	9	8	-0.169925	1.0
528065	528010	527675	527663	-	-	BP0521	hypothetical protein	30	34	0.180572	1.0
529296	529296	528151	528151	-	-	BP0522	metal-activated pyridoxal enzyme	9	9	0	1.0
	529983	529324		-	-	BP0523	haloacid dehalogenase	3	3	0	1.0
530153	531267	531428	531433	+	-	BP0526	hypothetical protein	43	46	0.0972972	1.0
531444	531460	531591	531707	+	ecnA1	BP0527	entericidin A anti-toxin	69	62	-0.154328	1.0
531761	532218	538940	538940	+	-	BP0529	autotransporter	53	61	0.202817	1.0
538941	538974	539573	539636	+	-	BP0530	hypothetical protein	52	63	0.27684	1.0
539845	539846	540823	540847	+	-	BP0531	exported protein	7	6	-0.222392	1.0
540848	540858	542411	542411	+	-	BP0532	substrate-CoA ligase	8	8	0	1.0
542412	542419	543159	543182	+	-	BP0533	transcriptional regulator	16	15	-0.0931094	1.0
543183	543183	543947	543947	+	-	BP0534	enoyl-CoA hydratase/isomerase	158	174	0.139163	5.59153992773243E-9
543948	543992	544327	545885	+	-	BP0535	carboxymuconolactone decarboxylase	355	311	-0.190904	1.3748806805569368E-19
546220	546220	545270	545270	-	-	BP0537	transposase	14	16	0.192645	1.0
	547283	546339	546339	-	-	BP0538	arginase	11	11	0	1.0
548660	548521	547280		-	rocD	BP0539	ornithine aminotransferase	16	15	-0.0931094	1.0
548683	548683	549633	549633	+	-	BP0540	transposase	14	16	0.192645	1.0
550304	550304	549630	549047	-	-	BP0541	transcriptional regulator	68	65	-0.065095	1.0
	551384	550389		-	-	BP0542	exported protein	5	5	0	1.0
	552828	551539		-	-	BP0543	hypothetical protein	3	3	0	1.0
	553080	553271		+	-	BP0544	4-oxalocrotonate tautomerase	2	3	0.584963	1.0
553377	553378	554697	554983	+	rimO	BP0545	ribosomal protein S12 methylthiotransferase RimO	116	118	0.0246621	1.9654576160753604E-12
555357	555337	554768	554258	-	-	BP0546	bacterioferritin	117	91	-0.36257	2.9303748919461186E-32
555481	555518	556105	556105	+	-	BP0547	lysine decarboxylase	98	109	0.153474	5.068746931968013E-10
556107	556112	556714		+	-	BP0548	hypothetical protein	87	75	-0.214125	1.1169382531656364E-23
	556711	557367		+	-	BP0549	haloacid dehalogenase	39	37	-0.0759489	1.0
	557364	557990	558203	+	-	BP0550	hypothetical protein	29	25	-0.214125	1.0
558964	558951	558013	557763	-	fmt	BP0551	methionyl-tRNA formyltransferase	43	52	0.274175	1.0
559548	559529	559017	559017	-	def	BP0552	peptide deformylase	196	223	0.18619	5.024474106772912E-9
560884	560881	559631	559631	-	-	BP0553	kynureninase	36	36	0	1.0
560934	560970	561503	561585	+	lrp	BP0554	leucine-responsive regulatory protein	35	32	-0.129283	1.0
	561604	562716	562716	+	smf	BP0555	hypothetical protein	6	6	0	1.0
562797	562830	563738	563778	+	hmgcL	BP0556	hydroxymethylglutaryl-CoA lyase	76	71	-0.0981804	7.174697329475654E-21
563803	563881	564357	564533	+	-	BP0557	membrane protein	23	21	-0.131245	1.0
565408	565408	564392	563839	-	-	BP0558	amino acid ABC transporter substrate-binding protein	165	146	-0.176498	2.9170626304472467E-19
566766	566763	565522	565409	-	-	BP0559	aminotransferase	46	38	-0.275634	1.0
566985	567897	568862	569288	+	-	BP0561	exported protein	217	164	-0.403999	2.2558216166327288E-33
569495	569400	568909	568195	-	-	BP0562	exported protein	682	490	-0.47699	1.0112733866308038E-36
570395	570395	569496	569496	-	-	BP0563	chromosome replication initiation inhibitor protein	24	22	-0.125531	1.0
570482	570525	571160	571731	+	-	BP0564	transporter	171	91	-0.910058	4.4745131105583594E-88
572107	572107	571157	571157	-	-	BP0565	transposase	13	16	0.29956	1.0
573099	573090	572242	572242	-	-	BP0566	dioxygenase	27	25	-0.111031	1.0
573223	573224	574000	574000	+	-	BP0567	L-aspartate dehydrogenase	6	6	0	1.0
574680	574675	574046	573944	-	-	BP0568	amino acid efflux protein	23	23	0	1.0
574776	574783	576117	576135	+	-	BP0569	hypothetical protein	20	23	0.201634	1.0
576136	576136	576747		+	-	BP0570	exported protein	53	51	-0.0554951	1.0
	576744	579053	579060	+	-	BP0571	two-component sensor kinase	48	49	0.0297473	1.0
579063	579064	579753		+	-	BP0572	two-component response regulator	807	840	0.0578207	1.219331866467315E-6
	579750	581129	581129	+	trkA	BP0573	Trk system potassium uptake protein	316	270	-0.226965	5.306479956521905E-14
581130	581178	582647	582756	+	trkH	BP0574	Trk system potassium uptake protein	38	35	-0.118644	1.0
582784	582793	583260	583461	+	-	BP0575	MarR family transcriptional regulator	73	64	-0.189825	3.7144326908139447E-26
584268	584263	583268	583213	-	-	BP0576	hypothetical protein	30	30	0	1.0
584355	584397	584996	584996	+	-	BP0577	hypothetical protein	8	9	0.169925	1.0
	585320	586282		+	-	BP0578	hypothetical protein	1	2	1	1.0
	586308	587060		+	maiA	BP0579	maleate isomerase	0	0	0	1.0
	587927	588958		+	-	BP0581	hypothetical protein	1	1	0	1.0
	588974	589591		+	-	BP0582	isochorismatase	2	2	0	1.0
590177	590177	589662	589645	-	-	BP0583	ring hydroxylating subunit beta	6	6	0	1.0
	591481	590192		-	-	BP0584	ring hydroxylating subunit alpha	4	3	-0.415037	1.0
	592779	591517		-	-	BP0585	ferredoxin reductase	2	2	0	1.0
593093	593093	592782	592780	-	-	BP0586	ferredoxin	7	7	0	1.0
593553	593563	594666	594666	+	-	BP0589	exported protein	11	10	-0.137504	1.0
594667	594696	597068		+	-	BP0590	oxidoreductase large subunit	17	14	-0.280108	1.0
	597065	597901		+	-	BP0591	oxidoreductase medium subunit	7	7	0	1.0
	597898	599085	599085	+	-	BP0592	iron-sulfur binding protein	14	12	-0.222392	1.0
599118	599120	600148		+	-	BP0593	exported protein	9	8	-0.169925	1.0
	600145	600933		+	-	BP0594	ABC transporter ATP-binding protein	9	7	-0.36257	1.0
	600930	601703		+	-	BP0595	ABC transporter permease	4	2	-1	1.0
601743	601743	602372	602374	+	-	BP0596	membrane protein	399	323	-0.304855	1.5281138900053688E-31
602375	602375	604033	604033	+	-	BP0597	membrane protein	351	285	-0.300509	2.0382993746141328E-13
604301	604382	605623	605808	+	-	BP0598	glutamate--cysteine ligase	335	253	-0.405024	3.422304945049356E-23
606629	606562	605639	605639	-	-	BP0599	hypothetical protein	10	9	-0.152003	1.0
	606770	607384		+	-	BP0600	hypothetical protein	1	0	0	1.0
607455	607459	607929	608240	+	-	BP0601	tRNA (cytidine(34)-2'-O)-methyltransferase	36	37	0.0395284	1.0
610070	610055	609000	607855	-	gpsA	BP0603	glycerol-3-phosphate dehydrogenase	61	56	-0.123382	1.0
610651	610598	610071	610071	-	secB	BP0604	protein translocase subunit SecB	313	251	-0.318475	5.2338672720315705E-25
610945	610912	610652	610652	-	grxC	BP0605	glutaredoxin 3	181	175	-0.0486348	6.375349078626976E-17
611432	611368	610946	610946	-	-	BP0606	hypothetical protein	136	146	0.102362	1.5527319259333792E-11
611499	611521	612273	612276	+	gpmA	BP0607	2,3-bisphosphoglycerate-dependent phosphoglycerate mutase	146	140	-0.0605415	2.982252270832091E-15
612277	612277	613842	613842	+	-	BP0608	peptidase	72	80	0.152003	3.86044985969319E-9
613843	613869	615314		+	ctpA	BP0609	carboxy-terminal processing protease	362	357	-0.0200656	1.1810363224385627E-7
	615311	616105	616721	+	thiF	BP0610	adenylyltransferase	283	272	-0.0571954	5.319088087573229E-19
617052	617052	616102	616102	-	-	BP0611	transposase	14	17	0.280108	1.0
617107	617222	618193	618430	+	-	BP0612	exported protein	59	48	-0.297681	1.0
619059	619059	618253	618253	-	-	BP0613	transcriptional regulator	16	16	0	1.0
	621022	621981		+	-	BP0615	exported protein	2	3	0.584963	1.0
	622035	622880		+	-	BP0616	hypothetical protein	3	2	-0.584963	1.0
623613	623548	622934	622627	-	-	BP0617	TetR family transcriptional regulator	103	116	0.17148	7.39574979285396E-10
625039	625039	623630	623630	-	lpdA	BP0618	dihydrolipoamide dehydrogenase	7	8	0.192645	1.0
	625796	625056		-	-	BP0619	branched-chain amino acid ABC transporter ATP-binding protein	2	2	0	1.0
	627612	625789		-	-	BP0620	branched-chain amino acid ABC transporter permease	2	2	0	1.0
	628493	627609		-	-	BP0621	branched-chain amino acid ABC transporter permease	3	3	0	1.0
629771	629771	628563	628561	-	-	BP0622	leu/Ile/val-binding protein	10	8	-0.321928	1.0
632757	632757	631264	630730	-	-	BP0624	substrate-CoA ligase	207	174	-0.250543	4.2969084684625853E-23
634573	634012	632837	632758	-	-	BP0625	acyl-CoA dehydrogenase	183	151	-0.277295	1.8504065707664753E-28
635628	635628	634843	634672	-	-	BP0627	enoyl-CoA hydratase/isomerase	224	184	-0.283793	1.6949130791105624E-23
636618	636617	635643	635629	-	-	BP0628	pyruvate dehydrogenase component E1 subunit beta	227	205	-0.147068	2.907909731960341E-23
637672	637590	636619	636619	-	pdhA	BP0629	pyruvate dehydrogenase component E1 subunit alpha	183	169	-0.11482	1.3558750150039001E-17
638737	638737	637904	637882	-	-	BP0630	transcriptional regulator	75	82	0.128733	2.6116917696397597E-11
642245	642244	641252	641252	-	-	BP0633	exported protein	9	9	0	1.0
642449	642492	643640		+	-	BP0634	acyl-CoA dehydrogenase	10	10	0	1.0
	643637	644443		+	-	BP0635	enoyl-CoA hydratase	8	6	-0.415037	1.0
	644440	645594		+	-	BP0636	hypothetical protein	5	4	-0.321928	1.0
	645596	645997		+	-	BP0637	hypothetical protein	3	2	-0.584963	1.0
	645994	646389		+	-	BP0638	hypothetical protein	5	4	-0.321928	1.0
	646386	646778		+	-	BP0639	hypothetical protein	4	4	0	1.0
646789	646789	647949		+	-	BP0640	acyl-CoA dehydrogenase	6	5	-0.263034	1.0
	647987	648958		+	-	BP0641	exported protein	6	5	-0.263034	1.0
	648966	650114		+	-	BP0642	hypothetical protein	5	4	-0.321928	1.0
651058	651001	650111	650111	-	-	BP0643	LysR family transcriptional regulator	17	15	-0.180572	1.0
	651208	652155		+	-	BP0644	dihydrodipicolinate synthase	4	4	0	1.0
652254	652254	653204	653204	+	-	BP0645	transposase	14	16	0.192645	1.0
653303	653303	654253	654253	+	-	BP0646	transposase	15	16	0.0931094	1.0
	654657	654250		-	-	BP0647	hypothetical protein	3	3	0	1.0
	656912	655941		-	-	BP0649	exported protein	2	2	0	1.0
657018	657019	657981	657981	+	-	BP0650	LysR family transcriptional regulator	13	12	-0.115477	1.0
658089	658100	659821	659925	+	dld	BP0651	D-lactate dehydrogenase	6	6	0	1.0
661008	660995	659865	659814	-	-	BP0652	acyl-CoA dehydrogenase	14	10	-0.485427	1.0
662221	662199	661009	661009	-	-	BP0653	acyl-CoA dehydrogenase	18	13	-0.469485	1.0
663399	663399	662380	662380	-	-	BP0654	exported protein	15	12	-0.321928	1.0
	664704	663532		-	-	BP0655	acetylornithine deacetylase	5	4	-0.321928	1.0
	665371	664697		-	-	BP0656	hypothetical protein	5	3	-0.736966	1.0
665810	665810	665382	665373	-	-	BP0657	endoribonuclease	12	8	-0.584963	1.0
667210	667115	665841	665827	-	-	BP0658	hypothetical protein	13	7	-0.893085	1.0
667468	667480	668463	668791	+	-	BP0659	zinc-binding dehydrogenase	63	31	-1.02308	1.0
669514	669491	668547	668234	-	-	BP0660	LysR family transcriptional regulator	79	64	-0.303781	6.615086496353375E-31
	671780	669639	669626	-	-	BP0661	acetyl-CoA synthetase	76	49	-0.633218	2.1764304946026778E-45
672796	672559	671780		-	-	BP0662	enoyl-CoA hydratase	88	53	-0.731511	1.7499843632140183E-73
672844	672958	673851	673851	+	-	BP0663	hypothetical protein	555	434	-0.354793	1.342941715389078E-17
673852	673915	674934	674934	+	-	BP0664	exported protein	405	258	-0.650551	8.680251801799576E-48
674935	674991	675971	676370	+	-	BP0665	thymidine diphosphoglucose 4,6-dehydratase	400	276	-0.535332	1.2310882444521181E-37
678040	678001	676169	675720	-	glmS	BP0666	glucosamine--fructose-6-phosphate aminotransferase	139	125	-0.153157	1.4979676220427628E-21
678137	678151	678639	679105	+	-	BP0667	AsnC family transcription regulator	109	97	-0.168271	1.0441344972922728E-20
679845	679845	678661	678661	-	-	BP0668	thiolase	7	6	-0.222392	1.0
682016	681992	679875	679846	-	-	BP0669	bifunctional enoyl-CoA hydratase/3-hydroxyacyl-CoA dehydrogenase	7	7	0	1.0
	682250	684052	684052	+	-	BP0670	acyl-CoA dehydrogenase	6	5	-0.263034	1.0
	684134	685120		+	-	BP0671	exported protein	4	3	-0.415037	1.0
	685172	687361		+	-	BP0672	acetyl-CoA synthetase	3	2	-0.584963	1.0
	687358	688155		+	-	BP0673	hypothetical protein	3	2	-0.584963	1.0
	688152	688988	688988	+	-	BP0674	transcriptional regulator	9	8	-0.169925	1.0
689004	689008	691383	691383	+	-	BP0675	molybdopterin oxidoreductase	7	6	-0.222392	1.0
691482	691482	692432	692432	+	-	BP0676	transposase	13	15	0.206451	1.0
693109	693155	694429	694429	+	hemA	BP0677	glutamyl-tRNA reductase	332	360	0.116814	9.00446348616188E-5
694430	694516	695598	695608	+	prfA	BP0678	peptide chain release factor 1	49	57	0.21818	1.0
695609	695609	696421	696457	+	hemK	BP0679	release factor glutamine methyltransferase	15	18	0.263034	1.0
696458	696458	696784	696788	+	-	BP0680	glutaredoxin	207	189	-0.131245	4.159770884777494E-22
696789	696789	697349	697369	+	-	BP0681	3-octaprenyl-4-hydroxybenzoate carboxy-lyase	108	104	-0.0544478	8.629655065015548E-17
697506	697590	698582	698582	+	-	BP0682	exported protein	51	37	-0.462972	1.0
698583	698601	699596	700298	+	-	BP0683	4,5-dihydroxyphthalate decarboxylase	199	114	-0.803735	1.669535392040259E-63
700353	700479	700988		+	-	BP0684A	2Fe-2S ferredoxin	110	73	-0.591535	3.041825388591839E-56
	700981	703362	703883	+	-	BP0685	dehydrogenase/oxidase	71	50	-0.505891	2.3957991421512244E-35
705180	705180	704230	704230	-	-	BP0688	transposase	15	16	0.0931094	1.0
	706229	705279	705279	-	-	BP0689	lipoprotein	39	33	-0.241008	1.0
707247	707098	706226		-	-	BP0690	nucleotide-binding protein	74	72	-0.0395284	3.219508298045862E-18
707184	708029	709315	709315	+	-	BP0692	cytochrome C	20	22	0.137504	1.0
710312	710295	709369	709301	-	-	BP0693	HPr kinase/phosphorylase	93	87	-0.0962153	1.0496035984747912E-16
711424	710769	710314	710314	-	rpoP	BP0694	nitrogen regulatory IIA protein	259	267	0.0438876	2.311325026260547E-11
712412	712412	711621	711513	-	-	BP0697	ABC transporter ATP-binding protein	77	77	0	2.6944815564866128E-15
	713064	712444	712413	-	-	BP0698	exported protein	71	71	0	2.5563579764293353E-16
713690	713690	713061		-	-	BP0699	exported protein	72	78	0.115477	8.409137792443926E-10
	714311	713703	713691	-	-	BP0700	hydrolase	106	114	0.10497	1.5331669336670557E-12
715297	715297	714308		-	-	BP0701	hypothetical protein	96	97	0.0149503	2.751377901840558E-13
715388	715403	716617	717218	+	purT	BP0702	phosphoribosylglycinamide formyltransferase 2	109	104	-0.0677446	1.1649253810364337E-14
718569	718569	719519	719519	+	-	BP0704	transposase	15	17	0.180572	1.0
720911	720953	722239	722335	+	-	BP0706	membrane protein	82	91	0.150243	1.1607984085355563E-9
722361	722405	722713		+	-	BP0707	hypothetical protein	89	103	0.210767	1.861852568888076E-11
	722714	723379	723405	+	-	BP0708	membrane protein	76	85	0.161463	6.297777105260933E-9
723406	723420	725210	725210	+	aspS	BP0709	aspartate--tRNA ligase	219	201	-0.123735	1.0088686095034007E-10
725211	725323	726183		+	-	BP0710	endonuclease/exonuclease/phosphatase family protein	175	156	-0.165809	1.6481797767475253E-18
	726180	727385	727385	+	-	BP0711	phospholipase	41	36	-0.187627	1.0
728686	728266	727382	727382	-	-	BP0712	membrane protein	9	11	0.289507	1.0
731178	731178	730180	730180	-	-	BP0716	integrase	14	16	0.192645	1.0
732290	732210	731338	731285	-	-	BP0718	carboxyvinyl-carboxyphosphonate phosphorylmutase	43	35	-0.296982	1.0
732468	732551	732769	732769	+	-	BP0720	hypothetical protein	20	20	0	1.0
734188	734188	732809	732809	-	-	BP0721	aminotransferase	36	25	-0.526069	1.0
735627	735627	734230	734219	-	-	BP0722	amidase	17	13	-0.387023	1.0
737319	737319	735667	735628	-	-	BP0723	ABC transporter ATP-binding protein	28	25	-0.163499	1.0
	738207	737323	737320	-	-	BP0724	ABC transporter permease	27	26	-0.0544478	1.0
739164	739148	738207		-	-	BP0725	ABC transporter permease	31	30	-0.0473057	1.0
740945	740846	739227	739170	-	-	BP0726	peptide ABC transporter substrate-binding protein	112	108	-0.0524674	2.4624843714497866E-16
741004	741013	741828	742010	+	-	BP0727	transcriptional regulator	65	67	0.0437214	1.0
	742465	741896	741818	-	-	BP0728	transcriptional regulator	38	32	-0.247928	1.0
743416	743416	742466		-	-	BP0729	transposase	15	17	0.180572	1.0
743428	744071	745168	745168	+	nspC	BP0731	carboxynorspermidine/carboxyspermidine decarboxylase	82	90	0.134301	1.4264430079747688E-10
745188	745202	746467	746541	+	-	BP0732	exported protein	135	124	-0.122619	1.5736921678728742E-17
746625	746625	747575	747575	+	-	BP0733	transposase	14	16	0.192645	1.0
747768	747819	748409	748839	+	-	BP0735	exported protein	56	55	-0.0259952	1.0
	750869	748425		-	bfrF	BP0736	ferric siderophore receptor	0	0	0	1.0
751969	751960	750989	750989	-	-	BP0737	inner membrane sensor for iron transport	14	15	0.0995357	1.0
753526	753526	752576	752576	-	-	BP0739	transposase	15	17	0.180572	1.0
755943	755943	753748	753748	-	-	BP0740	DNA methylase	12	12	0	1.0
756538	756444	756016	756016	-	-	BP0741	transcriptional regulator	36	34	-0.0824622	1.0
758052	758052	757609	757145	-	-	BP0744	transcriptional regulator	530	524	-0.0164255	1.4917399492555094E-16
758142	758160	758909	758915	+	-	BP0745	transcriptional regulator	9	10	0.152003	1.0
760281	760211	759075	759004	-	proB	BP0746	glutamate 5-kinase	25	28	0.163499	1.0
761564	761415	760282	760282	-	obgE	BP0747	GTPase Obg	82	89	0.118181	1.1134238612556035E-10
761825	761825	761565	761565	-	rpmA	BP0748	50S ribosomal protein L27	1713	2126	0.311616	0.004425385613541491
762333	762170	761859	761826	-	rplU	BP0749	50S ribosomal protein L21	1679	2260	0.428721	0.012491250767685789
762560	762595	763743	763830	+	-	BP0750	hypothetical protein	23	29	0.334419	1.0
763839	763858	764823	764869	+	ispB	BP0751	octaprenyl-diphosphate synthase	122	130	0.0916305	4.02728497421798E-10
765968	765958	765092	765023	-	-	BP0752	LysR family transcriptional regulator	193	214	0.14901	2.247994130506053E-10
	766089	768137		+	hyuA	BP0753	hydantoin utilization protein A	4	4	0	1.0
	768155	770152		+	hyuB	BP0754	hydantoin utilization protein B	4	4	0	1.0
	770187	771524		+	-	BP0755	amino acid deaminase	3	3	0	1.0
	773695	775176		+	gabD	BP0757	succinate-semialdehyde dehydrogenase	3	2	-0.584963	1.0
775749	775749	775192	775072	-	cyaC	BP0758	cyclolysin-activating lysine-acyltransferase	7	8	0.192645	1.0
776121	776228	781348	781348	+	cyaA	BP0760	bifunctional hemolysin-adenylate cyclase	523	518	-0.0138588	2.2932521362439853E-8
781349	781426	783564		+	cyaB	BP0761	cyclolysin secretion/procession ATP-binding protein	77	77	0	4.308147207747486E-14
	783561	784883	784884	+	cyaD	BP0762	cyclolysin secretion protein CyaD	91	94	0.0467942	3.440401663566882E-11
784885	784885	786309	786364	+	cyaE	BP0763	cyclolysin secretion protein CyaE	59	61	0.0480943	1.0
786400	786400	787308	787308	+	cyaX	BP0764	LysR family transcriptional regulator	12	15	0.321928	1.0
787373	787373	788287	788287	+	-	BP0765	extracellular solute-binding protein	14	12	-0.222392	1.0
	789125	789808		+	gltK	BP0767	glutamate/aspartate transport system permease	0	0	0	1.0
	789825	790568		+	gltL	BP0768	glutamate/aspartate transport ATP-binding protein	1	1	0	1.0
	790598	791458		+	-	BP0769	aminotransferase	1	1	0	1.0
792032	792032	791466	791397	-	-	BP0770	membrane protein	15	13	-0.206451	1.0
	793077	792121		-	-	BP0771	exported protein	1	1	0	1.0
	793874	793122		-	fabG	BP0772	acetoacetyl-CoA reductase	1	1	0	1.0
	795616	793871		-	-	BP0773	acetolactate synthase large subunit	0	1	0	1.0
795701	795701	796435	796435	+	-	BP0774	GntR family transcriptional regulator	32	34	0.0874628	1.0
796656	796752	797774	797774	+	-	BP0775	hypothetical protein	13	18	0.469485	1.0
798570	798500	797790	797740	-	-	BP0776	GntR family transcriptional regulator	30	29	-0.0489096	1.0
799673	799664	798657	798657	-	-	BP0777	Zinc-binding dehydrogenase	27	18	-0.584963	1.0
	801237	799705		-	-	BP0778	acetyl-CoA synthetase	7	5	-0.485427	1.0
	802352	801234		-	-	BP0779	hypothetical protein	13	9	-0.530515	1.0
803131	803131	802349		-	-	BP0780	membrane protein	12	9	-0.415037	1.0
804006	804006	803143	803141	-	-	BP0781	ABC transporter ATP-binding protein	13	8	-0.70044	1.0
805127	805122	804025	804022	-	-	BP0782	exported protein	16	10	-0.678072	1.0
806117	806117	805191	805185	-	-	BP0783	dioxygenase	13	10	-0.378512	1.0
807851	807846	806152	806118	-	ilvB	BP0784	acetolactate synthase large subunit	22	17	-0.371969	1.0
809038	808981	808046	808045	-	-	BP0785	mechanosensitive channel protein	30	32	0.0931094	1.0
810037	810037	809087	809087	-	-	BP0786	transposase	15	16	0.0931094	1.0
810882	811201	812916	812920	+	ilvI	BP0789	acetolactate synthase large subunit	140	164	0.228269	2.769719419202845E-8
812924	812927	813418	813490	+	ilvH	BP0790	acetolactate synthase small subunit	116	126	0.119299	7.159921731815872E-11
813491	813491	814507	814525	+	ilvC	BP0791	ketol-acid reductoisomerase	240	236	-0.0242475	2.566014865236013E-16
814659	814675	815454	816078	+	pssA	BP0792	CDP-diacylglycerol--serine O-phosphatidyltransferase	585	569	-0.040008	7.409840381476568E-8
816048	816000	815473	815158	-	-	BP0793	lipoprotein	65	64	-0.0223678	1.0
816135	816294	816563	816563	+	rpsO	BP0794	30S ribosomal protein S15	774	955	0.303167	7.251540797180689E-7
816564	816654	818813	818813	+	pnp	BP0795	polyribonucleotide nucleotidyltransferase	565	583	0.045245	3.8861380871443405E-7
818814	818934	819653	820228	+	-	BP0796	lipoprotein	41	43	0.0687128	1.0
820600	820600	819650	819650	-	-	BP0797	transposase	14	16	0.192645	1.0
	820741	821958		+	tdcB	BP0798	threonine dehydratase	5	4	-0.321928	1.0
822622	822563	821952	821885	-	-	BP0799	hypothetical protein	10	13	0.378512	1.0
822805	823197	824174	824174	+	-	BP0800	zinc-binding dehydrogenase	224	229	0.0318489	3.3258048479301115E-15
824175	824318	825064	825085	+	tpiA	BP0801	triosephosphate isomerase	208	232	0.157541	1.1105642148466056E-9
825086	825086	825532	825582	+	secG	BP0802	protein translocase subunit SecG	207	242	0.225376	1.8236311123973766E-8
825668	826320	828551	828551	+	betT	BP0804	high-affinity choline transport protein	9	9	0	1.0
829444	829374	828574	828574	-	-	BP0805	transcriptional regulator	16	17	0.0874628	1.0
829650	829656	830888	830888	+	-	BP0806	methylaspartate ammonia-lyase	25	24	-0.0588937	1.0
830937	830999	831988	832018	+	-	BP0807	exported protein	15	14	-0.0995357	1.0
832019	832019	833407	833731	+	-	BP0808	hypothetical protein	7	7	0	1.0
835006	835006	835989	836001	+	-	BP0810	exported protein	5	6	0.263034	1.0
836038	836186	837202	837202	+	-	BP0812	transposase for IS1663	23	20	-0.201634	1.0
838300	838223	837399	837164	-	-	BP0813	short-chain dehydrogenase	40	30	-0.415037	1.0
839203	839191	838301	838301	-	-	BP0814	LysR family transcriptional regulator	39	40	0.0365259	1.0
839395	839395	840546	840546	+	metC	BP0815	cystathionine beta-lyase	12	10	-0.263034	1.0
840547	840550	841581	841602	+	-	BP0816	hypothetical protein	12	9	-0.415037	1.0
841710	841710	842681	842681	+	-	BP0817	exported protein	6	6	0	1.0
842682	842706	844790	844790	+	-	BP0818	hypothetical protein	10	8	-0.321928	1.0
845957	845849	844857	844857	-	-	BP0819	exported protein	9	7	-0.36257	1.0
847292	847292	845958	845958	-	-	BP0820	hypothetical protein	6	6	0	1.0
	849330	847318	847293	-	hyuB	BP0821	hydantoin utilization protein B	10	8	-0.321928	1.0
851421	851399	849327		-	hyuA	BP0822	hydantoin utilization protein A	10	10	0	1.0
851478	851479	852126	852305	+	-	BP0823	transcriptional regulator	67	77	0.200697	5.564756055261713E-8
852309	852309	852761	853237	+	-	BP0824	azurin	644	345	-0.900464	4.828728482526285E-81
853490	853476	852805	852805	-	-	BP0825	hypothetical protein	39	42	0.106915	1.0
	854984	853491		-	-	BP0826	multidrug efflux system outer membrane protein	4	5	0.321928	1.0
	858094	854981		-	-	BP0827	multidrug efflux system membrane protein	0	0	0	1.0
	859213	858107		-	-	BP0828	HlyD family secretion protein	1	3	1.58496	1.0
860209	860005	859337	859337	-	-	BP0829	transcriptional regulator	31	35	0.175087	1.0
860226	860226	861176	861176	+	-	BP0830	transposase	14	16	0.192645	1.0
861218	861259	863217	863244	+	betT	BP0831	high-affinity choline transport protein	61	55	-0.149378	1.0
863245	863245	863946	864904	+	-	BP0832	LysR family transcriptional regulator	21	19	-0.14439	1.0
	864905	865720		+	-	BP0834	DNA repair exonuclease	5	5	0	1.0
865737	865737	866540	866563	+	-	BP0835	membrane protein	48	94	0.969626	0.7220296475433385
	866958	866524		-	-	BP0836	exported protein	1	1	0	1.0
	867389	866955		-	-	BP0837	hypothetical protein	2	1	-1	1.0
	868128	867391		-	-	BP0838	TetR family transcriptional regulator	4	4	0	1.0
868913	868913	867963		-	-	BP0839	transposase	14	16	0.192645	1.0
868921	869226	870383	870460	+	-	BP0840	outer membrane porin protein	19036	14552	-0.387513	0.355287327538541
870561	870572	870931	870931	+	nuoA	BP0841	NADH-quinone oxidoreductase subunit A	479	517	0.110139	2.112537441065916E-11
870932	870968	871444	871444	+	nuoB	BP0842	NADH-quinone oxidoreductase subunit B	447	429	-0.0592972	2.6443329199670945E-19
871445	871519	872142	872144	+	nuoC	BP0843	NADH-quinone oxidoreductase subunit C	323	331	0.0352971	4.853244839968636E-15
872145	872145	873401	873446	+	nuoD	BP0844	NADH-quinone oxidoreductase subunit D	375	360	-0.0588937	2.708827234225801E-8
873447	873447	873941		+	nuoE	BP0845	NADH-quinone oxidoreductase subunit E	461	437	-0.0771335	8.182107560752145E-20
	873938	875305	875318	+	nuoF	BP0846	NADH-quinone oxidoreductase subunit F	311	290	-0.100862	1.8378794504685276E-9
875320	875321	877648		+	nuoG	BP0847	NADH-quinone oxidoreductase subunit G	337	332	-0.0215653	1.8048707460072095E-7
	877648	878721	878742	+	nuoH	BP0848	NADH-quinone oxidoreductase subunit H	407	355	-0.19721	1.1011743591079447E-12
878743	878743	879231	879248	+	nuoI	BP0849	NADH-quinone oxidoreductase subunit I	277	241	-0.200853	1.0844273563993174E-19
879249	879249	879896		+	nuoJ	BP0850	NADH-quinone oxidoreductase subunit J	205	198	-0.0501235	4.459952436474209E-14
	879893	880201	880201	+	nuoK	BP0851	NADH-quinone oxidoreductase subunit K	337	286	-0.236733	8.942624743947775E-21
880202	880219	882231		+	nuoL	BP0852	NADH-quinone oxidoreductase subunit L	278	259	-0.102133	4.02018683818912E-9
	882231	883730	883740	+	nuoM	BP0853	NADH-quinone oxidoreductase subunit M	289	262	-0.141503	8.592859132103861E-11
883741	883741	885225	885225	+	nuoN	BP0854	NADH-quinone oxidoreductase subunit N	331	323	-0.0352971	9.162033032029533E-8
885226	885242	885571	885599	+	-	BP0855	membrane protein	669	637	-0.0707128	9.037651972263309E-20
885819	885872	888103	888273	+	bfrD	BP0856	TonB-dependent receptor BfrD	290	237	-0.291166	3.05182115118952E-13
888327	888327	890585	890598	+	bfrE	BP0857	TonB-dependent receptor for iron transport	16	17	0.0874628	1.0
890684	890698	891216	891361	+	-	BP0858	GnaT-family acetyltransferase	56	54	-0.0524674	1.0
	892002	891226		-	fabG	BP0859	3-ketoacyl-ACP reductase	2	2	0	1.0
	893687	891999		-	-	BP0860	acetolactate synthase large subunit	3	2	-0.584963	1.0
	894829	893849		-	-	BP0861	exported protein	3	2	-0.584963	1.0
894967	894967	895884	895884	+	-	BP0862	LysR family transcriptional regulator	36	41	0.187627	1.0
896907	896873	896013	895879	-	serB	BP0863	phosphoserine phosphatase	40	37	-0.112475	1.0
900340	900340	896909	896908	-	mfd	BP0864	transcription-repair coupling factor	42	39	-0.106915	1.0
900394	900394	901077		+	ispD	BP0865	2-C-methyl-D-erythritol 4-phosphate cytidylyltransferase	36	53	0.557995	1.0
	901074	901562	901577	+	ispF	BP0866	2-C-methyl-D-erythritol 2,4-cyclodiphosphate synthase	72	71	-0.0201779	6.335207825629687E-19
901661	901661	902611	902611	+	-	BP0867	transposase	14	15	0.0995357	1.0
903627	903627	902608	902027	-	fbp	BP0868	fructose-1,6-bisphosphatase	137	110	-0.316672	8.690203345658014E-25
906346	906345	903637	903628	-	pepN	BP0869	aminopeptidase	90	80	-0.169925	4.077084108116125E-23
906419	906493	907149	907164	+	-	BP0870	exported protein	49	70	0.514573	1.0
907248	907248	908198	908198	+	-	BP0871	transposase	14	18	0.36257	1.0
910275	910027	908195	907817	-	-	BP0872	ABC transporter ATP-binding protein	13	16	0.29956	1.0
910423	910426	911085	911085	+	tpm	BP0873	thiopurine S-methyltransferase	76	72	-0.0780025	9.02442724183199E-17
911124	911173	911325	911429	+	vir-18	BP0874	vir-repressed protein	62	61	-0.023459	1.0
911434	911434	911601	912282	+	-	BP0875	exported protein	120	97	-0.306978	4.4103493613207975E-30
912320	912293	911613	911433	-	-	BP0876	lipoprotein	45	42	-0.0995357	1.0
912575	912575	913291	913342	+	-	BP0877	hypothetical protein	9	8	-0.169925	1.0
914607	914607	913306	912962	-	-	BP0878	phospholipase	34	37	0.121991	1.0
	919872	921224		+	-	BP0882	hypothetical protein	1	1	0	1.0
	921253	921774		+	-	BP0883	biotin carboxyl carrier protein	0	0	0	1.0
	921771	923225		+	-	BP0884	carboxylase	1	1	0	1.0
	923680	924489		+	-	BP0886	hypothetical protein	1	0	0	1.0
	924515	925570		+	-	BP0887	hypothetical protein	1	1	0	1.0
925581	925583	926374	926406	+	-	BP0888	GntR family transcriptional regulator	19	16	-0.247928	1.0
926407	926407	927777	928035	+	accC	BP0889	biotin carboxylase	16	14	-0.192645	1.0
928954	928954	929904	929904	+	-	BP0891	transposase	13	17	0.387023	1.0
929956	929957	930178	930337	+	-	BP0892	hypothetical protein	62	57	-0.121306	1.0
930338	930338	930550	930581	+	-	BP0893	hypothetical protein	149	197	0.402883	6.859417756447459E-7
930596	930649	931788	931788	+	pmi	BP0894	mannose-6-phosphate isomerase	49	49	0	1.0
931789	931885	932100	932100	+	-	BP0895	hypothetical protein	27	40	0.567041	1.0
	932294	932545		+	-	BP0896	hypothetical protein	1	1	0	1.0
932658	932658	933608	933608	+	-	BP0897	transposase	14	16	0.192645	1.0
933994	933988	933605	933456	-	-	BP0898	ferredoxin	27	37	0.454566	1.0
	935860	934043		-	-	BP0899	ABC transporter ATP-binding protein	2	2	0	1.0
935939	936007	936834	936879	+	-	BP0900	oxidoreductase	57	43	-0.406625	1.0
936880	936880	937860	938123	+	-	BP0901	oxidoreductase	49	39	-0.329308	1.0
	938069	937857	937767	-	-	BP0902	membrane protein	17	29	0.770518	1.0
939247	939247	938066		-	-	BP0903	membrane protein	15	27	0.847997	1.0
939395	939411	940145	940145	+	pphA	BP0904	serine/threonine protein phosphatase 1	22	21	-0.0671142	1.0
942759	942759	940147	940147	-	mrcA	BP0905	penicillin-binding protein 1A	89	112	0.331621	9.358666179067093E-6
944860	944808	942895	942760	-	-	BP0906	peptidase	65	52	-0.321928	1.0
945844	945834	945424	945291	-	-	BP0908	hypothetical protein	22	21	-0.0671142	1.0
944964	945932	947017	947017	+	dinP	BP0909	DNA polymerase IV	51	49	-0.0577155	1.0
947116	947116	948066	948066	+	-	BP0910	transposase	14	16	0.192645	1.0
	948705	948154		-	-	BP0911	decarboxylase	3	2	-0.584963	1.0
949934	949983	950957	950976	+	-	BP0913	exported protein	39	26	-0.584963	1.0
950977	950977	951849		+	-	BP0914	binding-protein-dependent transport system inner membrane protein	21	15	-0.485427	1.0
	951846	952673	953401	+	-	BP0915	binding-protein-dependent transport system inner membrane protein	18	13	-0.469485	1.0
953573	953576	954997	955101	+	-	BP0918	hypothetical protein	26	23	-0.176878	1.0
955102	955102	956556	956564	+	gabD	BP0919	succinate-semialdehyde dehydrogenase	21	19	-0.14439	1.0
	958009	956606		-	-	BP0920	tricarballylate dehydrogenase	4	3	-0.415037	1.0
	959214	958030		-	citB	BP0921	citrate utilization protein B	2	2	0	1.0
	960432	959257		-	-	BP0922	hypothetical protein	3	3	0	1.0
960603	960603	961418	961418	+	-	BP0923	hypothetical protein	36	50	0.473931	1.0
961419	961460	962356	962640	+	-	BP0924	transcriptional regulator	81	78	-0.0544478	6.123963012232552E-19
	963271	962411		-	-	BP0925	fumarylacetoacetate family hydrolase	1	1	0	1.0
	964422	963349		-	-	BP0926	hypothetical protein	2	1	-1	1.0
965558	965522	964548	964547	-	-	BP0927	exported protein	8	8	0	1.0
965651	965661	966650	966863	+	-	BP0928	LysR family transcriptional regulator	71	65	-0.127379	9.329424550850451E-23
967250	967250	966675	966562	-	-	BP0929	membrane protein	26	23	-0.176878	1.0
	969002	967344		-	-	BP0930	CoA ligase	1	1	0	1.0
	969997	969014		-	-	BP0931	exported protein	2	1	-1	1.0
	970424	970002		-	-	BP0932	hypothetical protein	2	1	-1	1.0
	972030	971671		-	-	BP0934	hypothetical protein	1	1	0	1.0
	973039	972065		-	-	BP0935	exported protein	2	1	-1	1.0
973185	973185	974075	974075	+	-	BP0936	LysR family transcriptional regulator	9	9	0	1.0
974866	974744	974352	973887	-	-	BP0937	phage-like protein	234	181	-0.370519	1.071025991667386E-33
974874	974874	975824	975824	+	-	BP0938	transposase	13	16	0.29956	1.0
976044	976036	975854	975278	-	-	BP0939	hypothetical protein	31	34	0.133267	1.0
	977990	976809		-	-	BP0940	sugar efflux transporter	2	3	0.584963	1.0
	978883	978206	978097	-	-	BP0941	phosphoglycolate phosphatase	96	95	-0.0151069	8.544539200354048E-17
979730	979605	978880		-	ubiG	BP0942	3-demethylubiquinone-9 3-methyltransferase	91	95	0.062061	2.1852084944443013E-14
980453	980312	979731	979731	-	ompA	BP0943	outer membrane protein A	5844	4960	-0.236616	7.62876810281284E-12
980648	980683	983364		+	gyrA	BP0944	DNA gyrase subunit A	282	304	0.108376	3.684690358763874E-5
	983364	984497		+	serC	BP0945	phosphoserine aminotransferase	277	286	0.0461292	1.0233938494333574E-8
	984490	985575	985607	+	pheA	BP0946	bifunctional chorismate mutase/prephenate dehydratase	273	277	0.020985	7.922886002802107E-11
985662	985662	986561		+	tyrA	BP0947	prephenate dehydrogenase	83	97	0.224873	2.283642350048981E-8
	986558	987886	987900	+	aroA	BP0948	3-phosphoshikimate 1-carboxyvinyltransferase	112	122	0.123382	3.8605579321032003E-10
987901	987901	988572	988572	+	cmk	BP0949	cytidylate kinase	202	257	0.347413	1.585388952996135E-5
988573	988760	990475	990476	+	rpsA	BP0950	30S ribosomal protein S1	1252	1342	0.10015	6.879539350133205E-7
990477	990477	990836	990887	+	ihfB	BP0951	integration host factor beta-subunit	994	1160	0.222807	0.00188297545049721
990948	991028	991342	991376	+	-	BP0952	membrane protein	55	62	0.172837	1.0
991385	991385	992605		+	-	BP0953	membrane protein	62	67	0.111893	1.0
	992602	993543		+	rfaE	BP0954	ADP-heptose synthase	96	97	0.0149503	3.8614212546241E-13
	993540	994529	994654	+	rfaD	BP0955	ADP-L-glycero-D-manno-heptose-6-epimerase	196	175	-0.163499	1.5967374188794607E-21
994660	994660	995148	995148	+	-	BP0956	hypothetical protein	9	9	0	1.0
995247	995247	996197	996197	+	-	BP0957	transposase	14	16	0.192645	1.0
996278	996278	997189	997190	+	cysM	BP0958	cysteine synthase B	122	154	0.336049	1.644491181818082E-5
998395	998395	997250	997250	-	mltB	BP0959	membrane-bound lytic murein transglycosylase B	26	21	-0.308122	1.0
998406	998406	999329	999400	+	-	BP0960	histone deacetylase family protein	59	56	-0.0752881	1.0
999401	999401	1000150		+	etfB	BP0961	electron transfer flavoprotein subunit beta	160	136	-0.234465	1.7344974927067022E-21
	1000150	1001079	1001102	+	etfA	BP0962	electron transfer flavoprotein subunit alpha	153	132	-0.212994	3.682614193833602E-20
1001253	1001323	1003149	1003231	+	-	BP0964	acyl-CoA dehydrogenase	83	74	-0.165586	3.636171439007504E-18
1003232	1003232	1003873	1003891	+	-	BP0965	antioxidant protein	558	407	-0.455236	1.6126072567922044E-33
1004063	1004063	1005097		+	sbp	BP0966	sulfate-binding protein	6	4	-0.584963	1.0
	1006940	1008004		+	cysA	BP0969	sulfate/thiosulfate transporter ATP-binding protein	0	0	0	1.0
	1008802	1009710		+	cysD	BP0970A	sulfate adenylyltransferase subunit 2	0	0	0	1.0
1011152	1011261	1012472	1012472	+	-	BP0972	hypothetical protein	76	80	0.0740006	6.653752463671788E-12
1012540	1012674	1013006	1013917	+	-	BP0973	membrane protein	128	119	-0.105182	2.549700356023481E-21
1013902	1013886	1013014	1012921	-	-	BP0974	membrane protein	8	10	0.321928	1.0
1013997	1014192	1014572	1014572	+	rplS	BP0975	50S ribosomal protein L19	2108	2538	0.267817	0.004654555778048215
1014573	1014843	1015508	1015515	+	-	BP0976	hypothetical protein	35	37	0.0801703	1.0
1015579	1015610	1016659	1016866	+	-	BP0977	oxidoreductase	52	51	-0.0280144	1.0
1019894	1019894	1019322	1019322	-	-	BP0981	chorismate pyruvate-lyase	23	23	0	1.0
1019938	1019954	1020685	1021524	+	-	BP0982	RNA pseudouridylate synthase	99	107	0.11211	1.595491484750743E-11
1021677	1021672	1020737	1020374	-	-	BP0983	LysR family transcriptional regulator	37	36	-0.0395284	1.0
1021785	1022462	1025641		+	acrB	BP0985	acriflavine resistance protein B	84	80	-0.0703893	3.3996366498560647E-17
	1025638	1027020	1027039	+	cusC	BP0986	outer membrane lipoprotein	58	51	-0.185556	1.0
1027351	1027341	1027090	1026582	-	-	BP0987	membrane protein	1282	1426	0.153578	9.360080939494909E-6
1028121	1028101	1027487	1027356	-	-	BP0988	exported protein	95	99	0.059501	3.6380048226894E-13
1030348	1030348	1028288	1028286	-	prlC	BP0989	oligopeptidase A	33	120	1.8625	2.3735608692713466E-14
	1031329	1030478	1030398	-	folD	BP0990	bifunctional methylenetetrahydrofolate dehydrogenase/methenyltetrahydrofolate cyclohydrolase	135	113	-0.256637	3.9981971420252906E-22
	1031952	1031326		-	-	BP0991	two-component response regulator	179	149	-0.264647	3.4993707737100443E-22
1033707	1033703	1031949		-	-	BP0992	tw-component sensor kinase	38	42	0.14439	1.0
1033884	1033996	1036701	1036713	+	aceE	BP0993	pyruvate dehydrogenase component E1	190	144	-0.399931	8.860694293923103E-19
1036714	1036714	1038375	1038375	+	aceF	BP0994	pyruvate dehydrogenase complex dihydrolipoamide acetyltransferase	158	124	-0.349584	7.797360420091107E-34
1038376	1038388	1040178	1040464	+	lpdA	BP0995	dihydrolipoamide dehydrogenase	205	163	-0.330752	2.225943464629098E-22
1041575	1041575	1040400	1040400	-	flaA	BP0996	flagellin	9	7	-0.36257	1.0
1042568	1042568	1041618	1041618	-	-	BP0997	transposase	14	17	0.280108	1.0
1043407	1043407	1042667	1042667	-	-	BP0998	rRNA small subunit methyltransferase E	14	15	0.0995357	1.0
1043563	1043602	1045638	1045652	+	tktA	BP0999	transketolase	257	257	0	2.269142727096708E-7
1045656	1045656	1046666	1046687	+	gap	BP1000	glyceraldehyde-3-phosphate dehydrogenase	669	622	-0.105092	1.0376454039185301E-9
1046688	1046784	1047977	1048379	+	pgk	BP1001	phosphoglycerate kinase	122	114	-0.0978473	1.1011206765109586E-15
	1048780	1048007	1048007	-	fabI	BP1002	enoyl-ACP reductase	10	11	0.137504	1.0
1049967	1049967	1048777		-	ackA	BP1003	acetate kinase	12	11	-0.125531	1.0
	1050931	1049993	1049993	-	-	BP1004	phosphate acetyltransferase	12	12	0	1.0
1053276	1053276	1050928		-	-	BP1005	hypothetical protein	16	14	-0.192645	1.0
1054097	1054072	1053431	1053424	-	-	BP1006	glutathione S-transferase	18	15	-0.263034	1.0
1056134	1056134	1055586	1055567	-	-	BP1009	hypothetical protein	6	7	0.222392	1.0
1056654	1056638	1056153	1056135	-	-	BP1010	acetyltransferase	15	18	0.263034	1.0
1056811	1056816	1057754	1057754	+	cbpA	BP1011	curved DNA-binding protein	44	88	1	0.2268710126107225
1057755	1057757	1058074	1058853	+	-	BP1012	hypothetical protein	62	130	1.06817	1.0
1060560	1060560	1059085	1058993	-	pitA	BP1014	phosphate transporter	23	22	-0.0641303	1.0
1060688	1060745	1061395	1061448	+	mogA	BP1015	molybdenum cofactor biosynthesis protein MogA	58	48	-0.273018	1.0
1061449	1061449	1061784		+	-	BP1016	exported protein	118	107	-0.141176	5.783868270682639E-23
	1061781	1062641	1063041	+	-	BP1017	peptidase	47	44	-0.0951572	1.0
1062939	1062939	1062658	1062528	-	-	BP1018	hypothetical protein	63	66	0.0671142	1.0
1063508	1063276	1063013	1062940	-	infA	BP1019	translation initiation factor IF-1	52	38	-0.452512	1.0
1063520	1063520	1064470	1064470	+	-	BP1020	transposase	14	16	0.192645	1.0
	1065506	1064769		-	fliA	BP1021	RNA polymerase sigma factor FliA	1	2	1	1.0
1065942	1065942	1066265	1066291	+	flhD	BP1022	flagellar transcriptional activator FlhD	9	11	0.289507	1.0
	1066300	1066860		+	flhC	BP1023	transcriptional activator FlhC	4	4	0	1.0
	1066981	1067856		+	motA	BP1024	flagellar motor protein MotA	1	2	1	1.0
	1067869	1068816		+	motB	BP1025	flagellar motor protein MotB	0	0	0	1.0
	1069238	1071295		+	cheA	BP1028	chemotaxis protein CheA	0	1	0	1.0
	1071310	1071810		+	cheW	BP1029	chemotaxis protein CheW	3	3	0	1.0
	1071884	1073590		+	tsr	BP1030	methyl-accepting chemotaxis protein I	1	1	0	1.0
	1074454	1075506		+	cheB	BP1032	chemotaxis response regulator protein-glutamate methylesterase	1	1	0	1.0
	1075559	1075948		+	cheY	BP1033	chemotaxis protein CheY	4	4	0	1.0
	1075957	1076589		+	cheZ	BP1034	protein phosphatase CheZ	5	4	-0.321928	1.0
1077858	1077705	1076689	1076689	-	-	BP1035	transposase for IS1663	23	20	-0.201634	1.0
1078309	1078494	1079543	1079543	+	-	BP1036	aldo/keto reductase	84	86	0.0339473	1.342670959091911E-12
1082076	1082068	1081181	1080854	-	corC	BP1038	magnesium and cobalt efflux protein	81	55	-0.55849	8.707007014364079E-46
1082658	1082658	1082209	1082158	-	-	BP1039	endoribonuclease	31	40	0.367732	1.0
	1083694	1082672	1082659	-	-	BP1040	PhoH-like protein	74	93	0.329705	1.9369926714740073E-6
1085117	1085034	1083691		-	-	BP1041	tRNA-2-methylthio-N(6)-dimethylallyladenosine synthase	75	96	0.356144	1.272464081056872E-5
1087207	1087072	1086056	1086056	-	-	BP1044	transposase for IS1663	21	20	-0.0703893	1.0
1088388	1088339	1087404	1087389	-	secF	BP1045	protein translocase subunit SecF	103	131	0.346922	7.083650653859821E-6
1090335	1090269	1088389	1088389	-	secD	BP1046	protein translocase subunit SecD	130	158	0.281413	1.5800076974940514E-6
1090753	1090680	1090336	1090336	-	-	BP1047	secreted protein	858	918	0.0975165	3.0811361127213664E-8
1091775	1091775	1090825	1090825	-	-	BP1048	transposase	14	17	0.280108	1.0
	1093010	1091874	1091872	-	tgt	BP1049	queuine tRNA-ribosyltransferase	52	50	-0.0565835	1.0
1094058	1094050	1093007		-	queA	BP1050	S-adenosylmethionine--tRNA ribosyltransferase-isomerase	45	46	0.0317089	1.0
1094229	1094238	1095674	1095744	+	-	BP1051	D-alanyl-D-alanine carboxypeptidase	39	40	0.0365259	1.0
1095752	1095765	1096406	1096436	+	upp	BP1052	uracil phosphoribosyltransferase	200	204	0.0285692	9.677161490737439E-12
1096606	1096742	1097758	1097758	+	-	BP1053	transposase for IS1663	24	21	-0.192645	1.0
1097951	1098091	1100823	1102047	+	prn	BP1054	pertactin autotransporter	1042	1066	0.0328522	6.016060955863639E-7
1102318	1102311	1100890	1100890	-	cysG	BP1055	siroheme synthase	8	7	-0.192645	1.0
1102490	1102575	1103291	1103360	+	-	BP1056	membrane protein	237	307	0.373352	4.972345124172546E-5
1103366	1103376	1103693	1103733	+	-	BP1057	membrane protein	1316	1149	-0.195781	5.055125718229901E-13
1103734	1103734	1104147	1104147	+	-	BP1058	membrane protein	957	803	-0.253119	1.0756297024565639E-15
1104148	1104149	1104508	1105130	+	-	BP1059	hypothetical protein	446	370	-0.269518	1.2679320694432704E-22
1106128	1106110	1104551	1104267	-	ubiD	BP1060	3-octaprenyl-4-hydroxybenzoate carboxy-lyase	53	49	-0.113211	1.0
1106166	1106179	1107009	1107013	+	-	BP1061	transglycosylase	213	296	0.474744	0.00572063017166201
1108205	1108198	1107044	1107043	-	-	BP1062	aminotransferase	32	33	0.0443941	1.0
1108000	1108241	1109113	1109149	+	-	BP1063	hypothetical protein	25	33	0.400538	1.0
1109152	1109230	1111518	1112669	+	maeB	BP1064	NADP-dependent malic enzyme	66	55	-0.263034	1.0
1112704	1112725	1113189	1113836	+	-	BP1066	hypothetical protein	150	137	-0.130787	4.574038684788818E-22
1114166	1114166	1113216	1113216	-	-	BP1067	transposase	15	17	0.180572	1.0
1115310	1115310	1114534	1114494	-	pstB	BP1068	phosphate transporter ATP-binding protein PstB	47	41	-0.197037	1.0
1116233	1116191	1115355	1115311	-	pstA	BP1069	phosphate ABC transporter permease PstA	25	22	-0.184425	1.0
1117250	1117250	1116234	1116234	-	pstC	BP1070	phosphate ABC transporter permease PstC	21	21	0	1.0
1118451	1118425	1117385	1117281	-	pstS	BP1071	phosphate ABC transporter substrate-binding protein PstS	37	28	-0.402098	1.0
1120719	1120701	1118620	1118603	-	ppk	BP1072	polyphosphate kinase	34	31	-0.133267	1.0
1120932	1120937	1122430	1122627	+	ppx	BP1073	exopolyphosphatase	66	62	-0.0901978	1.0
1123505	1123455	1122661	1122081	-	-	BP1074	hypothetical protein	111	114	0.0384741	2.2038989902680397E-12
	1125034	1123676	1123656	-	glmM	BP1075	phosphoglucosamine mutase	205	179	-0.195664	2.5371549690620987E-22
1125873	1125873	1125031		-	folP	BP1076	dihydropteroate synthase	177	163	-0.118877	1.236481175177593E-16
1127813	1127778	1125892	1125874	-	ftsH	BP1077	ATP-dependent zinc metalloprotease FtsH	559	576	0.0432205	4.177785930512606E-6
1129079	1128648	1128016	1127815	-	rrmJ	BP1078	rRNA large subunit methyltransferase E	88	159	0.853451	1.0
1128667	1128667	1129269	1129330	+	-	BP1079	hypothetical protein	54	55	0.0264722	1.0
1129421	1129421	1130371	1130371	+	-	BP1080	transposase	11	13	0.241008	1.0
1131977	1131974	1131174	1130987	-	-	BP1083	membrane protein	89	84	-0.083416	2.4530024215860367E-20
1133036	1133004	1132018	1131985	-	thrB	BP1084	homoserine kinase	32	32	0	1.0
1133137	1133144	1134157	1134717	+	-	BP1085	tRNA-dihydrouridine synthase A	96	89	-0.109229	1.9011084117865204E-16
1135104	1135104	1134154	1133896	-	-	BP1086	transposase	16	18	0.169925	1.0
1135698	1135675	1135217	1135174	-	-	BP1087	hypothetical protein	408	307	-0.41033	1.3389379654789337E-30
1137025	1137025	1135712	1135700	-	-	BP1088	membrane protein	55	57	0.0515303	1.0
1137043	1137043	1137414		+	-	BP1089	membrane protein	56	67	0.258734	1.0
	1137411	1138874	1138907	+	-	BP1090	hypothetical protein	65	61	-0.0916305	1.0
1138947	1139015	1139743	1140037	+	-	BP1091	two-component response regulator	58	51	-0.185556	1.0
1142585	1142574	1139725	1139550	-	-	BP1092	two-component histidine kinase	33	32	-0.0443941	1.0
1142787	1142787	1143737	1143737	+	-	BP1093	transposase	15	16	0.0931094	1.0
	1143905	1144729		+	livG	BP1094	high-affinity branched-chain amino acid ABC transporter ATP-binding protein	1	1	0	1.0
	1144729	1145607		+	livH	BP1095	high-affinity branched-chain amino acid ABC transporter permease	0	0	0	1.0
	1146512	1147627		+	livK	BP1097	amino acids binding protein	1	1	0	1.0
	1147635	1148450		+	livF	BP1098	high-affinity branched-chain amino acid ABC transporter ATP-binding protein	0	0	0	1.0
	1148447	1150312		+	-	BP1099	long-chain fatty-acid--CoA ligase	0	0	0	1.0
	1150391	1151023		+	-	BP1100	TetR family transcriptional regulator	0	0	0	1.0
1151343	1151322	1151020	1150943	-	-	BP1101	membrane protein	21	21	0	1.0
1152885	1152885	1151365	1151350	-	lysS	BP1102	lysine--tRNA ligase	83	73	-0.185215	1.023073193429688E-18
1153676	1153647	1152892	1152886	-	-	BP1103	short chain dehydrogenase	38	39	0.0374747	1.0
1154797	1154781	1153677	1153677	-	prfB	BP1104	peptide chain release factor 2	215	228	0.0846972	1.1011743591079447E-12
	1156584	1154884	1154883	-	recJ	BP1105	single-stranded-DNA-specific exonuclease	50	43	-0.217591	1.0
1157543	1157543	1156566		-	-	BP1106	exported protein	16	17	0.0874628	1.0
1157578	1157601	1158833		+	lolC	BP1107	lipoprotein releasing system transmembrane protein	58	53	-0.130061	1.0
	1158826	1159521	1159554	+	lolD	BP1108	lipoprotein releasing system ATP-binding protein	63	51	-0.304855	1.0
1159555	1159555	1160382	1160382	+	-	BP1109	deoxyribonuclease	15	13	-0.206451	1.0
	1160664	1163894		+	sphB3	BP1110	serine protease	4	4	0	1.0
	1164163	1164339		+	-	BP1111	hypothetical protein	0	0	0	1.0
1164479	1164630	1168556	1169351	+	bipA	BP1112	outer membrane ligand binding protein	732	651	-0.169186	1.0306755158533927E-11
1172269	1172294	1173220	1173231	+	-	BP1115	hydrolase	59	58	-0.0246621	1.0
1173290	1173290	1174135	1174181	+	-	BP1116	hypothetical protein	138	152	0.139403	4.325135796223652E-9
1174182	1174203	1174757	1175373	+	greB	BP1117	transcription elongation factor GreB	65	63	-0.0450879	1.0
1175754	1175754	1174804	1174586	-	-	BP1118	transposase	45	46	0.0317089	1.0
1176503	1176485	1175853	1175787	-	fim2	BP1119	serotype 2 fimbrial subunit	1269	1111	-0.191833	7.651152930629694E-12
1178987	1178938	1176656	1176548	-	maeB	BP1120	NADP-dependent malic enzyme	494	399	-0.308122	1.3685157630922459E-12
1181796	1181789	1179093	1179093	-	aceE	BP1121	pyruvate dehydrogenase subunit E1	6	6	0	1.0
1181887	1181915	1182403	1182437	+	-	BP1122	AsnC family transcription regulator	22	25	0.184425	1.0
1182439	1182439	1184487	1184704	+	-	BP1123	membrane protein	59	67	0.183446	1.0
1184713	1184812	1187682	1187682	+	sucA	BP1124	2-oxoglutarate dehydrogenase complex subunit E1	309	272	-0.184	2.1812527866777337E-10
1187683	1187728	1188942	1189060	+	odhB	BP1125	2-oxoglutarate dehydrogenase complex subunit dihydrolipoamide succinyltransferase	310	265	-0.226276	2.3566369097521428E-15
1189071	1189172	1190599	1190642	+	odhL	BP1126	2-oxoglutarate dehydrogenase complex subunit dihydrolipoamide dehydrogenase	257	214	-0.264158	3.4392334614991204E-18
1190645	1190655	1191788	1192046	+	-	BP1127	hypothetical protein	47	48	0.0303736	1.0
1192559	1192559	1191801		-	fabG	BP1128	3-oxoacyl-ACP reductase	6	6	0	1.0
1192628	1192647	1193549	1194104	+	-	BP1129	LysR family transcriptional regulator	39	44	0.174029	1.0
1194496	1194496	1193546	1193546	-	-	BP1130	transposase	13	17	0.387023	1.0
	1195609	1194626		-	-	BP1131	exported protein	4	2	-1	1.0
	1196386	1195664		-	-	BP1132	short-chain dehydrogenase	2	1	-1	1.0
1196854	1196854	1197804	1197804	+	-	BP1134	transposase	15	16	0.0931094	1.0
1198526	1198526	1199059		+	fecI	BP1136	ECF family RNA polymerase sigma factor	3	6	1	1.0
	1199052	1200014		+	fecR	BP1137	signal transduction protein	0	1	0	1.0
	1200108	1202585		+	bfrH	BP1138	ferric siderophore receptor	0	0	0	1.0
	1202702	1203010		+	-	BP1139	iron uptake protein	1	2	1	1.0
	1204655	1204981		+	-	BP1141	iron uptake protein	3	3	0	1.0
1205130	1205130	1206080	1206089	+	-	BP1142	transposase	14	17	0.280108	1.0
1206090	1206090	1207445	1207502	+	trpS	BP1143	tryptophan--tRNA ligase	86	72	-0.25634	3.1237587358994993E-22
1209939	1209901	1207526	1207216	-	tex	BP1144	transcription accessory protein	123	122	-0.0117772	2.3340480839795014E-12
1210064	1210066	1212141	1212575	+	-	BP1145	ATP-dependent helicase	59	60	0.0242475	1.0
1213070	1213003	1212203	1212182	-	-	BP1146	outer membrane protein assembly factor	241	235	-0.0363724	5.247142783341211E-17
1213104	1213105	1214067	1214067	+	rluD	BP1147	ribosomal large subunit pseudouridine synthase D	125	129	0.045443	2.76338278588664E-11
1214068	1214109	1214810	1214902	+	-	BP1148	hypothetical protein	26	28	0.106915	1.0
1214907	1214918	1216555	1216555	+	phbC	BP1149	poly-beta-hydroxybutyrate polymerase	125	97	-0.365871	6.748496550944199E-31
1216556	1216623	1217360	1217461	+	fabG	BP1150	acetoacetyl-CoA reductase	146	86	-0.76356	8.488243073731186E-71
1217463	1217463	1218038	1218055	+	-	BP1151	hypothetical protein	265	221	-0.261946	3.246032188710488E-22
1218166	1218211	1218747	1218747	+	-	BP1152	exported protein	566	487	-0.21688	1.0455927700999082E-21
1218748	1218750	1219094	1219109	+	-	BP1153	exported protein	168	185	0.139064	1.4544691637357382E-10
1219110	1219110	1219955	1219993	+	-	BP1154	membrane protein	90	99	0.137504	2.3699602416537407E-10
1219994	1219994	1221373	1221373	+	-	BP1155	regulatory protein	42	47	0.162271	1.0
1221374	1221451	1222332	1222332	+	-	BP1156	hypothetical protein	19	24	0.337035	1.0
1222431	1222431	1223381	1223381	+	-	BP1157	transposase	14	16	0.192645	1.0
1223823	1223788	1223378	1222808	-	-	BP1158	dioxygenase	24	22	-0.125531	1.0
	1224750	1223896		-	-	BP1159	2-pyrone-4,6-dicarboxylic acid hydrolase	3	4	0.415037	1.0
1225705	1225705	1224743		-	-	BP1160	lipoprotein	5	6	0.263034	1.0
	1226875	1225751		-	-	BP1161	racemase	3	3	0	1.0
1226987	1226987	1227859	1227859	+	-	BP1162	LysR family transcriptional regulator	9	10	0.152003	1.0
1227963	1227984	1228763	1228841	+	-	BP1163	short-chain dehydrogenase	8	8	0	1.0
	1228917	1230338		+	-	BP1164	membrane protein	3	3	0	1.0
1230370	1230773	1232470	1232498	+	-	BP1165	sodium/solute symporter	18	20	0.152003	1.0
1232499	1232499	1232621	1232628	+	-	BP1165A	membrane protein	19	22	0.211504	1.0
1233638	1233638	1232697	1232697	-	ldcA	BP1166	muramoyltetrapeptide carboxypeptidase	16	18	0.169925	1.0
1233965	1233965	1234711	1234711	+	-	BP1167	adolase	14	12	-0.222392	1.0
1235637	1235624	1234719	1234502	-	-	BP1168	LysR family transcriptional regulator	64	64	0	1.0
	1235767	1236684		+	-	BP1169	oxidoreductase	4	5	0.321928	1.0
	1236724	1237677		+	-	BP1170	exported protein	4	4	0	1.0
	1237702	1238280		+	-	BP1171	hypothetical protein	6	5	-0.263034	1.0
1239954	1239954	1240562	1240773	+	-	BP1174	hypothetical protein	13	26	1	1.0
1240997	1240993	1240640	1240284	-	-	BP1175	exported protein	792	642	-0.302927	1.2069501194715217E-28
1242102	1242066	1241077	1241013	-	astE	BP1176	succinylglutamate desuccinylase	38	39	0.0374747	1.0
1242269	1242269	1243219	1243219	+	-	BP1177	transposase	13	18	0.469485	1.0
1244148	1244148	1243285	1242597	-	-	BP1178	membrane protein	10	9	-0.152003	1.0
1245429	1245429	1244494	1244494	-	-	BP1180	LysR family transcriptional regulator	64	76	0.247928	1.338920502191244E-7
1246279	1246279	1245542	1245430	-	glnQ	BP1181	amino acid ABC transporter ATP-binding protein	199	253	0.346369	7.128103601186693E-6
	1246988	1246299	1246299	-	-	BP1182	amino acid ABC transporter permease	7	7	0	1.0
1247739	1247670	1246981		-	-	BP1183	amino acid ABC transporter permease	7	6	-0.222392	1.0
1248542	1248490	1247774	1247774	-	-	BP1184	amino acid ABC transporter substrate-binding protein	14	14	0	1.0
	1249855	1248653	1248653	-	aspC	BP1185	aspartate aminotransferase	8	10	0.321928	1.0
1250532	1250532	1249852		-	-	BP1186	hypothetical protein	5	6	0.263034	1.0
1251118	1251169	1252053	1252053	+	-	BP1188	hypothetical protein	41	48	0.22741	1.0
1252054	1252065	1252283	1252637	+	-	BP1188A	hypothetical protein	36	41	0.187627	1.0
1252767	1252719	1252291	1251528	-	-	BP1189	lipoprotein	284	249	-0.189745	1.8970236819707623E-19
	1252947	1253393		+	-	BP1190	hypothetical protein	3	4	0.415037	1.0
	1253386	1254291	1254291	+	-	BP1191	RNA polymerase sigma factor SigJ	25	29	0.214125	1.0
1254396	1254436	1254762	1254769	+	-	BP1192	exported protein	130	122	-0.0916305	1.5004729048325232E-20
1254783	1254787	1255005	1255005	+	-	BP1193	hypothetical protein	110	100	-0.137504	1.2142084442243438E-23
1255007	1255055	1255672		+	-	BP1194	hypothetical protein	60	58	-0.0489096	1.0
	1255669	1256010	1256023	+	-	BP1195	ferredoxin	65	61	-0.0916305	1.0
	1257198	1256044	1256044	-	-	BP1196	exported protein	41	40	-0.0356239	1.0
1257969	1257923	1257195		-	btr	BP1197	transcriptional regulatory protein	143	149	0.0592972	5.887201665386291E-12
1258124	1258261	1260858	1260908	+	clpB	BP1198	chaperone protein ClpB	191	870	2.18744	2.347920315515071E-24
1261615	1261615	1262565	1262565	+	-	BP1199	transposase	14	17	0.280108	1.0
1264322	1264436	1266379	1266612	+	tcfA	BP1201	tracheal colonization factor	779	692	-0.170851	2.278619423463068E-11
1267284	1267171	1266476	1266278	-	-	BP1202	TetR family transcriptional regulator	61	57	-0.0978473	1.0
1266696	1267329	1268537	1268546	+	-	BP1203	hypothetical protein	157	80	-0.972693	5.550426654821093E-84
1268547	1268547	1269377	1269377	+	-	BP1204	hypothetical protein	111	63	-0.817136	2.6829691999971706E-71
1269385	1269445	1269897	1270137	+	-	BP1205	hypothetical protein	128	62	-1.0458	3.544717242630518E-120
	1270867	1269905		-	-	BP1206	LysR family transcriptional regulator	5	5	0	1.0
	1270972	1272414		+	-	BP1207	N-acyl-D-glutamate deacylase	5	4	-0.321928	1.0
1272465	1272465	1273421		+	-	BP1208	exported protein	6	6	0	1.0
	1274816	1273437		-	-	BP1209	oxidoreductase	2	4	1	1.0
1275836	1275832	1274816		-	apbE	BP1210	thiamine biosynthesis lipoprotein	3	7	1.22239	1.0
1276638	1276637	1275837	1275837	-	-	BP1211	exported protein	17	27	0.667425	1.0
1277188	1277182	1276667	1276666	-	-	BP1212	exported protein	7	14	1	1.0
1277834	1277834	1277205	1277205	-	-	BP1213	membrane protein	3	7	1.22239	1.0
1277981	1277981	1278928		+	nodI	BP1214	ABC transporter ATP-binding protein	31	28	-0.146841	1.0
	1278925	1279710	1279798	+	nodJ	BP1215	ABC transporter permease	8	8	0	1.0
1279799	1279799	1280359	1280368	+	-	BP1216	membrane protein	88	78	-0.174029	2.2242142937359887E-23
1280369	1280369	1280755	1281006	+	ccrB	BP1217	fluoride ion transporter CrcB	118	100	-0.238787	5.372795566542819E-28
	1282109	1280778	1280778	-	-	BP1218	exported protein	34	36	0.0824622	1.0
1282970	1282969	1282106		-	-	BP1219	phytoene synthase	78	82	0.0721498	1.205304335260534E-13
1283814	1283801	1282971	1282971	-	-	BP1220	phytoene synthase	53	55	0.0534393	1.0
1283917	1283930	1285057	1285208	+	dadX	BP1221	alanine racemase	106	104	-0.0274807	9.927402995836928E-14
1285209	1285209	1285925	1286043	+	-	BP1222	short chain dehydrogenase	198	186	-0.0901978	1.5800645763462935E-15
1286707	1286631	1285939	1285736	-	-	BP1223	membrane protein	15	16	0.0931094	1.0
1286737	1286737	1287687	1287687	+	-	BP1224	transposase	13	16	0.29956	1.0
1288262	1288262	1287684	1287064	-	-	BP1225	ECF-family RNA polymerase sigma factor	28	34	0.280108	1.0
	1290016	1288340		-	-	BP1226	hypothetical protein	2	2	0	1.0
1290181	1290181	1291542	1291564	+	radA	BP1227	DNA repair protein RadA	70	74	0.0801703	7.33296167488505E-12
1291565	1291565	1292338	1292403	+	-	BP1228	membrane protein	17	19	0.160465	1.0
1292434	1292497	1292724	1293227	+	-	BP1229	exported protein	677	969	0.517341	0.006922623192938342
	1294204	1292798	1292798	-	norM	BP1230	multidrug resistance protein	11	13	0.241008	1.0
1295937	1295937	1294201		-	-	BP1231	membrane protein	37	43	0.216811	1.0
1296396	1296319	1296053	1296009	-	rpmE2	BP1232	50S ribosomal protein L31	941	1167	0.310538	2.3305541946737796E-5
1297369	1297342	1296488	1296397	-	-	BP1233	tryptophan 2,3-dioxygenase	31	32	0.0458037	1.0
1298001	1297999	1297370	1297370	-	-	BP1234	kynurenine formamidase	53	52	-0.0274807	1.0
	1298763	1298086		-	radC	BP1235	hypothetical protein	0	0	0	1.0
1298804	1298837	1299292		+	fkpB	BP1236	peptidyl-prolyl cis-trans isomerase	185	200	0.112475	1.0595815978700319E-10
	1299292	1300269	1300307	+	ispH	BP1237	4-hydroxy-3-methylbut-2-enyl diphosphate reductase	106	101	-0.069709	1.5475464582456973E-15
1300308	1300308	1300952	1300962	+	-	BP1238	glutathione-S-transferase	141	121	-0.220688	2.05751305811512E-22
1301790	1301777	1301442	1301435	-	-	BP1239	hypothetical protein	32	32	0	1.0
1301917	1301986	1302990	1303110	+	-	BP1240	hypothetical protein	21	31	0.561879	1.0
1303637	1303632	1303027	1302238	-	-	BP1241	hypothetical protein	824	946	0.199196	1.1056550886668351E-4
1303722	1303737	1304648	1305248	+	-	BP1242	LysR family transcriptional regulator	201	213	0.0836579	1.3795526505572354E-12
1305569	1305600	1306688	1306688	+	-	BP1243	hypothetical protein	104	137	0.397592	1.2224539665419334E-4
1306689	1306706	1308472	1308472	+	-	BP1244	pseudouridine synthase	72	79	0.133856	4.1712519762149425E-9
1308484	1308935	1309441		+	-	BP1245	ribosome maturation factor RimP	275	336	0.28903	1.588478217081735E-6
	1309438	1310916	1310916	+	nusA	BP1246	transcription elongation factor NusA	502	592	0.23791	0.0020975772356756207
1310923	1310993	1313986	1313986	+	infB	BP1247	translation initiation factor IF-2	307	358	0.221721	0.0012876140037648247
1313987	1314014	1314415	1314415	+	rbfA	BP1248	ribosome-binding factor A	302	360	0.253448	1.0340015949352208E-6
1314416	1314460	1315194	1315210	+	truB	BP1249	tRNA pseudouridine synthase B	140	186	0.409876	1.011408624997086E-4
1315211	1315211	1317031	1317082	+	typA	BP1250	GTP-binding elongation factor	190	216	0.185032	2.3224383647695588E-4
	1317827	1317102	1316646	-	-	BP1251	toxin	159	158	-0.00910221	3.050552331277002E-13
1318228	1318228	1317824		-	-	BP1252	exported protein	102	102	0	6.447907975193291E-17
1319187	1319009	1318380	1318229	-	-	BP1253	exported protein	90	82	-0.134301	1.4059379894446893E-18
1319034	1319062	1321776	1321776	+	polA	BP1254	DNA polymerase I	66	64	-0.0443941	1.0
1321781	1321887	1322723	1322723	+	-	BP1255	membrane protein	34	40	0.234465	1.0
1322724	1322778	1323566	1323821	+	-	BP1256	carboxymethylenebutenolidase	49	43	-0.188445	1.0
1325304	1325261	1323600	1323432	-	-	BP1257	membrane protein	28	27	-0.0524674	1.0
1325396	1325429	1326820	1327057	+	sdaA	BP1258	L-serine dehydratase 1	64	60	-0.0931094	1.0
1327617	1327617	1326958	1326391	-	-	BP1259	hypothetical protein	470	413	-0.186519	9.082716879040287E-20
1330535	1330535	1327653	1327645	-	glnE	BP1260	bifunctional glutamine-synthetase adenylyltransferase/deadenyltransferase	28	24	-0.222392	1.0
1335620	1335508	1334252	1334018	-	rho	BP1262	transcription termination factor Rho	188	178	-0.0788554	1.7907915097996202E-19
1336105	1336046	1335621	1335621	-	trxA	BP1263	thioredoxin 1	1296	1417	0.128774	1.1263159412143723E-5
1336100	1336240	1338201		+	parE	BP1264	DNA topoisomerase IV subunit B	139	131	-0.0855181	3.3996366498560647E-17
	1338201	1338809	1338826	+	-	BP1265	membrane protein	48	44	-0.125531	1.0
1338827	1338827	1341142	1341144	+	parC	BP1266	DNA topoisomerase IV subunit A	94	88	-0.0951572	1.1479399265710817E-20
1341145	1341145	1342359	1342931	+	-	BP1267	membrane protein	17	19	0.160465	1.0
1343306	1343306	1342356	1342356	-	-	BP1268	transposase	14	16	0.192645	1.0
	1344713	1344075		-	-	BP1270	glutathione S-transferase	1	1	0	1.0
	1346832	1346131	1345666	-	livF	BP1273	high-affinity branched-chain amino acid ABC transporter ATP-binding protein	197	167	-0.238348	3.2316608363389045E-21
	1347600	1346833		-	livG	BP1274	leucine/isoleucine/valine ABC transporter ATP-binding protein	157	132	-0.250227	4.0284599129931466E-22
	1348835	1347597		-	livM	BP1275	leucine/isoleucine/valine ABC transporter permease subunit	105	90	-0.222392	6.359865136535951E-21
1349766	1349761	1348835		-	livH	BP1276	high-affinity branched-chain amino acid ABC transporter permease	123	96	-0.357552	1.9399408568359936E-25
1350979	1350979	1349864	1349821	-	livJ	BP1277	leucine/isoleucine/valine ABC transporter substrate-binding protein	335	255	-0.393664	5.155666419233275E-27
1351945	1351945	1350995	1350980	-	-	BP1278	transposase	17	17	0	1.0
	1352880	1352299	1352016	-	-	BP1279	membrane protein	147	140	-0.0703893	6.260416661247948E-16
1353710	1353710	1352877		-	proC	BP1280	pyrroline-5-carboxylate reductase	147	155	0.0764521	1.4465953190041664E-10
1353767	1353921	1355234	1355239	+	ugpB	BP1281	sn-glycerol-3-phosphate ABC transporter substrate-binding protein UgpB	242	196	-0.304153	8.314000248554844E-26
1355258	1355411	1356292	1356296	+	ugpA	BP1282	sn-glycerol-3-phosphate ABC transporter permease UgpA	26	25	-0.0565835	1.0
1356297	1356312	1357163	1357215	+	ugpE	BP1283	sn-glycerol-3-phosphate ABC transporter permease UgpE	22	21	-0.0671142	1.0
1357216	1357216	1358304	1358462	+	ugpC	BP1284	sn-glycerol-3-phosphate ABC transporter ATP-binding protein UgpC	41	35	-0.228269	1.0
1359614	1359542	1358415	1357188	-	livJ	BP1285	leu/Ile/val-binding protein	646	527	-0.293731	9.35734583596211E-14
	1359777	1360388		+	-	BP1286	hypothetical protein	2	1	-1	1.0
1360487	1360487	1361437	1361437	+	-	BP1287	transposase	13	17	0.387023	1.0
1362037	1362036	1361659	1361056	-	-	BP1289	membrane protein	35	41	0.228269	1.0
1362157	1362184	1362681		+	-	BP1290	hypothetical protein	255	249	-0.0343515	1.3045718357091082E-13
	1362678	1363205	1363307	+	-	BP1291	hypothetical protein	141	128	-0.139551	1.0543875983938172E-22
1363312	1363339	1364154	1364239	+	-	BP1292	exported protein	22	23	0.0641303	1.0
1365395	1365348	1364167	1364167	-	lldD	BP1293	L-lactate dehydrogenase	6	6	0	1.0
1366362	1366289	1365396	1365396	-	psd	BP1294	phosphatidylserine decarboxylase	45	44	-0.0324215	1.0
1367011	1366886	1366416	1366416	-	-	BP1295	hypothetical protein	7	7	0	1.0
1367865	1367839	1367012	1367012	-	-	BP1296	lipoprotein	51	42	-0.280108	1.0
	1368644	1367868	1367866	-	-	BP1297	lipoate-protein ligase A	49	45	-0.122857	1.0
	1368934	1368641		-	-	BP1298	hypothetical protein	44	44	0	1.0
1369406	1369395	1368931		-	-	BP1299	acetyltransferase	44	41	-0.10188	1.0
1370130	1370108	1369407	1369407	-	-	BP1300	glutathione transferase	68	61	-0.156726	1.0
1370735	1370718	1370218	1370218	-	-	BP1301	glutathione peroxidase	31	33	0.0901978	1.0
1371979	1371979	1370801	1370794	-	-	BP1302	exported protein	15	17	0.180572	1.0
1373578	1373607	1373942	1374119	+	-	BP1304	hypothetical protein	89	95	0.0941222	7.304469308224334E-15
1374129	1374130	1375578	1375614	+	-	BP1305	hypothetical protein	233	219	-0.0893991	6.133440736909242E-12
1375615	1375615	1375980	1376036	+	arsC	BP1306	arsenate reductase	247	240	-0.0414766	1.356608434233541E-14
1376626	1376626	1376087	1375928	-	-	BP1307	bacterioferritin comigratory protein	37	32	-0.209453	1.0
1377669	1377669	1376719	1376719	-	-	BP1308	transposase	14	17	0.280108	1.0
1379496	1379425	1379021	1378998	-	-	BP1311	membrane protein	100	96	-0.0588937	8.744026268082794E-20
	1380662	1380985		+	-	BP1313	hypothetical protein	4	5	0.321928	1.0
1381907	1381875	1380988	1380988	-	-	BP1314	exported protein	17	14	-0.280108	1.0
1382679	1382333	1381908	1381908	-	-	BP1315	universal stress family protein	179	125	-0.518031	1.633335805429354E-42
1383504	1383504	1382998	1382954	-	-	BP1318	membrane protein	37	42	0.182864	1.0
1384880	1384874	1383543	1383505	-	-	BP1319	GntR family transcriptional regulator	24	26	0.115477	1.0
1384921	1384934	1385749		+	-	BP1320	hypothetical protein	80	91	0.185867	2.962408607416643E-9
	1385746	1386600	1389092	+	pdxK	BP1321	pyridoxine kinase	60	66	0.137504	1.0
	1392206	1389663		-	-	BP1323	alpha amylase	0	0	0	1.0
	1395327	1393573		-	-	BP1326	alpha amylase	0	0	0	1.0
	1397444	1395324		-	glgX	BP1327	glycosyl hydrolase	0	0	0	1.0
	1399644	1397449		-	glgB	BP1328	1,4-alpha-glucan branching protein	0	1	0	1.0
	1402982	1399641		-	-	BP1329	malto-oligosyltrehalose trehalohydrolase	0	0	0	1.0
1405785	1405785	1406735	1406735	+	-	BP1332	transposase	13	16	0.29956	1.0
	1406980	1406801		-	-	BP1333	hypothetical protein	0	0	0	1.0
	1407819	1407097		-	-	BP1334	hypothetical protein	0	0	0	1.0
	1408984	1407839		-	-	BP1335	hypothetical protein	0	0	0	1.0
1409892	1409892	1410842	1410842	+	-	BP1337	transposase	14	16	0.192645	1.0
	1412232	1411030		-	-	BP1339	cardiolipin synthase 2	0	0	0	1.0
	1412987	1412229		-	-	BP1340	hypothetical protein	0	0	0	1.0
1413381	1413381	1414013	1414013	+	-	BP1342	hypothetical protein	16	16	0	1.0
1414688	1414969	1417569	1417616	+	-	BP1344	autotransporter	9	9	0	1.0
1420976	1420976	1417557	1417552	-	-	BP1345	hypothetical protein	20	17	-0.234465	1.0
1421910	1421889	1420984	1420977	-	-	BP1346	LysR family transcriptional regulator	106	100	-0.0840643	1.610792466342706E-15
1422020	1422028	1422606		+	-	BP1347	reductase	10	10	0	1.0
	1422603	1423514	1423514	+	citE	BP1348	citrate lyase subunit beta	9	8	-0.169925	1.0
1424211	1424208	1423528	1423442	-	-	BP1349	GntR family transcriptional regulator	31	34	0.133267	1.0
	1424410	1426449		+	-	BP1350	acetyl-CoA synthetase	4	3	-0.415037	1.0
	1427481	1428278		+	-	BP1352	hypothetical protein	5	3	-0.736966	1.0
	1428275	1429468		+	-	BP1353	hypothetical protein	5	5	0	1.0
	1429465	1430427		+	-	BP1354	exported protein	5	4	-0.321928	1.0
	1431485	1430445	1430445	-	-	BP1355	LacI family transcriptional regulator	64	53	-0.27208	1.0
1432250	1432081	1431473		-	leuD	BP1356	isopropylmalate dehydratase small subunit	125	128	0.0342157	1.475162377193103E-13
1433630	1433670	1434665	1434665	+	-	BP1358	exported protein	164	99	-0.728195	2.097429681591645E-53
1434666	1434685	1435863	1435873	+	-	BP1359	mandelate racemase	98	63	-0.63743	1.1178973729658923E-48
1435874	1435874	1436791	1437404	+	-	BP1360	2-dehydropantoate 2-reductase	178	122	-0.544996	2.257125966095297E-39
1437797	1437797	1436847	1436847	-	-	BP1361	transposase	14	16	0.192645	1.0
	1438666	1437896	1437896	-	-	BP1362	amino acid ABC transporter ATP-binding protein	26	17	-0.612977	1.0
1439391	1439343	1438663		-	-	BP1363	amino acid ABC transporter permease	35	21	-0.736966	1.0
1440222	1440198	1439410	1439405	-	-	BP1364	amino acid ABC transporter substrate-binding protein	184	118	-0.640919	3.2151279554431635E-44
1441607	1441461	1440445	1440445	-	-	BP1365	transposase for IS1663	15	15	0	1.0
	1441767	1442921		+	flhB	BP1366	flagellar biosynthesis protein FlhB	2	3	0.584963	1.0
1447909	1447909	1447427	1447427	-	-	BP1370	hypothetical protein	18	20	0.152003	1.0
1448303	1448217	1447927	1447914	-	flgM	BP1371	negative regulator of flagellin synthesis	30	32	0.0931094	1.0
1449054	1449054	1448344	1448304	-	flgA	BP1372	flagellar basal body P-ring biosynthesis protein FlgA	7	7	0	1.0
	1449238	1449645		+	flgB	BP1373	flagellar basal-body rod protein FlgB	1	1	0	1.0
	1449658	1450077		+	flgC	BP1374	flagellar basal body rod protein FlgC	1	0	0	1.0
	1450125	1450829		+	flgD	BP1375	flagellar basal body rod modification protein	1	1	0	1.0
	1450895	1452316		+	flgE	BP1376	flagellar hook protein FlgE	3	2	-0.584963	1.0
	1452355	1453119		+	flgF	BP1377	flagellar basal body rod protein FlgF	1	1	0	1.0
	1453163	1453948		+	flgG	BP1378	flagellar basal body rod protein FlgG	1	1	0	1.0
	1453948	1454637		+	flgH	BP1379	flagellar basal body L-ring protein	0	0	0	1.0
	1454640	1455773		+	flgI	BP1380	flagellar basal body P-ring protein	1	1	0	1.0
	1455791	1456813		+	flgJ	BP1381	flagellar rod assembly protein FlgJ	1	0	0	1.0
	1456883	1458529		+	flgK	BP1382	flagellar hook-associated protein FlgK	1	1	0	1.0
	1458563	1460095		+	flgL	BP1383	flagellar hook-associated protein FlgL	2	2	0	1.0
	1460174	1461994		+	tsr	BP1384	methyl-accepting chemotaxis protein I	3	4	0.415037	1.0
	1462115	1463734		+	tar	BP1385	methyl-accepting chemotaxis protein II	5	5	0	1.0
1465434	1465570	1466586	1466586	+	-	BP1388	transposase for IS1663	23	21	-0.131245	1.0
	1467421	1466633		-	fliR	BP1389	flagellar biosynthetic protein FliR	0	0	0	1.0
	1467713	1467444		-	fliQ	BP1390	flagellar biosynthetic protein FliQ	4	4	0	1.0
	1468464	1467730		-	fliP	BP1391	flagellar biosynthesis protein FliP	2	2	0	1.0
	1468874	1468533		-	fliO	BP1392	flagellar protein FliO	2	2	0	1.0
	1469385	1468885		-	fliN	BP1393	flagellar motor switch protein FliN	3	3	0	1.0
	1470388	1469378		-	fliM	BP1394	flagellar motor switch protein FliM	4	4	0	1.0
	1470939	1470391		-	fliL	BP1395	flagellar protein FliL	4	3	-0.415037	1.0
1472283	1472283	1471333	1471333	-	-	BP1397	transposase	15	16	0.0931094	1.0
	1473931	1473485		-	fliJ	BP1399	flagellar protein FliJ	1	0	0	1.0
	1475357	1473924		-	fliI	BP1400	flagellum-specific ATP synthase FliI	0	0	0	1.0
	1476151	1475396		-	fliH	BP1401	flagellar assembly protein H	0	0	0	1.0
	1477154	1476144		-	fliG	BP1402	flagellar motor switch protein FliG	1	0	0	1.0
	1478820	1477144		-	fliF	BP1403	flagellar MS-ring protein	0	0	0	1.0
	1479133	1479465		+	fliE	BP1404	flagellar hook-basal body complex protein FliE	1	1	0	1.0
	1479874	1479479		-	-	BP1405	hypothetical protein	0	0	0	1.0
	1480210	1479884		-	-	BP1406	flagellar protein	0	0	0	1.0
1481829	1481829	1481479		-	fliT	BP1408	flagellar protein FliT	5	6	0.263034	1.0
1482305	1482305	1481877	1481830	-	fliS	BP1409	flagellar protein FliS	4	7	0.807355	1.0
1483689	1483686	1482313	1482306	-	fliD	BP1410	flagellar hook-associated protein FliD	7	6	-0.222392	1.0
	1484204	1483827		-	flaG	BP1411	flagellar protein	1	1	0	1.0
1484320	1484467	1485774	1485774	+	folC	BP1412	bifunctional folylpolyglutamate synthase/dihydrofolate synthase FolC	68	80	0.234465	1.76175826210717E-8
1485775	1485967	1486665		+	-	BP1413	hypothetical protein	103	108	0.068387	4.140388144415714E-13
	1486662	1487150	1487191	+	cvpA	BP1414	colicin V production protein	164	158	-0.0537713	8.240286821465082E-17
1487192	1487192	1488712	1488712	+	purF	BP1415	amidophosphoribosyltransferase	196	162	-0.27486	9.148398717073888E-25
1489246	1489232	1488756	1488756	-	dsbB	BP1416	disulfide bond formation protein B	55	57	0.0515303	1.0
1492633	1492633	1490036	1490036	-	glnD	BP1417	bifunctional uridylyltransferase/uridylyl-removing protein	102	97	-0.0725125	5.295346780380579E-17
1493630	1493484	1492663	1492634	-	map	BP1418	methionine aminopeptidase	312	293	-0.0906454	1.1955541386130515E-18
1493536	1494211	1494960	1494960	+	rpsB	BP1419	30S ribosomal protein S2	926	1086	0.22994	9.403858818975695E-4
1494961	1495144	1496022	1496070	+	tsf	BP1420	elongation factor Ts	613	752	0.294846	7.222159210022095E-4
1496071	1496120	1496836	1496850	+	pyrH	BP1421	uridylate kinase	418	452	0.11282	1.293219142631143E-7
1496851	1496851	1497411	1497475	+	frr	BP1422	ribosome recycling factor	679	710	0.0644075	9.904030886088655E-6
1497560	1497578	1498342	1498361	+	uppS	BP1423	isoprenyl transferase	122	149	0.288431	3.7507352988062445E-7
1498362	1498362	1499219		+	cdsA	BP1424	phosphatidate cytidylyltransferase	90	120	0.415037	2.5193521472678015E-5
	1499216	1500415	1500454	+	dxr	BP1425	1-deoxy-D-xylulose 5-phosphate reductoisomerase	82	105	0.356694	1.3280985615271945E-5
1500455	1500455	1501789	1501839	+	-	BP1426	membrane protein	86	102	0.246161	5.49017099847276E-7
1501842	1501842	1504178	1504303	+	-	BP1427	outer membrane protein assembly factor	506	497	-0.0258915	9.9113292510864E-8
1504304	1504304	1504867	1504875	+	-	BP1428	outer membrane protein	896	830	-0.110387	3.279471526853223E-9
1504876	1504876	1505967	1506038	+	lpxD	BP1429	UDP-3-O-acylglucosamine N-acyltransferase	276	267	-0.0478285	3.5034556271648346E-13
1506039	1506039	1506494		+	fabZ	BP1430	3-hydroxymyristoyl-ACP dehydratase	422	401	-0.0736408	2.6659395386956363E-18
	1506495	1507289		+	lpxA	BP1431	acyl-ACP--UDP-N-acetylglucosamine O-acyltransferase	321	297	-0.11211	1.8388264116858002E-19
	1507286	1508467		+	lpxB	BP1432	lipid-A-disaccharide synthase	109	105	-0.0539388	2.2492867795305396E-14
	1508454	1509059		+	rnhB	BP1433	ribonuclease HII	130	125	-0.0565835	1.7041676202958923E-17
	1509056	1509829	1510115	+	-	BP1434	RNA methyltransferase	69	67	-0.0424353	1.0
1510789	1510668	1509841	1508905	-	-	BP1435	phosphoenolpyruvate synthase regulatory protein	226	184	-0.296617	4.5796177506778135E-25
1510808	1510830	1513193	1513215	+	ppsA	BP1436	phosphoenolpyruvate synthase	398	383	-0.055424	4.874100960610536E-7
1513980	1513980	1513261	1513261	-	-	BP1437	glutamine amidotransferase	12	13	0.115477	1.0
1514097	1514104	1514529	1515199	+	-	BP1438	membrane protein	84	93	0.146841	6.495131945115388E-13
1515514	1515514	1514564	1514564	-	-	BP1439	transposase	11	12	0.125531	1.0
1515522	1515632	1516558	1516623	+	-	BP1440	membrane protein	259	182	-0.509014	4.896107362289969E-43
1516624	1516624	1517781	1517954	+	-	BP1441	membrane protein	71	52	-0.449307	1.0399773622092209E-40
1518239	1518229	1517762	1517632	-	smpB	BP1442	SsrA-binding protein	93	93	0	5.640363909042703E-16
1518286	1518295	1518729	1518729	+	-	BP1443	hypothetical protein	93	106	0.188762	2.1683090435500977E-9
1518733	1518758	1519069	1519069	+	-	BP1444	hypothetical protein	13	14	0.106915	1.0
1519174	1519266	1520420		+	-	BP1445	acyl-CoA dehydrogenase	173	152	-0.186701	1.9347899702199264E-23
	1520417	1521589	1521589	+	-	BP1446	enoly-CoA hydratase	169	145	-0.22097	5.126543840960239E-24
1521590	1521637	1522530	1522575	+	mmsB	BP1447	3-hydroxyisobutyrate dehydrogenase	188	150	-0.32577	2.4880589426892754E-25
1522576	1522576	1523013	1523013	+	-	BP1448	hypothetical protein	111	84	-0.402098	3.945547307605155E-39
1523014	1523073	1523762	1523762	+	-	BP1449	membrane protein	28	23	-0.283793	1.0
1524722	1524722	1523772	1523772	-	-	BP1450	transposase	13	18	0.469485	1.0
1526049	1525783	1524821	1524812	-	talB	BP1451	transaldolase B	46	40	-0.201634	1.0
1525998	1526067	1527164	1527174	+	carA	BP1452	carbamoyl phosphate synthase small subunit	248	231	-0.102447	4.861002879128458E-18
1527175	1527175	1530417	1530438	+	carB	BP1453	carbamoyl phosphate synthase large subunit	250	233	-0.101598	3.936323322280235E-9
1532093	1532083	1531439	1531264	-	gpmB	BP1455	phosphoglycerate mutase	83	82	-0.0174874	3.5034895155342186E-14
	1532993	1532094		-	-	BP1456	LysR family transcriptional regulator	5	4	-0.321928	1.0
	1534126	1533041		-	-	BP1457	ABC transporter ATP-binding protein	1	1	0	1.0
	1535817	1534123		-	-	BP1458	ABC transporter permease	0	0	0	1.0
1535996	1535996	1536946	1536946	+	-	BP1459	transposase	14	16	0.192645	1.0
1538487	1538500	1539561	1539561	+	aroC	BP1462	chorismate synthase	106	95	-0.158065	1.7378084526898963E-18
1539591	1539595	1540431	1540541	+	-	BP1463	lipoprotein	60	55	-0.125531	1.0
1540983	1540983	1540441	1540105	-	mobB	BP1464	molybdopterin-guanine dinucleotide biosynthesis protein B	61	58	-0.0727563	1.0
	1542289	1540997	1540984	-	moeA	BP1465	molybdopterin biosynthesis protein	71	63	-0.172467	6.774873000864364E-20
1542894	1542879	1542286		-	mobA	BP1466	molybdenum cofactor guanylyltransferase	90	90	0	3.430702205568677E-13
1543005	1543032	1544129	1544129	+	-	BP1467	iron sulfur binding protein	133	115	-0.209792	1.394488997499824E-19
1544130	1544136	1544696		+	-	BP1468	hypothetical protein	138	119	-0.213707	1.3305238880819383E-26
	1544693	1545373	1545373	+	-	BP1469	hypothetical protein	39	40	0.0365259	1.0
1545378	1545397	1547487		+	-	BP1470	iron-sulfur binding protein	58	56	-0.0506261	1.0
	1547484	1548113	1548113	+	-	BP1471	hypothetical protein	78	69	-0.176878	2.8825378156986786E-24
1548249	1548567	1551458	1551539	+	fdhA	BP1472	formate dehydrogenase large subunit	46	37	-0.314109	1.0
1551571	1552093	1552326	1552332	+	-	BP1474	lipoprotein	99	71	-0.47961	2.939810323886325E-42
1552333	1552339	1553496	1553518	+	fdhC	BP1475	formate dehydrogenase subunit C	50	40	-0.321928	1.0
1553519	1553519	1553893	1554001	+	-	BP1476	exported protein	32	26	-0.29956	1.0
1555042	1555042	1553927	1553907	-	-	BP1477	hypothetical protein	27	26	-0.0544478	1.0
1555207	1555942	1556646		+	-	BP1479	ABC transporter ATP-binding protein	34	34	0	1.0
	1556643	1557461	1557560	+	-	BP1480	exported protein	87	64	-0.442943	1.540075288027384E-36
1557695	1557745	1559148	1559148	+	leuC	BP1481	3-isopropylmalate dehydratase large subunit	127	106	-0.260764	7.161097973700805E-23
1559149	1559163	1559813	1559814	+	leuD	BP1482	3-isopropylmalate dehydratase small subunit	102	75	-0.443607	4.5668448276874385E-38
1559816	1559895	1560971	1561157	+	leuB	BP1483	3-isopropylmalate dehydrogenase	69	53	-0.380604	1.0
1561158	1561158	1562288	1562288	+	asd	BP1484	aspartate-semialdehyde dehydrogenase	318	272	-0.22542	8.283432094134353E-17
1562289	1562459	1564042	1564045	+	-	BP1485	membrane protein	198	207	0.0641303	2.969120210389033E-8
1564046	1564046	1564858	1564988	+	truA	BP1486	tRNA pseudouridine synthase A	138	130	-0.0861566	3.18147476638188E-16
1564992	1565003	1566097	1566225	+	smoM	BP1487	ABC transporter substrate-binding protein	3114	2175	-0.517754	4.421446738826899E-22
1566240	1566309	1566938	1566938	+	-	BP1488	membrane protein	492	402	-0.291463	2.5812768184962637E-25
1566939	1566941	1568608	1568608	+	-	BP1489	membrane protein	431	349	-0.304461	5.339534362701929E-14
1568609	1568623	1569279	1569313	+	trpF	BP1490	N-(5'-phosphoribosyl)anthranilate isomerase	1004	876	-0.196756	2.327816950051831E-11
1569759	1569759	1570709	1570740	+	-	BP1491	transposase	14	17	0.280108	1.0
1570741	1570741	1571838	1572470	+	-	BP1492	hypothetical protein	15	17	0.180572	1.0
1572785	1572785	1571835	1571835	-	-	BP1493	transposase	15	17	0.180572	1.0
1573601	1573599	1573207	1573071	-	-	BP1495	hypothetical protein	37	33	-0.165059	1.0
1574345	1574264	1573605	1573603	-	-	BP1496	two-component response regulator	25	18	-0.473931	1.0
1574553	1574769	1576718	1576718	+	thrS	BP1497	threonine--tRNA ligase	231	250	0.114035	3.619292912557211E-5
1576719	1576790	1577284	1577286	+	infC	BP1498	translation initiation factor IF-3	892	893	0.00161647	6.091526097197053E-7
1577288	1577421	1578377	1578387	+	gshB	BP1499	glutathione synthetase	89	89	0	9.569962660933414E-14
1578388	1578388	1578786	1578808	+	-	BP1500	PTS system sugar transporter subunit IIA	53	48	-0.142958	1.0
1578850	1578902	1579171	1579171	+	ptsH	BP1501	phosphocarrier protein HPr	96	99	0.0443941	8.28117920638859E-17
1579172	1579293	1580987	1580987	+	ptsI	BP1502	phosphoenolpyruvate-protein phosphotransferase	46	36	-0.353637	1.0
1581866	1581376	1581152	1580410	-	-	BP1503	hypothetical protein	95	68	-0.482393	5.163727918745667E-41
1581974	1581975	1582925	1582961	+	-	BP1505	ornithine cyclodeaminase	27	27	0	1.0
1582964	1582967	1584127	1584162	+	-	BP1506	amino acid ABC transporter substrate-binding protein	106	94	-0.173332	1.4153307115263526E-18
	1584288	1585208		+	-	BP1507	extracellular solute-binding protein	2	2	0	1.0
	1585221	1585862		+	-	BP1508	binding-protein-dependent transport system inner membrane protein	1	1	0	1.0
	1585859	1586530		+	-	BP1509	binding-protein-dependent transport system inner membrane protein	0	1	0	1.0
	1586527	1587297		+	-	BP1510	ABC transporter ATP-binding protein	2	3	0.584963	1.0
1587396	1587396	1588346	1588346	+	-	BP1511	transposase	13	17	0.387023	1.0
1588972	1588967	1588563	1588527	-	-	BP1512	hypothetical protein	43	45	0.0655883	1.0
	1590231	1589041		-	-	BP1513	formate dehydrogenase	1	1	0	1.0
	1590591	1590265		-	-	BP1514	hypothetical protein	0	0	0	1.0
	1591129	1590614		-	-	BP1515	transporter protein	3	3	0	1.0
	1592414	1591188		-	fmdA	BP1516	formamidase	1	1	0	1.0
	1593722	1592592		-	-	BP1517	LuxR family transcriptional regulator	3	3	0	1.0
1593928	1593978	1594538	1594538	+	-	BP1518	hypothetical protein	33	36	0.125531	1.0
1594648	1594675	1595739	1595781	+	fba	BP1519	fructose-1,6-bisphosphate aldolase	244	226	-0.110558	2.7393404579704464E-19
1596276	1596270	1595824	1595671	-	-	BP1520	hypothetical protein	32	35	0.129283	1.0
1596387	1596495	1597376	1597394	+	hemH	BP1521	phosphoribosylaminoimidazole-succinocarboxamide synthase	205	205	0	8.879517698262604E-15
	1597509	1597682		+	-	BP1522	hypothetical protein	1	2	1	1.0
	1597685	1598086		+	-	BP1523	DNA-binding protein	2	2	0	1.0
1598106	1598106	1598342	1598349	+	-	BP1524	membrane protein	20	24	0.263034	1.0
1598350	1598350	1598829	1598880	+	-	BP1525	membrane protein	21	22	0.0671142	1.0
1598940	1599015	1599494	1599494	+	purE	BP1526	N5-carboxyaminoimidazole ribonucleotide mutase	103	115	0.15899	9.88782682359372E-9
1599495	1599497	1600687	1600687	+	purK	BP1527	phosphoribosylaminoimidazole carboxylase ATPase subunit	95	106	0.158065	6.713390235009697E-9
1600688	1600692	1601744	1601836	+	-	BP1528	hypothetical protein	40	48	0.263034	1.0
1601871	1601881	1602903	1602994	+	-	BP1529	extracellular solute-binding protein	129	103	-0.324727	8.305189728902555E-26
1602995	1602995	1603831	1603840	+	-	BP1530	transcriptional regulator	33	29	-0.186413	1.0
1603927	1604024	1604929	1604955	+	-	BP1531	arginase	184	176	-0.0641303	1.5475464582456973E-15
1604956	1604956	1605747	1605747	+	-	BP1532	amino acid-binding periplasmic protein	271	222	-0.287733	4.61057355810328E-29
1605748	1605770	1606462	1606483	+	-	BP1533	binding-protein-dependent transport system inner membrane protein	180	143	-0.331982	2.5381012071550188E-25
1606484	1606484	1607236	1607236	+	-	BP1534	ABC transporter ATP-binding protein	113	98	-0.205469	1.7541028544983342E-23
1607351	1607365	1608924	1608927	+	-	BP1535	hypothetical protein	42	40	-0.0703893	1.0
1608986	1609058	1609501	1609898	+	-	BP1536	hypothetical protein	78	78	0	8.590846150127944E-18
1610911	1610832	1609639	1609530	-	gcdH	BP1537	glutaryl-CoA dehydrogenase	59	46	-0.359081	1.0
1612736	1612606	1610912	1610912	-	ilvG	BP1538	thiamine pyrophosphate protein	66	58	-0.186413	1.0
1612691	1612764	1613651	1613688	+	-	BP1539	LysR family transcriptional regulator	120	122	0.0238467	6.233195535052278E-13
1613689	1613689	1614621	1614621	+	xerD	BP1540	tyrosine recombinase XerD	55	54	-0.0264722	1.0
1614622	1614635	1615123	1615140	+	-	BP1541	hypothetical protein	48	44	-0.125531	1.0
1615152	1615241	1615819	1615819	+	-	BP1542	hypothetical protein	6	6	0	1.0
1615906	1615925	1616293	1616293	+	-	BP1543	hypothetical protein	50	47	-0.0892673	1.0
1616392	1616392	1617342	1617342	+	-	BP1544	transposase	13	18	0.469485	1.0
1618128	1618128	1617349		-	pbpG	BP1545	D-alanyl-D-alanine carboxypeptidase	6	5	-0.263034	1.0
	1618127	1618387		+	-	BP1545A	hypothetical protein	0	0	0	1.0
1619143	1619148	1620350	1620513	+	-	BP1546	membrane protein	40	59	0.560715	1.0
1620552	1620554	1623214	1623226	+	-	BP1547	hypothetical protein	19	19	0	1.0
1623227	1623227	1626631	1626691	+	-	BP1548	nuclease/helicase	15	14	-0.0995357	1.0
1627178	1627434	1629524	1629528	+	dnaX	BP1549	DNA polymerase III subunits gamma and tau	87	88	0.0164881	1.232344406923036E-14
1629563	1629571	1629897	1629897	+	-	BP1550	nucleoid-associated protein	196	185	-0.0833284	2.6027487943911075E-19
1629898	1629948	1630556	1630571	+	recR	BP1551	recombination protein RecR	95	83	-0.194816	4.694095279125793E-21
1630655	1630655	1631605	1631605	+	-	BP1552	transposase	14	17	0.280108	1.0
	1632439	1631675	1630979	-	-	BP1553	hypothetical protein	8	8	0	1.0
1633035	1633035	1632436		-	-	BP1554	hypothetical protein	16	21	0.392317	1.0
1633998	1633990	1633139	1633119	-	-	BP1555	membrane protein	39	38	-0.0374747	1.0
1634050	1634050	1634676	1635230	+	-	BP1556	hypothetical protein	85	83	-0.0343515	1.4356253807344223E-14
1635623	1635623	1634673	1634673	-	-	BP1557	transposase	14	17	0.280108	1.0
	1636843	1635722		-	-	BP1558	exported protein	3	4	0.415037	1.0
1639438	1639343	1637931	1637903	-	-	BP1560	hypothetical protein	16	28	0.807355	1.0
1640760	1640749	1639439	1639439	-	-	BP1561	exported protein	32	52	0.70044	1.0
	1641415	1640855		-	-	BP1562	membrane protein	1	1	0	1.0
1641672	1641683	1642237	1642588	+	-	BP1563	chromate reductase	86	85	-0.0168738	7.575019906346001E-15
1642960	1642908	1642693	1642372	-	-	BP1565	hypothetical protein	88	74	-0.249978	3.6591940578709563E-26
1643109	1643109	1645760		+	mutS	BP1566	DNA mismatch repair protein MutS	31	31	0	1.0
	1645757	1646944	1647347	+	-	BP1567	hypothetical protein	39	33	-0.241008	1.0
1647600	1647602	1648216	1648216	+	fim3	BP1568	serotype 3 fimbrial subunit	21	18	-0.222392	1.0
1649432	1649432	1648305	1648263	-	-	BP1569	lipoprotein	391	427	0.127067	7.04476400710169E-5
1651217	1650322	1649444	1649433	-	dapA	BP1570	4-hydroxy-tetrahydrodipicolinate synthase	583	598	0.0366496	8.705476707455009E-7
1651242	1651242	1652192	1652192	+	-	BP1572	transposase	14	16	0.192645	1.0
1652286	1652374	1653126	1653194	+	glnH	BP1573	glutamine ABC transporter substrate-binding protein	789	557	-0.502348	6.966045341878669E-21
1653195	1653195	1653854		+	glnP	BP1574	glutamine ABC transporter permease	247	184	-0.424805	2.6445490574467294E-30
	1653851	1654579	1654939	+	glnQ	BP1575	glutamine ABC transporter ATP-binding protein	74	56	-0.402098	2.1876058762790034E-39
1656871	1656871	1654592	1654427	-	spoT	BP1576	guanosine-3',5'-bis(diphosphate) 3'-pyrophosphohydrolase	164	159	-0.044669	6.578813472371585E-9
1657111	1657099	1656896	1656872	-	rpoZ	BP1577	DNA-directed RNA polymerase subunit omega	1104	1114	0.0130091	9.018739936998386E-16
1657773	1657773	1657141	1657141	-	gmk	BP1578	guanylate kinase	180	198	0.137504	2.212836451838806E-9
	1658826	1657909	1657774	-	-	BP1579	cytochrome C	38	40	0.0740006	1.0
1659550	1659536	1658823		-	-	BP1580	cytochrome C	26	32	0.29956	1.0
1659767	1659774	1660544	1660753	+	-	BP1581	oxidoreductase	59	52	-0.182203	1.0
1661220	1661148	1660549	1660080	-	-	BP1582	exported protein	70	70	0	3.6988566603698347E-16
1661367	1661393	1662883	1662927	+	amn	BP1583	AMP nucleosidase	65	60	-0.115477	1.0
	1663226	1662942	1662882	-	-	BP1584	DNA-binding protein	39	43	0.140863	1.0
1663351	1663351	1663223		-	-	BP1585	hypothetical protein	95	109	0.198329	9.014314552930397E-7
1663519	1663519	1663364	1663352	-	-	BP1586	hypothetical protein	94	132	0.489805	9.519952715551421E-4
1664725	1664718	1663792	1663688	-	-	BP1587	hypothetical protein	25	21	-0.251539	1.0
1664848	1664855	1665595	1665833	+	rph	BP1588	ribonuclease PH	76	76	0	1.2044510488227386E-13
	1667138	1665762		-	-	BP1589	hypothetical protein	4	2	-1	1.0
1667235	1667320	1668225	1668307	+	-	BP1590	transcriptional regulator	81	79	-0.0360693	9.183964988767936E-18
	1668308	1669999		+	-	BP1591	methyl-accepting chemotaxis protein	3	4	0.415037	1.0
1671780	1671679	1669877	1669837	-	-	BP1592	hypothetical protein	93	82	-0.181607	4.511710657907632E-19
1671806	1671806	1672447	1672462	+	-	BP1593	non-canonical purine NTP pyrophosphatase	48	60	0.321928	1.0
1672547	1672547	1673497	1673497	+	-	BP1594	transposase	14	17	0.280108	1.0
1673519	1673519	1674739	1674739	+	-	BP1595	coproporphyrinogen III oxidase	11	9	-0.289507	1.0
1674828	1674925	1676337	1676337	+	glnA	BP1596	glutamine synthetase	98	82	-0.257158	3.0084338514247475E-21
1676338	1676392	1677468		+	glnL	BP1597	nitrogen regulation protein NR(II)	29	27	-0.103093	1.0
	1677468	1678955	1679186	+	glnG	BP1598	nitrogen regulation protein NR(I)	25	28	0.163499	1.0
1679916	1679909	1678965	1678819	-	-	BP1599	LysR family transcriptional regulator	71	76	0.0981804	1.096507651055693E-12
1680046	1680069	1680767	1680794	+	-	BP1600	hypothetical protein	23	36	0.646363	1.0
1680844	1680845	1681750	1682355	+	-	BP1601	hypothetical protein	59	61	0.0480943	1.0
1682720	1682720	1681770	1681770	-	-	BP1602	transposase	14	16	0.192645	1.0
1685338	1685288	1683618	1683331	-	-	BP1604	binding-protein-dependent transport system inner membrane protein	22	31	0.494765	1.0
1686512	1686461	1685412	1685340	-	-	BP1605	iron binding protein	242	310	0.357261	2.4773058751357104E-4
1686709	1686783	1687559	1687572	+	fpr	BP1606	ferredoxin--NADP reductase	111	108	-0.0395284	1.285248008936666E-14
1688526	1688526	1687624	1687624	-	-	BP1607	LysR family transcriptional regulator	9	9	0	1.0
1689820	1689820	1690623	1690822	+	dkgB	BP1609	2,5-diketo-D-gluconate reductase B	24	17	-0.4975	1.0
1693218	1693317	1693703	1693786	+	-	BP1611	translational inhibitor	392	410	0.0647703	1.703599016735332E-11
1693798	1693839	1695809	1695809	+	recG	BP1612	ATP-dependent DNA helicase	126	118	-0.0946369	1.5680141811163E-19
1695810	1695861	1696814	1697296	+	-	BP1613	LysR family transcriptional regulator	87	74	-0.23349	9.619590011527136E-27
	1697716	1696829		-	-	BP1614	LysR family transcriptional regulator	5	5	0	1.0
	1697854	1699380		+	-	BP1615	aldehyde dehydrogenase	4	3	-0.415037	1.0
1699460	1699479	1699979	1700006	+	dps	BP1616	DNA-binding protein	1123	960	-0.226252	1.3129083459892831E-11
1705040	1704510	1702426	1700021	-	-	BP1619	hypothetical protein	28	26	-0.106915	1.0
	1706178	1706948		+	kpsM	BP1623	polysialic acid ABC transporter permease	2	3	0.584963	1.0
	1706948	1707694		+	kpsT	BP1624	polysialic acid transport ATP-binding protein	1	1	0	1.0
	1707736	1708905		+	kpsE	BP1625	capsule polysaccharide export inner-membrane protein	1	2	1	1.0
	1708937	1711021		+	wbpT	BP1626	capsular polysaccharide biosynthesis protein	1	2	1	1.0
	1711018	1711908		+	vipC	BP1627	capsular polysaccharide biosynthesis protein	1	1	0	1.0
	1711905	1713002		+	wza	BP1628	capsular polysaccharide export protein	2	1	-1	1.0
1713025	1713025	1714314	1714325	+	wbpO	BP1629	capsular polysaccharide biosynthesis protein	100	92	-0.120294	2.0514353694608332E-16
1714326	1714326	1715351		+	wbpP	BP1630	capsular polysaccharide biosynthesis protein	81	69	-0.231326	6.580227687528282E-26
	1715348	1717405		+	wcbA	BP1631	capsular polysaccharide export protein	2	2	0	1.0
1718676	1718676	1719626	1719626	+	-	BP1633	transposase	13	16	0.29956	1.0
	1721750	1720179		-	-	BP1635	arylsulfatase	1	1	0	1.0
	1722888	1721854		-	-	BP1636	nonspecific acid phosphatase	0	0	0	1.0
	1724237	1722891		-	-	BP1637	exported protein	0	0	0	1.0
	1725748	1724234		-	-	BP1638	hypothetical protein	0	0	0	1.0
	1726749	1725739		-	-	BP1639	exported protein	0	0	0	1.0
	1728164	1727223		-	-	BP1640	hypothetical protein	0	0	0	1.0
	1729141	1728173		-	-	BP1641	regulatory protein	1	0	0	1.0
1730581	1730681	1731649	1731649	+	-	BP1643	exported protein	17	16	-0.0874628	1.0
1731789	1731827	1732816	1732862	+	-	BP1644	exported protein	9	10	0.152003	1.0
1732863	1732863	1733621	1733621	+	-	BP1645	short-chain dehydrogenase	5	6	0.263034	1.0
1733759	1733811	1734548	1734548	+	-	BP1646	membrane protein	7	13	0.893085	1.0
1734647	1734647	1735597	1735597	+	-	BP1647	transposase	13	16	0.29956	1.0
	1735782	1736564		+	livG	BP1649	high-affinity branched-chain amino acid ABC transporter ATP-binding protein	0	0	0	1.0
	1736558	1737259		+	livF	BP1650	high-affinity branched-chain amino acid ABC transporter ATP-binding protein	1	0	0	1.0
1737346	1737499	1738101	1738224	+	-	BP1651	TetR family transcriptional regulator	105	113	0.105933	1.1942737945836756E-12
1739428	1739428	1740378	1740378	+	-	BP1653	transposase	14	16	0.192645	1.0
	1741931	1740375		-	wcbQ	BP1654	capsular polysaccharide biosynthesis protein	0	0	0	1.0
	1742697	1741924		-	wcbP	BP1655	oxidoreductase	1	1	0	1.0
1743706	1743706	1742756	1742756	-	-	BP1656	transposase	14	17	0.280108	1.0
	1743811	1744758		+	-	BP1657	hypothetical protein	2	3	0.584963	1.0
1746605	1746605	1744812	1744812	-	-	BP1658	two-component sensor histidine kinase	17	17	0	1.0
1747333	1747293	1746619	1746606	-	-	BP1659	response regulator protein	31	33	0.0901978	1.0
	1747462	1750497		+	sphB2	BP1660	autotransporter	0	0	0	1.0
1750910	1750810	1750511	1750261	-	-	BP1662	DNA-binding protein	583	500	-0.221568	4.184033810230995E-21
1751790	1751748	1751125	1750950	-	gst	BP1664	glutathione S-transferase	63	51	-0.304855	1.0
1751992	1751992	1752861	1752861	+	tfdA	BP1665	alpha-ketoglutarate-dependent 2,4-dichlorophenoxyacetate dioxygenase	9	7	-0.36257	1.0
1753850	1753783	1752839	1752839	-	-	BP1666	LysR family transcriptional regulator	12	11	-0.125531	1.0
1754840	1754840	1753869	1753869	-	-	BP1667	exported protein	8	10	0.321928	1.0
	1755681	1754908		-	-	BP1668	short-chain dehydrogenase	4	3	-0.415037	1.0
	1756874	1755678		-	lldA	BP1669	lactate dehydrogenase	3	3	0	1.0
	1757855	1756905		-	-	BP1670	hydrolase	3	2	-0.584963	1.0
	1758077	1758766		+	-	BP1671	short chain dehydrogenase	5	5	0	1.0
	1758831	1759586		+	fabG	BP1672	3-oxoacyl-ACP reductase	5	4	-0.321928	1.0
	1759638	1760630		+	-	BP1673	exported protein	4	2	-1	1.0
1761593	1761593	1760640	1760640	-	-	BP1674	LysR family transcriptional regulator	6	6	0	1.0
	1761709	1762671		+	-	BP1675	exported protein	2	3	0.584963	1.0
1765448	1765448	1764498	1764498	-	-	BP1678	transposase	14	15	0.0995357	1.0
1766464	1766464	1765742	1765742	-	arsH	BP1680	NADPH-dependent FMN reductase	5	8	0.678072	1.0
1768090	1768090	1766903	1766579	-	-	BP1682	membrane protein	13	21	0.691878	1.0
1768444	1768444	1768094	1768091	-	-	BP1683	transcriptional regulator	14	28	1	1.0
1770194	1770194	1771165	1771178	+	-	BP1685	exported protein	12	13	0.115477	1.0
1771179	1771179	1771892	1771936	+	-	BP1686	short chain dehydrogenase	7	8	0.192645	1.0
1772814	1772814	1771897	1771882	-	-	BP1687	LysR family transcriptional regulator	18	19	0.0780025	1.0
1772912	1772921	1773217	1773217	+	-	BP1688	membrane protein	19	19	0	1.0
1773316	1773316	1774266	1774266	+	-	BP1689	transposase	13	17	0.387023	1.0
1775225	1775425	1778358		+	phaA	BP1691	monovalent cation/H+ antiporter subunit A	55	61	0.149378	1.0
	1778358	1778702		+	phaC	BP1692	monovalent cation/H+ antiporter subunit C	81	83	0.0351894	6.427925682228396E-17
	1778699	1780327		+	phaD	BP1693	monovalent cation/H+ antiporter subunit D	59	60	0.0242475	1.0
	1780324	1780803		+	phaE	BP1694	monovalent cation/H+ antiporter subunit E	45	49	0.122857	1.0
	1780800	1781084		+	phaF	BP1695	monovalent cation/H+ antiporter subunit F	62	58	-0.0962153	1.0
	1781081	1781407	1781456	+	phaG	BP1696	monovalent cation/H+ antiporter subunit G	50	51	0.0285692	1.0
1781563	1781563	1782513	1782513	+	-	BP1697	transposase	14	16	0.192645	1.0
1782560	1782590	1783099	1783101	+	-	BP1698	exported protein	41	34	-0.270089	1.0
1783185	1783197	1784045	1784094	+	-	BP1699	hypothetical protein	78	76	-0.0374747	2.8218063953037132E-18
1784095	1784095	1784544		+	cumB	BP1700	tRNA-specific adenosine deaminase	70	66	-0.0848889	8.96003003663065E-21
	1784541	1785542	1785707	+	ldcA	BP1701	muramoyltetrapeptide carboxypeptidase	53	46	-0.204358	1.0
1786397	1786349	1785555	1785046	-	-	BP1702	hydratase/isomerase	117	99	-0.241008	8.355041871745146E-23
	1788299	1786398		-	-	BP1703	membrane protein	5	5	0	1.0
	1788919	1788296		-	-	BP1704	membrane protein	2	1	-1	1.0
1790355	1790170	1789046	1789046	-	-	BP1705	ABC transporter substrate-binding protein	37	31	-0.255257	1.0
1790521	1790551	1792155	1792155	+	-	BP1706	ABC transporter ATP-binding protein	178	187	0.071161	6.029660525256056E-10
1792160	1792311	1793087	1793087	+	-	BP1707	ABC transporter ATP-binding protein	114	88	-0.373458	2.226811555700584E-35
1793088	1793172	1794170		+	-	BP1708	ABC transporter substrate-binding protein	44	29	-0.601451	1.0
	1794167	1794940	1794974	+	-	BP1709	ABC transporter permease	29	21	-0.465664	1.0
1795925	1795925	1796875	1796875	+	-	BP1711	transposase	11	13	0.241008	1.0
1796913	1796913	1797500	1797715	+	-	BP1712	hypothetical protein	42	53	0.335603	1.0
1798605	1797901	1797518	1797440	-	trxC	BP1713	thioredoxin 2	50	104	1.05658	1.0
1800593	1800553	1799261	1799239	-	-	BP1715	permease	60	57	-0.0740006	1.0
1800670	1800688	1801728	1801888	+	gcp	BP1716	tRNA N6-adenosine threonylcarbamoyltransferase	49	62	0.339486	1.0
1802842	1802842	1801826	1801826	-	-	BP1717	transposase for IS1663	21	19	-0.14439	1.0
1803831	1803757	1803110	1802843	-	-	BP1718	glycerol-3-phosphate acyltransferase	62	81	0.385654	2.0674328715747893E-4
1803859	1803883	1804641	1804641	+	surE	BP1719	5'-nucleotidase SurE	249	317	0.348337	2.8692260349950483E-5
1804642	1804767	1805405	1805405	+	pcm	BP1720	protein-L-isoaspartate O-methyltransferase	151	181	0.261441	1.8048707460072095E-7
1805406	1805423	1806307		+	-	BP1721	peptidase	263	284	0.110828	6.6494110285862216E-12
	1806304	1807083	1807083	+	-	BP1722	hypothetical protein	188	193	0.0378682	7.450353961966487E-12
1807084	1807188	1807787	1807805	+	-	BP1723	exported protein	48	80	0.736966	0.1244604336527523
1808076	1808076	1808828		+	-	BP1724	exported protein	4	6	0.584963	1.0
1808829	1808947	1810347	1810755	+	rumA	BP1725	23S rRNA (uracil(1939)-C(5))-methyltransferase	98	135	0.462106	5.489200669402555E-4
1810818	1810769	1810371	1809994	-	-	BP1726	MerR family transcriptional regulator	98	184	0.908852	1.0
1810935	1810945	1811145	1811283	+	-	BP1727	exported protein	132	7624	5.85194	0.0
1811284	1811284	1812012	1812045	+	-	BP1728	glutaredoxin	212	9551	5.49352	0.0
1812048	1812146	1813561	1813570	+	-	BP1729	pyridine nucleotide-disulfide oxidoreductase	14	1522	6.7644	0.0
1814440	1814428	1813565	1813524	-	-	BP1730	rRNA large subunit methyltransferase J	53	41	-0.370368	1.0
1815190	1815190	1814441	1814441	-	ugpQ	BP1731	glycerophosphodiester phosphodiesterase	24	21	-0.192645	1.0
1815326	1815433	1817388	1817972	+	ppiD	BP1732	peptidyl-prolyl cis-trans isomerase D	166	184	0.148523	9.211050782307405E-6
1818153	1817978	1817370	1817103	-	tesA	BP1733	acyl-CoA thioesterase	56	97	0.792558	0.4518408934880196
1818813	1818813	1819763	1820064	+	-	BP1735	transposase	14	17	0.280108	1.0
1820250	1820250	1819912	1819864	-	-	BP1736	exported protein	245	176	-0.477206	2.690142913655327E-42
1820476	1820469	1820308	1820251	-	-	BP1737	membrane protein	153	118	-0.374745	2.635354524798789E-36
1820774	1820701	1820501	1820483	-	-	BP1738	hypothetical protein	200	168	-0.251539	4.134501485395614E-28
	1823540	1820967		-	cphA	BP1739	cyanophycin synthetase	3	3	0	1.0
	1826184	1823611		-	cphA	BP1740	cyanophycin synthetase	4	4	0	1.0
	1828711	1829199		+	-	BP1743	hypothetical protein	1	1	0	1.0
1830476	1830421	1829291	1829291	-	-	BP1744	hypothetical protein	13	16	0.29956	1.0
1830491	1830496	1831317	1831355	+	-	BP1745	exported protein	27	28	0.0524674	1.0
1831356	1831356	1832585	1832713	+	-	BP1746	peptidoglycan-binding protein	64	67	0.0660892	1.0
1832714	1832714	1833154	1833190	+	-	BP1747	hypothetical protein	133	128	-0.0552824	5.283479732549131E-16
1833265	1833265	1834215	1834215	+	-	BP1748	transposase	13	16	0.29956	1.0
1834763	1834685	1834212	1833625	-	-	BP1749	AsnC family transcriptional regulator	28	22	-0.347923	1.0
1834815	1834826	1835785	1835785	+	-	BP1750	membrane protein	30	30	0	1.0
1836997	1836995	1835787	1835765	-	dfp	BP1751	bifunctional phosphopantothenoylcysteine decarboxylase/phosphopantothenate synthase	95	97	0.0300572	3.993768460992154E-12
1837608	1837606	1837100	1836998	-	lspA	BP1752	lipoprotein signal peptidase	54	52	-0.0544478	1.0
	1840470	1837609	1837609	-	ileS	BP1753	isoleucine--tRNA ligase	160	137	-0.223896	2.316783495433715E-13
1841425	1841425	1840460		-	ribF	BP1754	bifunctional riboflavin kinase/FMN adenylyltransferase	34	36	0.0824622	1.0
1841487	1842178	1843479	1843487	+	-	BP1756	hypothetical protein	63	68	0.110183	1.0
1843578	1843578	1844528	1844528	+	-	BP1757	transposase	14	16	0.192645	1.0
1844903	1844899	1844525	1843854	-	-	BP1757A	exported protein	6	7	0.222392	1.0
1844930	1845161	1846369		+	-	BP1758	fatty acid desaturase	677	616	-0.136225	5.00876846012595E-10
	1846366	1848666	1848754	+	uvrD	BP1759	DNA helicase II	185	205	0.148099	2.5053068466297524E-4
	1851331	1848719		-	-	BP1760	exported protein	5	5	0	1.0
	1853616	1851691	1851635	-	-	BP1761	ABC transporter ATP-binding protein	38	35	-0.118644	1.0
1854515	1854509	1853613		-	-	BP1762	50S ribosomal protein L3 glutamine methyltransferase	74	74	0	1.8230556029501434E-16
	1855655	1854516	1854516	-	dapE	BP1763	succinyl-diaminopimelate desuccinylase	162	146	-0.150025	1.5495123831364113E-19
1857678	1856476	1855655		-	dapD	BP1764	2,3,4,5-tetrahydropyridine-2,6-carboxylate N-succinyltransferase	267	243	-0.135883	6.543427220568809E-23
1858434	1858376	1858047	1858034	-	-	BP1766	exported protein	22	23	0.0641303	1.0
1858759	1858759	1860015	1860069	+	phg	BP1767	autotransporter	11	12	0.125531	1.0
1860073	1860090	1860371	1860401	+	-	BP1768	membrane protein	91	130	0.514573	2.8415425691210995E-5
1860402	1860413	1860733	1860922	+	-	BP1769	hypothetical protein	95	105	0.14439	3.444626268719632E-13
1860938	1861040	1861243	1861243	+	cspA	BP1770	cold shock protein CspA	2943	2379	-0.306932	1.5880356153690603E-13
1861244	1861327	1861893	1861944	+	-	BP1771	hypothetical protein	38	31	-0.293731	1.0
1862115	1862239	1862439	1862741	+	cspA	BP1772	cold shock-like protein	1779	1338	-0.410988	2.597265187358324E-30
1863111	1863111	1862551	1862544	-	-	BP1773	hypothetical protein	28	27	-0.0524674	1.0
1863275	1863308	1864618	1864618	+	tig	BP1774	trigger factor	532	517	-0.041262	9.936061292872309E-9
1864619	1864621	1865274	1865378	+	clpP	BP1775	ATP-dependent Clp protease proteolytic subunit	616	593	-0.0548982	2.6955799711906763E-8
1865379	1865379	1866683	1866871	+	clpX	BP1776	ATP-dependent Clp protease ATP-binding protein	517	498	-0.0540185	8.33902557701607E-9
1866872	1866872	1869325	1869364	+	lon	BP1777	Lon protease	369	943	1.35364	0.0037630991635941415
1870472	1870348	1869449	1869391	-	-	BP1778	LysR family transcriptional regulator	33	32	-0.0443941	1.0
	1870627	1871850		+	-	BP1779	hypothetical protein	2	3	0.584963	1.0
	1871916	1872887		+	-	BP1780	exported protein	2	2	0	1.0
	1872954	1873355		+	-	BP1781	hypothetical protein	4	4	0	1.0
	1873375	1874172		+	-	BP1782	enoyl-CoA hydratase/isomerase	0	1	0	1.0
	1874169	1874600		+	-	BP1783	hypothetical protein	1	1	0	1.0
	1874597	1875754		+	-	BP1784	thiolase	1	1	0	1.0
	1875776	1876552		+	fabG	BP1785	3-oxoacyl-ACP reductase	0	0	0	1.0
	1878765	1879433		+	pcaI	BP1788	3-oxoadipate CoA-transferase subunit A	0	0	0	1.0
	1879426	1880067		+	pcaJ	BP1789	3-oxoadipate CoA-transferase subunit B	1	1	0	1.0
1881634	1881634	1882584	1882584	+	-	BP1792	transposase	14	16	0.192645	1.0
1884810	1884792	1884142	1884078	-	lexA	BP1794	LexA repressor	111	109	-0.0262315	3.6551984177709916E-17
1886138	1886123	1884921	1884905	-	tyrB	BP1795	aromatic amino acid aminotransferase	81	65	-0.317482	1.5593273495855923E-25
1886189	1886201	1888237	1888489	+	uvrB	BP1796	excinuclease ABC subunit B	84	91	0.115477	1.2308343250855255E-11
1888490	1888490	1888981	1889191	+	ptpA	BP1797	low molecular weight protein-tyrosine-phosphatase	333	341	0.0342496	9.196480043149825E-13
1889196	1889197	1889709	1889726	+	-	BP1798	DNA-binding protein	277	468	0.756623	1.0
1889727	1889727	1890938	1890975	+	iscS	BP1799	cysteine desulfurase	329	495	0.589341	1.0
1890976	1890976	1891386	1891386	+	iscU	BP1800	[Fe-S] cluster scaffold protein	383	575	0.586218	0.06853646504989966
1891387	1891388	1891711	1891713	+	iscA	BP1801	[Fe-S] cluster formation/repair protein	399	593	0.571643	0.013137061117589856
1891714	1891714	1892226	1892226	+	hscB	BP1802	co-chaperone HscB	159	258	0.698344	0.0433035767751389
1892227	1892356	1894218	1894227	+	hscA	BP1803	chaperone protein HscA	53	90	0.763933	0.19886235788166162
1894228	1894228	1894569		+	fdx	BP1804	ferredoxin, 2Fe-2S	62	94	0.600393	0.0010746619488608148
	1894569	1894763	1894772	+	-	BP1805	hypothetical protein	64	85	0.409391	0.002712656761993022
1894875	1894888	1895781	1896352	+	-	BP1806	hypothetical protein	85	78	-0.123989	1.6409607916980889E-21
1896728	1896728	1895778	1895778	-	-	BP1807	transposase	18	20	0.152003	1.0
1897687	1897662	1896853	1896853	-	paaG	BP1808	enoyl-CoA hydratase	7	8	0.192645	1.0
1897863	1897863	1898813	1898813	+	-	BP1809	transposase	14	16	0.192645	1.0
1898912	1898912	1899862	1899862	+	-	BP1810	transposase	12	15	0.321928	1.0
1900062	1901136	1902353		+	-	BP1812	hypothetical protein	35	32	-0.129283	1.0
	1902350	1903405	1903409	+	pdxA	BP1813	pyridoxal phosphate biosynthetic protein	25	21	-0.251539	1.0
1903410	1903410	1904312	1904312	+	-	BP1814	GntR family transcriptional regulator	17	18	0.0824622	1.0
1904381	1904389	1905261	1905337	+	-	BP1815	hypothetical protein	70	74	0.0801703	7.167106458732807E-13
1905368	1905392	1905760	1905817	+	panD	BP1816	aspartate 1-decarboxylase	214	194	-0.141554	3.942717385779697E-22
1905818	1905818	1906864	1906864	+	ascD	BP1817	CDP-6-deoxy-L-threo-D-glycero-4-hexulose-3-dehy drase reductase	222	194	-0.194503	1.8958289796466448E-25
1906865	1907060	1908316	1908320	+	dadA	BP1818	D-amino acid dehydrogenase small subunit	197	192	-0.0370893	7.93458960353912E-17
1908323	1908336	1909658	1909676	+	ugpB	BP1819	glycerol-3-phosphate ABC transporter substrate-binding protein	258	217	-0.249676	2.2700686432342613E-20
	1910764	1909808		-	-	BP1820	LysR family transcriptional regulator	4	5	0.321928	1.0
	1912237	1912587		+	-	BP1822	hypothetical protein	2	1	-1	1.0
	1912635	1914209		+	-	BP1823	ABC transporter substrate-binding protein	5	4	-0.321928	1.0
	1914262	1915206		+	-	BP1824	binding-protein-dependent transport system inner membrane protein	6	6	0	1.0
	1915224	1916054		+	-	BP1825	binding-protein-dependent transport system inner membrane protein	5	5	0	1.0
	1916047	1917681		+	-	BP1826	ABC transporter ATP-binding protein	5	6	0.263034	1.0
	1917678	1919033		+	-	BP1827	amidase	6	5	-0.263034	1.0
	1919940	1921517		+	-	BP1829	lipoprotein	0	0	0	1.0
	1921521	1922795		+	-	BP1830	hypothetical protein	0	0	0	1.0
	1922893	1923267		+	-	BP1831	hypothetical protein	0	0	0	1.0
	1924983	1926116		+	-	BP1833	general secretion pathway protein	0	0	0	1.0
	1926154	1926759		+	-	BP1834	fimbrial protein	0	0	0	1.0
	1926756	1927574		+	-	BP1835	exported protein	0	0	0	1.0
1927634	1927646	1930270		+	alaS	BP1836	alanine--tRNA ligase	231	247	0.0966182	2.261539539202686E-6
	1930257	1930511	1930534	+	-	BP1837	hypothetical protein	189	207	0.131245	1.7407821948779191E-9
1931286	1931159	1930578	1930558	-	-	BP1838	exported protein	49	44	-0.155278	1.0
1931224	1931463	1931723	1931773	+	rpsP	BP1839	30S ribosomal protein S16	1505	1854	0.300878	0.03133442878692942
1931812	1931889	1932512		+	rimM	BP1840	ribosome maturation factor	286	379	0.406183	4.715904563833634E-4
	1932512	1933285	1933511	+	trmD	BP1841	tRNA (guanine-N(1)-)-methyltransferase	84	110	0.389042	2.412875254938238E-4
1934515	1934490	1933282	1933232	-	-	BP1842	class-V aminotransferase	66	62	-0.0901978	1.0
1934995	1934989	1934516	1934516	-	-	BP1843	hypothetical protein	60	58	-0.0489096	1.0
1936013	1936013	1935063	1934996	-	-	BP1844	transposase	19	21	0.14439	1.0
1937169	1937128	1936112	1936099	-	-	BP1845	hypothetical protein	37	41	0.148099	1.0
1937130	1937307	1938341		+	-	BP1846	exported protein	90	113	0.328326	1.8862591077916589E-6
	1938338	1938964		+	tmk	BP1847	thymidylate kinase	136	152	0.160465	6.592242597637327E-10
	1938961	1940013	1940062	+	holB	BP1848	DNA polymerase III subunit delta'	62	76	0.293731	1.5283891022453998E-6
1940063	1940063	1940833	1940833	+	-	BP1849	hypothetical protein	91	89	-0.0320612	3.750939397115846E-18
1940834	1940884	1941720	1941730	+	-	BP1850	exported protein	65	67	0.0437214	1.0
1941913	1941916	1942656	1942730	+	-	BP1851	transcriptional regulator	26	31	0.253757	1.0
1942731	1942731	1943474	1943516	+	-	BP1852	glutamine ABC transporter substrate-binding protein	71	63	-0.172467	3.4876433371554524E-20
1943619	1944136	1944909	1944951	+	glnQ	BP1855	glutamine transport ATP-binding protein	33	33	0	1.0
1945901	1946047	1947336	1947391	+	gdhA	BP1857	glutamate dehydrogenase	455	332	-0.454683	8.11801151635897E-19
1950203	1950194	1948947	1948947	-	amaB	BP1859	N-carbamoyl-L-amino acid amidohydrolase	8	8	0	1.0
	1951913	1950204		-	ilvG	BP1860	acetolactate synthase large subunit	6	6	0	1.0
	1952848	1951910		-	citE	BP1861	citrate lyase subunit beta	2	2	0	1.0
1954131	1954128	1952845		-	-	BP1862	membrane protein	6	6	0	1.0
	1954614	1954132	1954132	-	-	BP1863	membrane protein	11	8	-0.459432	1.0
1955601	1955601	1954615		-	-	BP1864	exported protein	14	12	-0.222392	1.0
1956493	1956493	1955774	1955697	-	-	BP1865	GntR family transcriptional regulator	18	19	0.0780025	1.0
1957560	1957560	1956610	1956610	-	-	BP1866	transposase	14	17	0.280108	1.0
1960702	1960746	1962095	1962149	+	-	BP1874	amidase	15	14	-0.0995357	1.0
1962153	1962153	1962947	1962947	+	-	BP1875	hypothetical protein	10	9	-0.152003	1.0
1963066	1963081	1963956	1964596	+	bvgR	BP1876	regulatory protein BvgR	891	865	-0.0427253	4.625793241688197E-8
1967716	1967716	1964000	1963683	-	bvgS	BP1877	virulence sensor protein BvgS	137	134	-0.0319429	1.2790969860834857E-7
1968447	1968354	1967725	1967717	-	bvgA	BP1878	virulence factors transcription regulator BvgA	1053	919	-0.196369	2.2759549921557383E-11
1968402	1968781	1979553	1979871	+	fhaB	BP1879	filamentous hemagglutinin/adhesin	2482	2275	-0.125637	0.9516403421500986
1979906	1980316	1981050	1981059	+	fimB	BP1881	chaperone protein FimB/FhaD	386	360	-0.100604	1.6124615116347858E-17
1981113	1981113	1983734	1983747	+	fimC	BP1882	outer membrane usher protein FimC	274	250	-0.132248	1.8498094218988857E-10
1983748	1983748	1984845		+	fimD	BP1883	fimbrial adhesin	324	293	-0.145093	3.9667712148068687E-13
	1984838	1986592	1987256	+	fhaC	BP1884	filamentous hemagglutinin transporter protein FhaC	281	247	-0.186059	3.451826875271006E-11
1988410	1988410	1987910	1986322	-	-	BP1886	membrane protein	400	327	-0.290709	5.883666204941737E-27
1989481	1989391	1988417	1988411	-	-	BP1887	exported protein	701	531	-0.400703	2.683111438058243E-16
	1991439	1990948		-	-	BP1890	membrane protein	4	4	0	1.0
	1992418	1991453		-	-	BP1891	exported protein	5	4	-0.321928	1.0
	1993116	1992439		-	-	BP1892	hypothetical protein	4	5	0.321928	1.0
1994312	1994315	1994827	1994827	+	-	BP1894	hypothetical protein	192	216	0.169925	1.87659529616498E-9
1994828	1994906	1998529	1999383	+	oplaH	BP1895	5-oxoprolinase	206	190	-0.116645	4.313364944105146E-10
1999667	1999574	1998543	1998513	-	-	BP1896	hypothetical protein	27	24	-0.169925	1.0
2000730	2000734	2001567	2001572	+	-	BP1898	membrane protein	34	28	-0.280108	1.0
2002360	2002339	2001581	2001581	-	-	BP1899	transcriptional regulator	23	24	0.0614005	1.0
2002474	2002501	2003493	2003513	+	-	BP1900	exported protein	93	77	-0.272372	4.4447332496599185E-25
2004666	2004487	2003711	2003710	-	-	BP1901	methyltransferase	21	22	0.0671142	1.0
2004519	2004595	2005377	2005377	+	suhB	BP1902	inositol monophosphatase	192	193	0.00749454	7.783424691752098E-13
2005378	2005504	2007090	2007090	+	-	BP1903	membrane protein	56	58	0.0506261	1.0
2007091	2007115	2007978	2008288	+	uppP	BP1904	undecaprenyl-diphosphatase	60	59	-0.0242475	1.0
2008938	2008935	2008186	2008003	-	lpxH	BP1905	UDP-2,3-diacylglucosamine hydrolase	259	245	-0.0801703	1.2216504674851995E-18
2009464	2009464	2008955	2008949	-	ppiB	BP1906	peptidyl-prolyl cis-trans isomerase B	487	410	-0.248298	4.25802699338305E-28
2010307	2010276	2009593	2009510	-	-	BP1907	exported protein	102	114	0.160465	4.0624319674686737E-10
2010444	2010516	2011976	2011976	+	cysS	BP1908	cysteine--tRNA ligase	147	174	0.243271	2.8621983272605217E-8
2011977	2011996	2012640	2012640	+	-	BP1909	DNA-3-methyladenine glycosylase	130	150	0.206451	5.184195586288168E-9
2012641	2012677	2013642	2013666	+	accA	BP1910	acetyl-CoA carboxylase carboxyltransferase subunit alpha	185	186	0.00777735	1.711710510790494E-14
2013741	2013741	2014691	2014691	+	-	BP1911	transposase	7	12	0.777608	1.0
	2014821	2015786		+	-	BP1912	tRNA(Ile)-lysidine synthase	5	5	0	1.0
2015851	2015886	2017151	2017235	+	ask	BP1913	aspartate kinase	313	342	0.127834	2.6593493735342443E-4
2018715	2018561	2017545	2017545	-	-	BP1914	transposase for IS1663	22	20	-0.137504	1.0
2018905	2018905	2019405	2019446	+	-	BP1915	hypothetical protein	15	13	-0.206451	1.0
2019447	2019447	2019761	2019768	+	-	BP1916	hypothetical protein	19	16	-0.247928	1.0
2019771	2019771	2020712		+	-	BP1917	3-hydroxyacyl-CoA dehydrogenase	6	6	0	1.0
	2020709	2021233	2021233	+	-	BP1918	membrane protein	6	5	-0.263034	1.0
2021234	2021236	2022504	2022519	+	-	BP1919	membrane protein	7	6	-0.222392	1.0
2022522	2022533	2023516		+	-	BP1920	exported protein	18	15	-0.263034	1.0
	2023513	2024322		+	bioH	BP1921	hydrolase	4	4	0	1.0
	2024319	2025122	2025122	+	-	BP1922	L-aspartate dehydrogenase	7	7	0	1.0
2025123	2025137	2025904	2025904	+	-	BP1923	short chain dehydrogenase	10	10	0	1.0
2025954	2025992	2026630	2026817	+	-	BP1924	TetR family transcriptional regulator	42	39	-0.106915	1.0
2027599	2027588	2026635	2026471	-	-	BP1925	LysR family transcriptional regulator	73	64	-0.189825	1.2456491172662798E-24
2027700	2027700	2028824	2028906	+	-	BP1926	extracellular solute-binding protein	10	10	0	1.0
	2030462	2031289		+	-	BP1928	ABC transporter permease	3	2	-0.584963	1.0
	2031286	2032089		+	-	BP1929	ABC transporter permease	4	4	0	1.0
	2032086	2033177		+	-	BP1930	ABC transporter ATP-binding protein	3	3	0	1.0
	2034612	2033584		-	-	BP1931	NADH-dependent flavin oxidoreductase	1	1	0	1.0
	2037604	2035484		-	-	BP1933	pimeloyl-CoA synthetase	2	2	0	1.0
	2038561	2037605		-	-	BP1934	exported protein	0	0	0	1.0
	2039022	2038630		-	-	BP1935	hypothetical protein	0	0	0	1.0
	2039502	2039026		-	-	BP1936	hypothetical protein	0	0	0	1.0
	2039851	2039516		-	-	BP1937	hypothetical protein	1	0	0	1.0
	2040307	2039858		-	-	BP1938	hypothetical protein	0	0	0	1.0
2040515	2040515	2040814	2040866	+	-	BP1939	ArsR family transcriptional regulator	27	41	0.602665	1.0
2040867	2040867	2041979	2042071	+	nemA	BP1940	N-ethylmaleimide reductase	37	51	0.462972	1.0
	2042574	2041984		-	-	BP1941	membrane protein	3	3	0	1.0
	2043862	2042603		-	hmsR	BP1942	N-glycosyltransferase	2	2	0	1.0
	2045971	2043866		-	hmsF	BP1943	hemin storage protein	1	1	0	1.0
	2047962	2045977		-	hmsH	BP1944	hemin storage protein	3	3	0	1.0
2048156	2048171	2048407	2048458	+	-	BP1945	membrane protein	128	139	0.118941	6.214182198543365E-14
2048661	2048752	2049237	2049337	+	-	BP1946	MarR family transcriptional regulator	58	60	0.0489096	1.0
2049605	2049605	2050555	2050586	+	-	BP1947	transposase	14	17	0.280108	1.0
2050601	2050602	2051810	2051900	+	-	BP1948	branched-chain amino acid ABC transporter substrate-binding protein	45	31	-0.537657	1.0
2051902	2051902	2053851		+	-	BP1949	branched-chain amino acid transport system permease	17	13	-0.387023	1.0
	2053848	2054624		+	-	BP1950	branched-chain amino acid ABC transporter ATP-binding protein	26	21	-0.308122	1.0
	2054621	2055391	2055540	+	-	BP1951	ABC transporter ATP-binding protein	17	12	-0.5025	1.0
2058356	2058356	2057835	2057835	-	-	BP1953	oxidoreductase	18	22	0.289507	1.0
2059585	2059584	2058433	2058433	-	-	BP1954	monooxygenase	12	10	-0.263034	1.0
	2059885	2060637		+	maiA	BP1955	maleate isomerase	0	0	0	1.0
	2061504	2062535		+	-	BP1957	hypothetical protein	1	1	0	1.0
	2062551	2063168		+	-	BP1958	isochorismatase	3	2	-0.584963	1.0
2063206	2063360	2064376	2064376	+	-	BP1959	transposase for IS1663	24	22	-0.125531	1.0
2066489	2066515	2067855	2067857	+	-	BP1961	flavocytochrome	8	8	0	1.0
2069974	2069974	2067866	2067830	-	bfrI	BP1962	ferrisiderophore receptor	6	9	0.584963	1.0
	2070729	2071694		+	-	BP1965	exported protein	4	3	-0.415037	1.0
	2074972	2075634		+	-	BP1969	LuxR family transcriptional regulator	3	2	-0.584963	1.0
	2075736	2077163		+	pgm	BP1970	phosphoglucomutase	1	1	0	1.0
	2077173	2078744		+	pgi	BP1971	glucose-6-phosphate isomerase	0	0	0	1.0
2078826	2078927	2079880	2079941	+	srpH	BP1972	serine acetyltransferase	79	81	0.0360693	2.6009322991902843E-13
2079942	2079942	2081168	2081168	+	-	BP1973	membrane protein	18	20	0.152003	1.0
2081181	2081181	2082005	2082089	+	-	BP1974	NAD-dependent protein deacetylase	20	23	0.201634	1.0
2082925	2082925	2082074	2081933	-	-	BP1975	inositol monophosphatase	23	25	0.120294	1.0
2084579	2084572	2083103	2083085	-	gabD	BP1976	succinate-semialdehyde dehydrogenase	148	114	-0.376563	1.4866223546599285E-33
2085978	2085917	2084652	2084584	-	goaG	BP1977	4-aminobutyrate aminotransferase	60	48	-0.321928	1.0
	2088451	2087552		-	-	BP1979	hypothetical protein	2	2	0	1.0
2088531	2088531	2090624	2090624	+	-	BP1980	ATP-dependent DNA helicase	6	7	0.222392	1.0
2091538	2091546	2092184	2092184	+	-	BP1982	nuclease	9	10	0.152003	1.0
2092272	2092281	2094530		+	-	BP1983	extracellular solute-binding protein	55	52	-0.08092	1.0
	2094527	2095504	2095504	+	-	BP1984	oligopeptide transport system permease	55	46	-0.257798	1.0
2095505	2095510	2096961		+	-	BP1985	oligopeptide transport integral membrane protein	41	36	-0.187627	1.0
	2096958	2098634	2099042	+	-	BP1986	ABC transporter ATP-binding protein	78	64	-0.285402	1.8998597714154408E-23
	2099234	2098683		-	-	BP1987	MarR family transcriptional regulator	1	1	0	1.0
2102806	2102806	2101094	2101045	-	-	BP1989	exported protein	12	14	0.222392	1.0
	2103263	2104081		+	-	BP1990	membrane protein	4	5	0.321928	1.0
2104169	2104179	2104355	2104424	+	-	BP1991	membrane protein	26	24	-0.115477	1.0
2104425	2104425	2104949		+	-	BP1992	membrane protein	7	7	0	1.0
	2104910	2105353		+	-	BP1993	exported protein	1	1	0	1.0
	2105355	2105831		+	-	BP1994	exported protein	1	1	0	1.0
	2105828	2106769		+	-	BP1995	membrane protein	2	2	0	1.0
	2106825	2108174		+	-	BP1996	type II secretion system protein	3	3	0	1.0
	2108171	2109520		+	-	BP1997	hypothetical protein	4	4	0	1.0
	2110879	2111799		+	-	BP1999	membrane protein	2	2	0	1.0
	2112793	2113635		+	-	BP2001	lipoprotein	2	2	0	1.0
	2114059	2116302		+	-	BP2003	exported protein	3	3	0	1.0
	2116324	2117715		+	-	BP2004	response regulator	5	6	0.263034	1.0
2117794	2117795	2118490	2118548	+	-	BP2005	lipoprotein	24	23	-0.0614005	1.0
2118574	2118590	2119057	2119077	+	-	BP2006	hypothetical protein	18	66	1.87447	1.0
2119111	2119115	2119819	2119819	+	-	BP2007	ECF-family RNA polymerase sigma factor	10	24	1.26303	1.0
	2119966	2120535		+	-	BP2008	exported protein	3	5	0.736966	1.0
	2120532	2120942		+	-	BP2009	cytochrome c	0	1	0	1.0
2121709	2121619	2121062	2121028	-	efp	BP2010	elongation factor P	592	671	0.180716	6.305288487337342E-5
2122874	2122874	2121762	2121755	-	-	BP2011	hypothetical protein	43	48	0.158698	1.0
2124107	2124092	2122890	2122875	-	-	BP2012	hypothetical protein	126	144	0.192645	8.571157787661806E-9
2124262	2124262	2125038	2125039	+	-	BP2013	hypothetical protein	5	6	0.263034	1.0
2127901	2127852	2125147	2125107	-	acnA	BP2014	aconitate hydratase	350	285	-0.296393	3.158842887320652E-13
2128695	2128692	2128090	2128009	-	-	BP2015	lipoprotein	40	43	0.104337	1.0
	2128969	2131173		+	brfB	BP2016	ferric siderophore receptor	2	3	0.584963	1.0
2131244	2131336	2132070	2132543	+	-	BP2017	haloacid-type dehydrogenase	60	47	-0.352302	1.0
2133097	2133097	2132147	2132147	-	-	BP2018	transposase	14	18	0.36257	1.0
	2133727	2133179		-	-	BP2019	lipoprotein	4	4	0	1.0
2134179	2134068	2133730	2133728	-	-	BP2020	hypothetical protein	25	21	-0.251539	1.0
2137081	2137054	2134463	2134437	-	acnB	BP2021	bifunctional aconitate hydratase 2/2-methylisocitrate dehydratase	750	639	-0.231075	3.948811609445333E-14
2137190	2137190	2137864	2137864	+	-	BP2022	exonuclease	64	61	-0.0692627	1.0
2137865	2137877	2138263	2138388	+	-	BP2023	hypothetical protein	45	43	-0.0655883	1.0
2138565	2138560	2138270	2137856	-	-	BP2024	hypothetical protein	54	44	-0.295456	1.0
2138689	2138696	2138995	2139002	+	-	BP2025	hypothetical protein	39	37	-0.0759489	1.0
2139031	2139064	2139966	2139966	+	-	BP2026	integral membrane protein	19	16	-0.247928	1.0
2139967	2139970	2140740	2140763	+	-	BP2027	integral membrane protein	12	10	-0.263034	1.0
	2141126	2141575		+	-	BP2028	exported protein	1	1	0	1.0
2142593	2142593	2141643	2141643	-	-	BP2029	transposase	15	17	0.180572	1.0
2143866	2143866	2142955	2142955	-	-	BP2030	LysR family transcriptional regulator	8	9	0.169925	1.0
	2144077	2145609		+	-	BP2031	acyl-CoA transferase	4	4	0	1.0
2147803	2147803	2146841	2146841	-	-	BP2034	LysR family transcriptional regulator	74	81	0.130397	8.647931156518022E-11
	2155478	2155206	2155206	-	-	BP2037	hypothetical protein	13	13	0	1.0
	2156422	2155475		-	-	BP2038	hydroxlacyl-CoA dehydrogenase	4	4	0	1.0
2156570	2156604	2157998	2158370	+	-	BP2039	amidase	38	34	-0.160465	1.0
	2158416	2158021	2157707	-	-	BP2040	membrane protein	62	55	-0.172837	1.0
2159672	2159672	2158413		-	proA	BP2041	gamma-glutamyl phosphate reductase	70	67	-0.0631938	1.7636872195677046E-15
2160849	2160849	2159794	2159764	-	holA	BP2042	DNA polymerase III subunit delta	54	63	0.222392	1.0
2161515	2161511	2160852	2160850	-	-	BP2043	LPS-assembly lipoprotein LptE	100	107	0.0976108	3.0699739191511157E-13
2164209	2164184	2161527	2161521	-	leuS	BP2044	leucine--tRNA ligase	149	154	0.047618	1.0648716085857847E-5
	2165464	2164262	2164261	-	-	BP2045	transmembrane transport protein	9	10	0.152003	1.0
2165973	2165973	2165461		-	-	BP2046	MarR family transcriptional regulator	16	21	0.392317	1.0
2166590	2166533	2166096	2166070	-	bph2	BP2047	DNA-binding protein Bph2	281	187	-0.587532	1.1042396531060958E-40
2166810	2166810	2167760	2167760	+	-	BP2048	transposase	14	16	0.192645	1.0
2167979	2168014	2169819	2169819	+	-	BP2049	sulfate transporter	69	74	0.100929	1.1624240202253516E-9
2170100	2170100	2169933	2169241	-	rpmG	BP2050	50S ribosomal protein L33	1211	1367	0.174814	4.713915322197752E-10
2170675	2170400	2170164	2170101	-	rpmB	BP2051	50S ribosomal protein L28	1029	1398	0.442121	0.0025006808054071185
2171968	2171968	2170769	2170769	-	-	BP2052	transmembrane transport protein	9	12	0.415037	1.0
2173484	2173484	2174434	2174434	+	-	BP2054	transposase	13	17	0.387023	1.0
2174678	2174886	2175887	2175887	+	-	BP2055	glycine/betaine ABC transporter substrate-binding protein	512	448	-0.192645	4.234780105012448E-11
2175888	2176060	2176917		+	-	BP2056	binding-protein-dependent transport protein	177	170	-0.0582146	1.3021908500485752E-14
	2176914	2178176	2178276	+	-	BP2057	ABC transporter ATP-binding protein	204	196	-0.0577155	4.0553470338137953E-17
2178277	2178277	2178651	2178697	+	-	BP2058	tautomerase	247	242	-0.029504	3.136353503230645E-14
2178705	2178724	2179911	2179912	+	-	BP2059	beta-ketothiolase	337	288	-0.22668	1.765660021703872E-14
2179914	2179996	2180766	2180793	+	-	BP2060	hypothetical protein	69	64	-0.108524	1.0
2180879	2180880	2181644		+	-	BP2061	GntR family transcriptional regulator	23	22	-0.0641303	1.0
	2181595	2182896		+	-	BP2062	malonyl-CoA decarboxylase	33	26	-0.343954	1.0
	2182893	2183699	2185164	+	-	BP2063	hypothetical protein	21	19	-0.14439	1.0
2185424	2185444	2186415	2186473	+	-	BP2066	exported protein	13	8	-0.70044	1.0
2186502	2186572	2187084	2187242	+	-	BP2067	superoxide dismutase	214	147	-0.541795	2.8156308574685793E-41
2187243	2187243	2188217	2188217	+	-	BP2068	exported protein	701	553	-0.342135	8.486088637252143E-15
2188218	2189218	2190012	2190384	+	-	BP2070	ABC transporter ATP-binding protein	62	46	-0.430634	1.0
2190870	2190844	2190038	2189885	-	-	BP2071	molybdenum-binding protein	47	57	0.278301	1.0
2190942	2190955	2191545	2191545	+	-	BP2072	lipoprotein	246	226	-0.122336	1.3447134954743163E-16
2191546	2191556	2192734	2192789	+	-	BP2073	hypothetical protein	70	62	-0.175087	1.0213135980272102E-22
	2192837	2193211		+	-	BP2074	DNA-binding protein	4	3	-0.415037	1.0
2193398	2193464	2194810	2194876	+	-	BP2075	efflux system inner membrane protein	116	124	0.0962153	5.484145599212334E-11
2194877	2194877	2198107	2199577	+	-	BP2076	efflux system transmembrane protein	129	133	0.0440552	7.0672804682604516E-6
2199593	2199598	2200344	2200428	+	pdxJ	BP2078	pyridoxine 5'-phosphate synthase	69	69	0	1.0
2200429	2200429	2200890	2200927	+	acpS	BP2079	holo-ACP synthase	44	54	0.295456	1.0
2200928	2200928	2201986		+	nagZ	BP2080	beta-hexosaminidase	72	61	-0.239188	1.686869182923356E-27
	2201949	2203778	2203801	+	uvrC	BP2081	excinuclease ABC subunit C	34	28	-0.280108	1.0
2203804	2203818	2204390	2205153	+	pgsA	BP2082	CDP-diacylglycerol--glycerol-3-phosphate 3-phosphatidyltransferase	62	76	0.293731	2.3288235098503078E-8
2206640	2206636	2205815	2205758	-	queF	BP2084	7-cyano-7-deazaguanine reductase	46	43	-0.0972972	1.0
2206955	2206955	2208277	2208331	+	aceA	BP2085	isocitrate lyase	11	13	0.241008	1.0
2208637	2208637	2209272	2209810	+	-	BP2086	membrane protein	10	14	0.485427	1.0
2210182	2210182	2209232	2209232	-	-	BP2087	transposase	15	17	0.180572	1.0
	2211925	2211053		-	-	BP2089	ABC transporter permease	4	3	-0.415037	1.0
2213142	2213142	2212003	2211935	-	-	BP2090	ABC transporter substrate-binding protein	11	9	-0.289507	1.0
2213497	2213501	2214757	2214757	+	-	BP2091	dioxygenase hydroxylase component	27	26	-0.0544478	1.0
2214758	2214763	2215290	2215290	+	-	BP2092	dioxygenase component	15	12	-0.321928	1.0
2215295	2215301	2216113		+	-	BP2093	enoyl-CoA hydratase/isomerase-like protein	22	21	-0.0671142	1.0
	2216113	2216835	2216856	+	-	BP2094	3-oxoacyl-ACP reductase	10	10	0	1.0
2216857	2216857	2217171	2217188	+	-	BP2095	ferredoxin	18	16	-0.169925	1.0
2217189	2217189	2218337	2218337	+	-	BP2096	fatty-acyl-CoA racemase	10	10	0	1.0
	2219243	2218368		-	-	BP2097	esterase	1	1	0	1.0
2220572	2220559	2219240		-	-	BP2098	acyl-CoA ligase	8	6	-0.415037	1.0
	2221828	2220632		-	-	BP2099	thiolase	0	0	0	1.0
	2223326	2221839		-	-	BP2100	hypothetical protein	2	2	0	1.0
2225905	2225921	2226820	2226820	+	-	BP2102	LysR family transcriptional regulator	403	353	-0.191112	1.281347051597565E-14
2226821	2226901	2227923	2227923	+	-	BP2103	exported protein	47	39	-0.269187	1.0
2228022	2228022	2228972	2228972	+	-	BP2104	transposase	14	16	0.192645	1.0
2229194	2229194	2230144	2230144	+	-	BP2105	transposase	13	15	0.206451	1.0
2230443	2230443	2230141	2229563	-	-	BP2106	hypothetical protein	13	13	0	1.0
2230592	2230603	2231007		+	-	BP2107	hypothetical protein	7	6	-0.222392	1.0
	2231000	2232226		+	-	BP2108	membrane protein	1	1	0	1.0
	2232223	2232669		+	-	BP2109	membrane protein	1	1	0	1.0
2232738	2232739	2233521	2233562	+	-	BP2110	exodeoxyribonuclease III	36	34	-0.0824622	1.0
2233563	2233563	2235068	2235068	+	-	BP2111	hypothetical protein	6	6	0	1.0
	2238446	2237625		-	-	BP2114	hydrolase	4	4	0	1.0
	2239319	2238465		-	-	BP2115	hypothetical protein	3	3	0	1.0
	2240294	2239323		-	-	BP2116	exported protein	4	4	0	1.0
2243012	2242976	2242680	2242675	-	-	BP2119	membrane protein	28	28	0	1.0
2243151	2243151	2244503	2244715	+	gor	BP2120	glutathione reductase	112	88	-0.347923	1.6228719640233426E-26
2245799	2245662	2244646	2244646	-	-	BP2121	transposase for IS1663	21	19	-0.14439	1.0
	2248655	2247642		-	-	BP2124	hypothetical protein	2	2	0	1.0
2249647	2249647	2248742	2248742	-	-	BP2125	LysR family transcriptional regulator	10	10	0	1.0
2249787	2249804	2250148	2250231	+	-	BP2125A	exported protein	128	100	-0.356144	4.7905194572262883E-35
2250233	2250306	2250764	2250764	+	-	BP2126	oxidoreductase subunit	10	10	0	1.0
	2250778	2252994		+	-	BP2127	exported oxidoreductase subunit	3	2	-0.584963	1.0
	2252991	2254052		+	-	BP2128	hypothetical protein	1	1	0	1.0
2254081	2254081	2255055	2255055	+	-	BP2129	AraC family transcriptional regulator	9	8	-0.169925	1.0
2255825	2255825	2255007	2255007	-	-	BP2130	hypothetical protein	14	15	0.0995357	1.0
2256446	2256446	2255838	2255826	-	-	BP2131	hypothetical protein	30	30	0	1.0
2256528	2256621	2257016	2257016	+	-	BP2132	hypothetical protein	202	177	-0.190606	9.701219228787131E-25
2257017	2257035	2258474	2258474	+	-	BP2133	transmembrane efflux protein	23	23	0	1.0
2258503	2258503	2258850	2259499	+	-	BP2134	hypothetical protein	9	7	-0.36257	1.0
2259819	2259819	2258869	2258869	-	-	BP2135	transposase	13	16	0.29956	1.0
2260472	2260472	2261422	2261422	+	-	BP2137	transposase	14	16	0.192645	1.0
	2261461	2263323		+	-	BP2138	ABC transporter ATP-binding protein	4	4	0	1.0
2263412	2263451	2264044	2264560	+	-	BP2139	lipoprotein	119	107	-0.153351	8.907062320638721E-24
2264988	2264986	2264057	2263923	-	-	BP2140	membrane protein	18	19	0.0780025	1.0
2265156	2265156	2265614	2265682	+	-	BP2141	exported protein	38	40	0.0740006	1.0
2265724	2265862	2266542	2266542	+	-	BP2142	GntR family transcriptional regulator	37	33	-0.165059	1.0
2266591	2266591	2268282	2268437	+	-	BP2143	sulfate transporter	22	21	-0.0671142	1.0
	2268849	2268298	2268134	-	-	BP2144	hypothetical protein	15	15	0	1.0
2269217	2269217	2268846		-	-	BP2145	ArsR family transcriptional regulator	13	16	0.29956	1.0
2269327	2269330	2270166	2270166	+	-	BP2146	hypothetical protein	21	17	-0.304855	1.0
2270745	2270656	2270177	2270177	-	-	BP2147	exported protein	98	89	-0.138976	2.225943464629098E-22
2270774	2270799	2270978	2271367	+	-	BP2148	hypothetical protein	80	76	-0.0740006	9.557691654600658E-16
2272082	2272082	2271108	2270975	-	-	BP2149	AraC family transcriptional regulator	37	36	-0.0395284	1.0
2272184	2272213	2272569	2272945	+	-	BP2150	hypothetical protein	100	86	-0.217591	4.7553652103325844E-26
2273434	2273434	2272559	2272559	-	-	BP2151	oxidoreductase	7	8	0.192645	1.0
2273515	2273533	2274417	2274417	+	-	BP2152	LysR family transcriptional regulator	36	37	0.0395284	1.0
2276556	2275734	2274439	2274436	-	-	BP2153	exported protein	38	35	-0.118644	1.0
2276683	2276683	2277333	2277458	+	-	BP2156	hypothetical protein	23	17	-0.436099	1.0
	2278941	2277421		-	acoD	BP2157	aldehyde dehydrogenase	1	1	0	1.0
2279131	2279199	2281064	2281639	+	-	BP2158	sigma-54-dependent transcriptional regulator	25	20	-0.321928	1.0
	2283343	2282984	2282921	-	-	BP2161	integral membrane protein	12	9	-0.415037	1.0
	2284767	2283331		-	-	BP2162	biotin synthesis protein	11	11	0	1.0
	2285417	2284764		-	-	BP2163	hypothetical protein	5	5	0	1.0
2286607	2286607	2285414		-	-	BP2164	8-amino-7-oxononanoate synthase	20	22	0.137504	1.0
2286711	2286711	2287985	2288597	+	bioA	BP2165	adenosylmethionine-8-amino-7-oxononanoate aminotransferase	20	20	0	1.0
2288932	2288932	2287982	2287982	-	-	BP2166	transposase	14	16	0.192645	1.0
2288957	2289099	2290073		+	-	BP2167	integral membrane protein	65	15	-2.11548	1.0
	2290070	2290213	2290248	+	-	BP2168	outer membrane protein	33	7	-2.23704	1.0
	2291835	2292497	2292497	+	-	BP2170	cytochrome C oxidase subunit	35	5	-2.80735	1.0
	2292500	2292676		+	-	BP2171	cytochrome C oxidase subunit CcoQ	19	2	-3.24793	1.0
	2292673	2293611	2293611	+	-	BP2172	cytochrome C oxidase subunit III	44	7	-2.65208	1.0
2293703	2293703	2295193		+	-	BP2173	ferredoxin	18	3	-2.58496	1.0
2295200	2295279	2295431	2295431	+	-	BP2174	lipoprotein	219	88	-1.31536	7.219995844604124E-165
2295439	2295445	2295684	2295686	+	-	BP2175	inner membrane protein	162	46	-1.81629	0.0
2295779	2295780	2296523	2296555	+	-	BP2176	inner membrane protein	79	78	-0.0183785	5.96110919759922E-15
2296556	2296556	2297056	2297154	+	-	BP2177	hypothetical protein	45	42	-0.0995357	1.0
2297155	2297155	2298078		+	-	BP2178	ABC transporter ATP-binding protein	45	43	-0.0655883	1.0
	2298075	2298836	2299092	+	-	BP2179	ABC transporter permease	38	34	-0.160465	1.0
2299986	2299937	2298852	2298415	-	-	BP2180	hypothetical protein	41	41	0	1.0
2300137	2300137	2301087	2301087	+	-	BP2181	transposase	14	15	0.0995357	1.0
2301721	2301745	2302044	2302311	+	-	BP2183	hypothetical protein	152	147	-0.0482552	9.569935222251018E-18
2304736	2304736	2302454	2302445	-	rpoD	BP2184	RNA polymerase sigma factor RpoD	383	541	0.498284	0.12498072902587712
2307469	2307452	2305422	2304737	-	dnaG	BP2185	DNA primase	170	218	0.358793	0.04744505035542358
2307814	2307684	2307472	2307470	-	rpsU	BP2186	30S ribosomal protein S21	1595	1878	0.235641	0.001171961404943198
2308614	2308501	2307962	2307853	-	-	BP2187	transferase	219	223	0.0261128	6.647733521898459E-12
2309986	2309922	2308615	2308615	-	purA	BP2188	adenylosuccinate synthetase	253	266	0.0722889	2.3538340266971757E-7
2311268	2311144	2309987	2309987	-	hisZ	BP2189	ATP phosphoribosyltransferase regulatory subunit	171	191	0.159576	1.9604931167794654E-10
2312238	2312227	2311328	2311279	-	hflC	BP2190	inner membrane-anchored protein HflC	279	274	-0.0260892	4.797376375314725E-16
	2313550	2312246	2312241	-	hflK	BP2191	membrane protein	365	363	-0.00792692	3.032055200642165E-7
2314695	2314622	2313516		-	hflX	BP2192	GTPase HflX	94	105	0.159657	2.1683090435500977E-9
2314948	2314946	2314710	2314702	-	hfq	BP2193	RNA-binding protein Hfq	1507	1902	0.335838	0.03773664506662769
2316155	2316155	2315085	2314964	-	his1	BP2194	histidinol-phosphate aminotransferase	116	116	0	1.2305050178427763E-12
2317540	2317514	2316159	2316156	-	engA	BP2195	GTPase Der	214	216	0.0134205	1.3267108340132536E-11
2318703	2318701	2317541	2317541	-	-	BP2196	outer membrane protein assembly factor BamB	257	269	0.0658378	4.347315594479047E-9
2319343	2319342	2318704	2318704	-	-	BP2197	membrane protein	201	232	0.206929	1.2502105977820937E-7
2320648	2320648	2319344	2319344	-	hisS	BP2198	histidine--tRNA ligase	149	167	0.164536	3.8524695488188654E-10
2321984	2321984	2320689	2320649	-	ispG	BP2199	4-hydroxy-3-methylbut-2-en-1-yl diphosphate synthase	124	143	0.205675	6.758017858954636E-9
	2322497	2321991	2321985	-	-	BP2200	membrane protein	116	131	0.175442	7.620409099247459E-10
2323644	2323642	2322494		-	-	BP2201	dual-specificity RNA methyltransferase RlmN	219	238	0.120031	5.0465162984621194E-11
2324301	2324095	2323670	2323651	-	ndk	BP2202	nucleoside diphosphate kinase	403	423	0.0698778	2.5585108135014284E-12
2324417	2324418	2327300	2327748	+	valS	BP2203	valine--tRNA ligase	111	104	-0.0939761	3.4649596661787183E-13
	2328154	2327393		-	-	BP2204	outer membrane (scaffolding) protein	1	2	1	1.0
	2328914	2330263		+	-	BP2206	two component sensor kinase	4	4	0	1.0
2330362	2330362	2331312	2331312	+	-	BP2207	transposase	22	22	0	1.0
2335460	2335342	2334053	2334019	-	-	BP2210	D-amino acid dehydrogenase small subunit	11	12	0.125531	1.0
2335901	2335898	2335461	2335461	-	-	BP2211	DNA-binding protein	149	163	0.12956	7.387545858040772E-12
2337155	2337150	2335942	2335908	-	fhp	BP2212	nitric oxide dioxygenase	27	25	-0.111031	1.0
2337279	2337297	2337761	2338366	+	-	BP2213	hypothetical protein	138	122	-0.177787	1.192442128682445E-22
2338735	2338735	2337785	2337785	-	-	BP2214	transposase	14	18	0.36257	1.0
	2339394	2338834	2338815	-	ectA	BP2215	L-2,4-diaminobutyric acid acetyltransferase	102	92	-0.148863	8.11801151635897E-19
2339949	2339936	2339391		-	-	BP2216	MarR family transcriptional regulator	119	107	-0.153351	2.0470523117085746E-21
2340132	2340132	2341160	2341160	+	-	BP2217	SIS family regulator	8	8	0	1.0
2341201	2341201	2342541	2342581	+	-	BP2218	aminotransferase	19	17	-0.160465	1.0
2342591	2342650	2343654	2343658	+	-	BP2219	cell surface protein	75	50	-0.584963	3.2048025138582528E-50
2343761	2343761	2346361	2346361	+	-	BP2220	inner membrane protein	15	12	-0.321928	1.0
2346460	2346460	2347410	2347410	+	-	BP2221	transposase	11	12	0.125531	1.0
2347687	2347679	2347407	2346811	-	-	BP2222	hypothetical protein	403	422	0.0664632	2.4640522486400042E-11
2351069	2350649	2347938	2347795	-	bapA	BP2224	autotransporter	60	67	0.159199	1.0
2351298	2351304	2352761	2352864	+	-	BP2225	phospholipase	32	37	0.209453	1.0
2353124	2353108	2352758	2351915	-	-	BP2226	anti-sigma factor antagonist	177	177	0	6.71687392547785E-16
2353248	2353252	2353680	2353680	+	-	BP2227	anti-sigma factor	36	38	0.0780025	1.0
2353757	2353764	2354927	2355072	+	alr	BP2228	alanine racemase	45	37	-0.2824	1.0
2357410	2357410	2354924	2354917	-	-	BP2229	inner membrane transport protein	13	12	-0.115477	1.0
2357443	2357450	2359471		+	-	BP2230	regulator	7	7	0	1.0
	2359468	2360655	2360655	+	-	BP2231	exported protein	8	6	-0.415037	1.0
2362385	2362004	2360697	2360689	-	-	BP2232	hypothetical protein	39	34	-0.197939	1.0
2362220	2362220	2362918	2363092	+	-	BP2233	hypothetical protein	109	88	-0.308753	5.052001701261125E-32
2363093	2363093	2363695	2363804	+	brpL	BP2234	RNA polymerase sigma factor	132	112	-0.237039	1.0918377522980868E-27
	2365518	2363716	2363716	-	bscC	BP2235	type III secretion protein	24	16	-0.584963	1.0
	2365907	2365509		-	bscW	BP2236	hypothetical protein	29	19	-0.610053	1.0
	2366953	2365904		-	bscU	BP2237	type III secretion protein	20	16	-0.321928	1.0
2367750	2367750	2366950		-	bscT	BP2238	type III secretion protein	32	24	-0.415037	1.0
2368033	2368028	2367762	2367751	-	bscS	BP2239	type III secretion protein	46	36	-0.353637	1.0
	2368705	2368034	2368034	-	bscR	BP2240	type III secretion system protein	38	28	-0.440573	1.0
	2369781	2368702		-	bscQ	BP2241	type III secretion protein	65	49	-0.407658	1.0
	2370326	2369778		-	bscP	BP2243	hypothetical protein	98	85	-0.205319	4.3681409993536883E-23
	2370832	2370323		-	bscO	BP2244	type III secretion protein	173	159	-0.121745	9.498825606522966E-18
2372166	2372166	2370832		-	bscN	BP2245	type III secretion system ATPase	17	12	-0.5025	1.0
	2372809	2372171	2372170	-	bscL	BP2246	type III secretion system protein	22	17	-0.371969	1.0
	2373441	2372779		-	bscK	BP2247	hypothetical protein	21	16	-0.392317	1.0
	2374258	2373434		-	bscJ	BP2248	type III secretion protein	39	32	-0.285402	1.0
	2374662	2374255		-	bscI	BP2249	type III secretion protein	47	37	-0.345135	1.0
2375184	2375180	2374659		-	bcr4	BP2250	hypothetical protein	76	53	-0.520007	2.1764304946026778E-45
2375669	2375646	2375185	2375185	-	bcrH2	BP2251	regulatory protein	53	34	-0.640458	1.0
2376901	2376878	2375670	2375670	-	bopB	BP2252	outer protein B	75	52	-0.528379	5.037886375671142E-47
2377853	2377843	2376902	2376902	-	bopD	BP2253	outer protein D	62	44	-0.494765	1.0
2378391	2378376	2377891	2377891	-	bcrH1	BP2254	regulatory protein	87	63	-0.465664	2.690142913655327E-42
2378676	2378667	2378392	2378392	-	-	BP2255	hypothetical protein	101	79	-0.354431	6.794944579141027E-36
2379315	2379306	2378689	2378689	-	bsp22	BP2256	secreted protein	186	153	-0.281771	7.967378096817782E-23
2379470	2379470	2380567		+	bopN	BP2257	outer protein N	24	17	-0.4975	1.0
	2380564	2380941	2380941	+	-	BP2258	hypothetical protein	35	25	-0.485427	1.0
2380942	2380946	2381356		+	-	BP2259	hypothetical protein	20	14	-0.514573	1.0
	2381353	2381721		+	-	BP2260	hypothetical protein	14	10	-0.485427	1.0
	2381718	2383817		+	bcrD	BP2261	type III secretion pore protein	111	116	0.0635651	8.564150472081777E-14
	2383814	2385094	2385094	+	bscD	BP2262	type III secretion protein	113	103	-0.133678	8.283432094134353E-17
2385095	2385135	2385434		+	bscE	BP2263	hypothetical protein	359	240	-0.580949	5.67376669702544E-48
	2385424	2385690	2386398	+	bscF	BP2264	type III secretion protein	278	188	-0.564352	1.687788986000165E-47
2386482	2386181	2385726	2385618	-	-	BP2265	hypothetical protein	29	39	0.427421	1.0
2386525	2386525	2387475	2387475	+	-	BP2266	transposase	14	16	0.192645	1.0
2388482	2388253	2387777	2386884	-	greA	BP2267	transcription elongation factor GreA	458	530	0.210645	3.353378486956583E-9
	2388877	2390418		+	-	BP2268	methyl-accepting chemotaxis protein	2	2	0	1.0
2391762	2391762	2390449	2390424	-	-	BP2269	xanthine/uracil family permease	45	42	-0.0995357	1.0
2392309	2392314	2393636	2394211	+	-	BP2271	regulatory lipoprotein	56	43	-0.38109	1.0
2394583	2394583	2393633	2393633	-	-	BP2272	transposase	14	16	0.192645	1.0
	2396135	2395113		-	-	BP2274	ABC transporter substrate-binding protein	0	0	0	1.0
	2396994	2396164		-	-	BP2275	phosphonoacetaldehyde hydrolase	0	0	0	1.0
	2398708	2397011		-	-	BP2276	ABC transporter permease	0	0	0	1.0
	2399849	2398773		-	-	BP2277	ABC transporter ATP-binding protein	0	0	0	1.0
	2400009	2400872		+	-	BP2278	transcriptional regulator	0	0	0	1.0
	2400903	2401472		+	-	BP2279	hypothetical protein	0	0	0	1.0
2402488	2402340	2401489	2401034	-	-	BP2280	sulfurtransferase	34	29	-0.229482	1.0
2403328	2403398	2404279	2404311	+	-	BP2282	protease HtpX	162	221	0.448053	3.9901941868414434E-4
2405405	2405343	2404354	2404330	-	qor	BP2283	quinone oxidoreductase	78	78	0	4.727822062349162E-15
2406356	2406356	2405406	2405406	-	-	BP2284	integral membrane protein	70	80	0.192645	6.18253820673109E-9
2406386	2406419	2407276	2407301	+	-	BP2285	integral membrane protein	6	7	0.222392	1.0
2407336	2407336	2407824	2407856	+	-	BP2286	MarR family transcriptional regulator	32	35	0.129283	1.0
	2409397	2410587		+	-	BP2289	multidrug resistance protein	0	0	0	1.0
	2410584	2412170		+	-	BP2290	multidrug resistance protein	0	0	0	1.0
2413286	2413256	2412189	2412189	-	-	BP2291	tartrate dehydrogenase	108	95	-0.185032	2.1205425688907226E-19
2414907	2414905	2413361	2413361	-	-	BP2292	transcriptional regulator	36	32	-0.169925	1.0
[truncated: 1,580 more rows]
