# Supplementary material for: Streamlined copper defenses make Bordetella pertussis reliant on custom-made operon
Source: Commun Biol. 2021 Jan 8;4:46. doi: 10.1038/s42003-020-01580-2 (PMC7794356; doi:10.1038/s42003-020-01580-2)
Supplement: Supplementary file 6 — Supplementary Data 3 [file 42003_2020_1580_MOESM6_ESM.xlsx]

## Sheet: Feuil1
Supplementary Data S3. Transcriptomic analyses of B. bronchiseptica after a long exposure to copper. B. bronchiseptica RB50 was grown in standard conditions or in the presence of 2 mM CuSO4 for 10 to 12 h, and RNA-Seq analyses were performed. The cultures were initiated at OD600 values of 0.08, and the cultures were stopped when the OD600 reached approximately 1.5 to 1.8.
Transcription Start	Translation Start	Translation Stop	Transcription Stop	Strand	Name	Synonym	BP-Ortholog	Product	SS medium (RPKM)	SS medium + CuSO4 2 mM (RPKM)	Foldchange (log2)	qValue 1 vs 2
	1	1920		+	gidA	BB0001	BP0001	tRNA uridine 5-carboxymethylaminomethyl modification protein GidA	194	239	0.300954	1.0
	1917	2549		+	gidB	BB0002	BP0002	glucose inhibited division protein B	100	105	0.0703893	1.0
	2546	3343	3343	+	parA	BB0003	BP0003	ParA family protein	204	233	0.191761	1.0
3344	3350	4156	4165	+	-	BB0004	BP0004	GNAT family acetyltransferase	122	128	0.0692627	1.0
4200	4200	5117		+	parB	BB0005	BP0005	chromosome partitioning protein ParB	236	245	0.0539949	1.0
	5110	6111	6168	+	ansB	BB0006	BP0006	L-asparaginase II precursor	103	108	0.068387	1.0
6651	6707	7897	8007	+	tuf	BB0007	BP0007	elongation factor Tu	3533	4192	0.246745	0.8272177032349347
8084	8136	8516	8516	+	secE	BB0008	BP0008	preprotein translocase subunit SecE	1537	1397	-0.137785	1.0
8517	8526	9059	9122	+	nusG	BB0009	BP0009	transcription antitermination protein NusG	1375	1454	0.0805957	1.0
9123	9123	9554	9554	+	rplK	BB0010	BP0010	50S ribosomal protein L11	2113	2896	0.454769	0.24232066769427096
9555	9557	10255	10362	+	rplA	BB0011	BP0011	50S ribosomal protein L1	1621	2398	0.564948	0.7728909950509758
10384	10498	11022	11103	+	rplJ	BB0012	BP0013	50S ribosomal protein L10	5769	8435	0.548067	0.5238827968625063
11104	11104	11487	11487	+	rplL	BB0013	BP0014	50S ribosomal protein L7/L12	6276	9668	0.623372	0.8759133362888948
11488	11623	15759		+	rpoB	BB0014	BP0015	DNA-directed RNA polymerase subunit beta	944	1245	0.399287	0.49554365230600034
	15759	20003	20008	+	rpoC	BB0015	BP0016	DNA-directed RNA polymerase subunit beta'	1228	1564	0.34893	0.4137695246106508
20516	20516	20112	20096	-	-	BB0016	BP0017	lipoprotein	11	12	0.125531	1.0
20009	20757	21989	22501	+	-	BB0017	BP0018	hypothetical protein	88	106	0.268489	1.0
24351	24350	22005	21962	-	-	BB0018	BP0019	two-component sensor protein	18	21	0.222392	1.0
25468	25458	24352	24352	-	-	BB0019	BP0020	peptidoglycan binding protein	50	61	0.286881	1.0
26361	26210	25476	25470	-	-	BB0020	BP0021	two-component response regulator	64	67	0.0660892	1.0
26468	26468	27280	27358	+	-	BB0021	BP0022	two-component response regulator	27	23	-0.231326	1.0
28250	28245	27310	27131	-	-	BB0022		metal transporter	32	39	0.285402	1.0
28526	28526	28251	28251	-	-	BB0023		hypothetical protein	40	50	0.321928	1.0
28720	29103	29480	29542	+	rpsL	BB0024	BP3608	30S ribosomal protein S12	1619	1390	-0.220018	0.5552228147249338
29567	29644	30114	30114	+	rpsG	BB0025	BP3609	30S ribosomal protein S7	2232	2566	0.201184	1.0
30115	30132	32234	32310	+	fusA	BB0026	BP3610	elongation factor G	1931	2603	0.430827	0.3265880297515452
32311	32311	33501	33501	+	tuf	BB0027	BP3611	elongation factor Tu	3358	4166	0.311061	0.725899266909
33509	33565	33876	34048	+	rpsJ	BB0028	BP3612	30S ribosomal protein S10	2446	3597	0.55637	0.2806481984414657
34055	34234	34923	34927	+	rplC	BB0029	BP3613	50S ribosomal protein L3	3299	3738	0.180238	1.0
34928	34928	35545		+	rplD	BB0030	BP3614	50S ribosomal protein L4	2428	3307	0.445755	1.0
	35542	35838		+	rplW	BB0031	BP3615	50S ribosomal protein L23	2617	3614	0.465683	0.5180703122225456
	35839	36666	36678	+	rplB	BB0032	BP3616	50S ribosomal protein L2	2674	3982	0.574494	1.0
36679	36679	36954	36954	+	rpsS	BB0033	BP3617	30S ribosomal protein S19	2854	4287	0.586983	0.15665651786587267
36955	36958	37287	37296	+	rplV	BB0034	BP3618	50S ribosomal protein L22	3405	5064	0.572623	0.6879938204204702
37297	37297	38088	38090	+	rpsC	BB0035	BP3619	30S ribosomal protein S3	2447	3867	0.660201	1.0
38091	38091	38507	38517	+	rplP	BB0036	BP3620	50S ribosomal protein L16	2497	4173	0.740889	0.033631757364057886
38518	38518	38709	38710	+	rpmC	BB0037	BP3621	50S ribosomal protein L29	2528	3981	0.655134	0.023400031360342986
38711	38711	38992	39264	+	rpsQ	BB0038	BP3622	30S ribosomal protein S17	2950	4400	0.576789	0.1076235919288843
40108	40022	39159	39159	-	-	BB0039	BP3623	hydrolase	23	17	-0.436099	1.0
41561	41536	40109	40109	-	-	BB0040	BP3624	aldehyde dehydrogenase	307	286	-0.102224	0.9865007505424305
41917	42435	42803	42803	+	rplN	BB0041	BP3626	50S ribosomal protein L14	2836	2283	-0.312927	0.5921809125405895
42804	42814	43134	43134	+	rplX	BB0042	BP3627	50S ribosomal protein L24	3035	3058	0.0108919	1.0
43135	43147	43686	43686	+	rplE	BB0043	BP3628	50S ribosomal protein L5	2912	3208	0.139664	1.0
43687	43699	44004	44004	+	rpsN	BB0044	BP3629	30S ribosomal protein S14	2419	2853	0.238069	1.0
44005	44015	44410	44410	+	rpsH	BB0045	BP3630	30S ribosomal protein S8	3053	3657	0.260433	1.0
44411	44421	44954	44954	+	rplF	BB0046	BP3631	50S ribosomal protein L6	2920	3659	0.325481	1.0
44971	44976	45338	45338	+	rplR	BB0047	BP3632	50S ribosomal protein L18	2025	2605	0.363361	0.9465223927933614
45339	45354	45878	45878	+	rpsE	BB0048	BP3633	30S ribosomal protein S5	2552	3497	0.454489	1.0
45879	45882	46067	46075	+	rpmD	BB0049	BP3634	50S ribosomal protein L30	2598	3381	0.380049	0.37595891676473864
46076	46077	46517	46531	+	rplO	BB0050	BP3635	50S ribosomal protein L15	1917	2719	0.504226	0.2324189411618967
46532	46532	47857	47866	+	secY	BB0051	BP3636	preprotein translocase subunit SecY	1492	1776	0.251384	1.0
47867	47867	48085	48119	+	infA	BB0052	BP3637	translation initiation factor IF-1	1395	1724	0.305495	1.0
48120	48120	48233	48257	+	rpmJ	BB0053	BP3638	50S ribosomal protein L36	2088	2940	0.493694	1.0
48275	48275	48640	48640	+	rpsM	BB0054	BP3639	30S ribosomal protein S13	1997	2963	0.569224	0.3079180436644658
48641	48656	49057	49068	+	rpsK	BB0055	BP3640	30S ribosomal protein S11	1643	2637	0.682565	0.14109393328559705
49069	49069	49692	49752	+	rpsD	BB0056	BP3641	30S ribosomal protein S4	2119	3757	0.826198	0.44372023355878654
49753	49907	50893	50998	+	rpoA	BB0057	BP3642	DNA-directed RNA polymerase subunit alpha	1025	1660	0.695559	0.023046973260414907
51019	51052	51447	51478	+	rplQ	BB0058	BP3643	50S ribosomal protein L17	3654	4987	0.448696	1.0
52037	52013	51576	51570	-	-	BB0059	BP3644	histidine triad protein	40	47	0.232661	1.0
52104	52120	52461	52461	+	cutA	BB0060	BP3645	divalent cation tolerance protein	186	260	0.483209	0.05626859169338493
52467	52472	54409	54449	+	-	BB0061	BP3646	thiol:disulfide interchange protein	203	214	0.0761311	1.0
54450	54450	55487	55487	+	-	BB0062	BP3647	hypothetical protein	62	61	-0.023459	1.0
	56500	55484	55141	-	hemB	BB0063	BP3648	delta-aminolevulinic acid dehydratase	121	149	0.300305	1.0
57120	57120	56497		-	engB	BB0064	BP3649	ribosome biogenesis GTP-binding protein YsxC	44	59	0.423211	1.0
57181	57344	58045	58045	+	-	BB0065	BP3650	cytochrome C precursor	799	1039	0.378928	0.45203561816161425
58046	58164	60260	60260	+	-	BB0066	BP3651	hypothetical protein	70	85	0.280108	1.0
60261	60270	61604	61606	+	-	BB0067	BP3652	cytochrome c asssembly protein	135	167	0.306889	0.8002601481483205
62964	62964	61675	61656	-	lysA	BB0068	BP3653	diaminopimelate decarboxylase	158	183	0.211919	1.0
63131	63178	63507	63508	+	cyaY	BB0069	BP3654	hypothetical protein	86	80	-0.104337	1.0
66033	66008	63564	62965	-	-	BB0070	BP3655	penicillin-binding protein 1A	98	104	0.0857299	1.0
66122	66122	66757		+	aroK	BB0071	BP3656	shikimate kinase	106	130	0.294447	0.6094875988200987
	66757	67833		+	aroB	BB0072	BP3657	3-dehydroquinate synthase	103	104	0.0139392	1.0
	67830	68984	69481	+	-	BB0073	BP3658	deoxyguanosinetriphosphate triphosphohydrolase-like protein	70	72	0.040642	1.0
69873	69817	69158	69092	-	-	BB0074	BP3659	glutathione S-transferase	42	50	0.251539	1.0
72744	72732	69874	69874	-	uvrA	BB0075	BP3660	excinuclease ABC subunit A	81	74	-0.130397	0.3515931196497934
72811	72888	74072	74109	+	-	BB0076	BP3661	transport protein	38	41	0.109624	1.0
74281	74305	74805	74825	+	ssb	BB0077	BP3662	single-strand binding protein	678	558	-0.28102	0.10228528110477693
	75038	77152		+	bfrC	BB0078	BP3663	ferric siderophore receptor	3	4	0.415037	1.0
77289	77289	77792		+	-	BB0079	BP3664	hypothetical protein	7	4	-0.807355	1.0
	77811	78590	78590	+	-	BB0080	BP3665	aldolase	7	4	-0.807355	1.0
78619	78619	79635	79662	+	-	BB0081	BP3666	hypothetical protein	13	11	-0.241008	1.0
79665	79689	80483	80741	+	-	BB0082	BP3667	GntR family transcriptional regulator	54	55	0.0264722	1.0
81519	81421	80480	80480	-	-	BB0083	BP3668	transcriptional regulator	16	20	0.321928	1.0
	81701	83191		+	-	BB0084	BP3669	N-ethylammeline chlorohydrolase	2	1	-1	1.0
	83230	84216		+	-	BB0085	BP3670	hypothetical protein	3	2	-0.584963	1.0
	84369	85514		+	-	BB0086	BP3671	glycosyl transferase family protein	4	5	0.321928	1.0
85515	85521	86339	86339	+	-	BB0087	BP3672	hypothetical protein	37	33	-0.165059	1.0
86499	86499	87470	87470	+	-	BB0088	BP3673	LysR family transcriptional regulator	17	18	0.0824622	1.0
87496	87496	88497	88497	+	-	BB0089	BP3674	ABC transporter substrate-binding protein	20	19	-0.0740006	1.0
88551	88561	89331		+	-	BB0090	BP3675	taurine ABC transporter permease	11	9	-0.289507	1.0
	89319	90110	90125	+	-	BB0091	BP3676	taurine ABC transporter ATP-binding protein	16	13	-0.29956	1.0
90138	90138	91454	91454	+	-	BB0092	BP3677	hypothetical protein	16	14	-0.192645	1.0
91787	91779	91591	91570	-	-	BB0093	BP3678	hypothetical protein	21	25	0.251539	1.0
92432	92432	91788	91788	-	-	BB0094	BP3679	TetR family transcriptional regulator	182	249	0.452207	0.5180703122225456
94685	94645	92468	92433	-	glcB	BB0095	BP3680	malate synthase G	210	85	-1.30485	4.79791587405246E-18
94875	94889	95653	95891	+	glcC	BB0096	BP3681	DNA-binding transcriptional regulator GlcC	66	44	-0.584963	1.0
96777	96777	95650	95650	-	-	BB0097	BP3682	dehydrogenase	8	11	0.459432	1.0
97460	97388	97002	97001	-	-	BB0098	BP3683	hypothetical protein	44	76	0.788496	9.110141060606375E-16
98593	98580	97654	97650	-	ubiA	BB0099	BP3684	4-hydroxybenzoate octaprenyltransferase	91	92	0.0157673	1.0
99866	99866	98667	98651	-	-	BB0100	BP3685	aminotransferase	47	77	0.712198	3.054007721611091E-4
100005	100005	100499	100749	+	-	BB0101	BP3686	hypothetical protein	34	40	0.234465	1.0
100783	100787	101686	101686	+	-	BB0102	BP3687	dihydrodipicolinate synthase	18	16	-0.169925	1.0
101913	101913	102689		+	-	BB0103	BP3205	desaturase	31	29	-0.0962153	1.0
	102673	103551	103551	+	-	BB0105	BP3207	fatty acid desaturase	19	17	-0.160465	1.0
103552	103579	105492		+	-	BB0106	BP3208	3-oxoacyl-ACP synthase	17	14	-0.280108	1.0
	105489	106370	106390	+	-	BB0107		hypothetical protein	19	14	-0.440573	1.0
	107714	106377	106377	-	-	BB0108		amino acid permease	18	17	-0.0824622	1.0
108604	108556	107711		-	-	BB0109		methyltransferase	42	45	0.0995357	1.0
108792	108997	111906	111906	+	-	BB0110		adhesin	787	936	0.250145	1.0
111907	112001	113629	113629	+	-	BB0111	BP3209+BP0705	dehydrogenase	155	172	0.15014	1.0
113630	113756	115042	115045	+	-	BB0112	BP0706	hypothetical protein	194	176	-0.140481	0.36787627476157114
115046	115216	115515		+	-	BB0113	BP0707	hypothetical protein	93	79	-0.235378	0.18469409442185486
	115516	116181	116221	+	-	BB0114	BP0708	hypothetical protein	119	121	0.0240455	1.0
116222	116222	118012	118012	+	aspS	BB0115	BP0709	aspartyl-tRNA synthetase	290	379	0.386145	0.25597114970642587
118013	118125	118985		+	-	BB0116	BP0710	endonuclease/exonuclease/phosphatase family protein	226	252	0.157101	1.0
	118982	120193	120224	+	-	BB0117	BP0711	phospholipase	81	92	0.183712	1.0
121078	121078	120194	120194	-	-	BB0118	BP0712	hypothetical protein	8	12	0.584963	1.0
122577	122527	121094	121079	-	-	BB0119	BP0713	hypothetical protein	8	21	1.39232	1.0
123159	123147	122578	122578	-	-	BB0120	BP0715	hypothetical protein	159	284	0.836864	7.451365393353723E-4
123355	123421	124398		+	-	BB0121		NAD dependent epimerase/dehydratase family protein	166	180	0.116814	1.0
	124395	125555	125582	+	-	BB0122		DegT/DnrJ/EryC1/StrS aminotransferase family protein	185	210	0.182864	1.0
125648	125694	127589		+	-	BB0123		asparagine synthetase	95	94	-0.0152668	1.0
	127586	128509		+	-	BB0124		UDP-glucose 4-epimerase	72	67	-0.103836	0.6347617030389281
	128487	129164	129176	+	-	BB0125		phosphoesterase	81	74	-0.130397	0.8903033635182902
129177	129177	130247	130254	+	-	BB0126		carbamoyl phosphate synthase-like protein	97	91	-0.0921182	0.674022684392884
130255	130255	131418	131476	+	-	BB0127		C-methyltransferase	147	125	-0.233888	0.1335188776523309
131477	131477	132247		+	wbmS	BB0128		hypothetical protein	122	110	-0.149378	0.48414171756808483
	132244	133173	133280	+	wbmR	BB0129		formyl transferase	88	74	-0.249978	0.047414330970915124
133281	133281	134606		+	wbmO	BB0130		hypothetical protein	159	119	-0.418065	0.0012786102610885452
	134603	135772		+	wbmN	BB0131		ABC transporter ATP-binding protein	131	97	-0.43351	0.003781603096573897
	135765	136973	136979	+	wbmM	BB0132		ABC transporter ATP-binding protein	103	80	-0.364572	0.04113377666724887
136980	136980	137771		+	wbmL	BB0133		ABC transporter	119	95	-0.324962	0.018445918667495842
	137768	140368	140368	+	wbmK	BB0134		hypothetical protein	152	150	-0.0191088	1.0
140369	140424	143060	143160	+	wbmJ	BB0135		hypothetical protein	155	134	-0.210035	0.3383999992469011
143161	143161	145071	145099	+	wbmI	BB0136		asparagine synthetase	187	180	-0.0550414	0.6797829791238079
145100	145100	146041	146045	+	wbmH	BB0137		nucleotide sugar epimerase/dehydratase	383	384	0.00376192	1.0
146046	146046	146978	146982	+	wbmG	BB0138		nucleotide sugar epimerase/dehydratase	353	356	0.0122091	0.8308741899043255
146983	146983	148056	148704	+	wbmF	BB0139		nucleotide sugar epimerase/dehydratase	386	377	-0.0340363	1.0
149597	149597	148416	148400	-	wbmE	BB0140		papain-like transglutaminase superfamily protein	12	14	0.222392	1.0
	150742	149720		-	wbmD	BB0141		hypothetical protein	7	9	0.36257	1.0
152734	152704	150818	150816	-	wbmC	BB0142		glutamine amidotransferase	39	44	0.174029	1.0
152766	152766	153866		+	wbmB	BB0143		hypothetical protein	71	79	0.154034	1.0
	153856	155073	155141	+	wbmA	BB0144		glycosyl transferase family protein	54	56	0.0524674	1.0
156965	156965	155091	154919	-	bplL	BB0145	bplL	lipopolysaccharide biosynthesis protein	71	56	-0.342392	1.0
158261	158261	157014	157014	-	bplJ	BB0146	bplJ	hypothetical protein	43	30	-0.519374	1.0
	159015	158311	158262	-	bplI	BB0147	bplI	lipopolysaccharide biosynthesis protein	51	39	-0.387023	1.0
160289	160118	159012		-	bplH	BB0148	bplH	glycosyl transferase family protein	77	63	-0.289507	0.029050608480582343
	160973	160380	160293	-	bplG	BB0149	bplG	sugar transferase	27	23	-0.231326	1.0
162202	162202	160970		-	bplF	BB0150	bplF	lipopolysaccharide biosynthesis protein	36	35	-0.040642	1.0
163479	163479	162220	162220	-	bplE	BB0151	bplE	glycosyl transferase family protein	47	53	0.173332	1.0
164598	164489	163503	163486	-	bplD	BB0152	bplD	UDP-N-acetylglucosamine 2-epimerase	127	148	0.220769	1.0
165699	165699	164599	164599	-	bplC	BB0153	bplC	lipopolysaccharide biosynthesis protein	131	158	0.270358	1.0
166281	166278	165703	165700	-	bplB	BB0154	bplB	acetyltransferase	109	151	0.47022	0.07501276379531427
167439	167334	166282	166282	-	bplA	BB0155	bplA	oxidoreductase	195	255	0.387023	1.0
167408	167510	168472	168473	+	rfaC	BB0156	BP0094	heptosyltransferase	162	155	-0.0637256	1.0
168474	168474	169766	170294	+	kdtA	BB0157	BP0095	3-deoxy-D-manno-octulosonic-acid transferase	36	35	-0.040642	1.0
170661	170628	169792	169747	-	-	BB0158		hypothetical protein	23	27	0.231326	1.0
170961	170954	170799	170768	-	-	BB0159	BP0096	hypothetical protein	30	33	0.137504	1.0
	171783	170980	170980	-	baf	BB0160	BP0097	pantothenate kinase	101	113	0.161967	1.0
172622	172622	171780		-	birA	BB0161	BP0098	biotin--protein ligase	113	107	-0.078712	0.9556556875320144
172711	172715	173851		+	-	BB0163	BP0099	integral membrane protein	60	71	0.242857	1.0
	173851	174690		+	-	BB0164	BP0100	ABC transporter ATP-binding protein	62	65	0.0681715	1.0
	174677	175624		+	-	BB0165	BP0101	hypothetical protein	67	67	0	1.0
	175625	176230	176230	+	-	BB0166	BP0101A	hypothetical protein	36	36	0	1.0
176255	176260	176913	177045	+	-	BB0167	BP0101B	hypothetical protein	95	101	0.0883559	1.0
177046	177046	178302	178304	+	-	BB0168	BP0102	penicillin-binding protein precursor	263	248	-0.0847227	0.44372023355878654
178305	178305	179249	179249	+	-	BB0169	BP0103	class IV aminotransferase	265	266	0.00543389	1.0
179250	179325	179600	179607	+	-	BB0170	BP0104	hypothetical protein	249	246	-0.0174874	1.0
179608	179608	180270	180279	+	lipB	BB0171	BP0105	lipoate-protein ligase B	122	120	-0.0238467	1.0
180292	180332	181333	181678	+	lipA	BB0172	BP0106	lipoyl synthase	303	292	-0.0533494	0.5421671805074982
181896	181896	181348	181186	-	rfbC	BB0173	BP0107	dTDP-4-dehydrorhamnose 3,5-epimerase	66	72	0.125531	1.0
	182850	181954	181907	-	rfbD	BB0174	BP0108	dTDP-4-dehydrorhamnose reductase	36	37	0.0395284	1.0
183908	183908	182847		-	rfbB	BB0175	BP0109	dTDP-glucose 4,6-dehydratase	51	62	0.281771	1.0
184504	184504	183944	183909	-	-	BB0176	BP3090	hypothetical protein	54	52	-0.0544478	1.0
184740	184927	185232	185236	+	-	BB0177	BP3088	hypothetical protein	160	144	-0.152003	0.9970210633829573
186609	186609	185275	184939	-	hslU	BB0178	BP3087	ATP-dependent protease ATP-binding protein HslU	239	338	0.500013	1.0
187283	187170	186631	186610	-	hslV	BB0179	BP3086	ATP-dependent protease peptidase subunit	179	258	0.527411	0.44671955362033205
187925	187782	187318	187300	-	dksA	BB0180	BP3085	dnaK suppressor protein	936	1008	0.106915	1.0
189217	189035	187926	187926	-	-	BB0181	BP3084	hypothetical protein	681	786	0.206875	1.0
189841	189815	189312	189266	-	-	BB0182	BP3083	regulatory protein	76	102	0.424498	0.023046973260414907
190144	190144	190866		+	-	BB0183	BP3082	transport protein ATP-binding	15	10	-0.584963	1.0
	190863	191759		+	-	BB0184	BP3081	ABC transporter permease	10	7	-0.514573	1.0
	191756	192685	192732	+	-	BB0185	BP3080	ABC transporter substrate-binding protein	31	23	-0.430634	1.0
192733	192733	193314		+	-	BB0186	BP3079	hypothetical protein	23	18	-0.353637	1.0
	193305	194273	194273	+	-	BB0187	BP3078	hypothetical protein	12	11	-0.125531	1.0
	194322	196463		+	-	BB0189	BP3077	outer membrane protein	4	3	-0.415037	1.0
197456	197456	196476	196322	-	xerC	BB0190	BP3076	site-specific tyrosine recombinase XerC	46	48	0.0614005	1.0
198189	198163	197471	197457	-	-	BB0191	BP3075	hypothetical protein	105	110	0.0671142	1.0
199101	199101	198190	198190	-	dapF	BB0192		diaminopimelate epimerase	147	194	0.40024	0.4593036350091701
	200034	199144	199102	-	-	BB0193	BP3073	acyltransferase	66	76	0.203533	1.0
200897	200897	200031		-	-	BB0194	BP3072	lipid A biosynthesis lauroyl acyltransferase	60	68	0.180572	1.0
201012	201180	202343	202349	+	metK	BB0195	BP3071	S-adenosylmethionine synthetase	228	226	-0.0127111	0.8366719185738247
202410	202454	202702	202743	+	-	BB0196	BP3070	hypothetical protein	91	157	0.786826	3.601988252865782E-10
202767	202782	203822	203822	+	-	BB0197	BP3069	glycosyl transferase family protein	8	9	0.169925	1.0
203906	204102	205520	205520	+	acyH	BB0198	BP3068	S-adenosyl-L-homocysteine hydrolase	857	941	0.1349	1.0
205527	205591	205926		+	-	BB0199	BP3067	hypothetical protein	463	481	0.0550247	1.0
	205926	206768	207478	+	-	BB0200	BP3066	methylenetetrahydrofolate reductase	332	339	0.030102	0.9319469218710265
207803	207803	206832	206832	-	-	BB0201	BP3064	transcriptional regulator	14	15	0.0995357	1.0
208886	208886	207867	207848	-	-	BB0202	BP3063	aminohydrolase	25	22	-0.184425	1.0
210261	210261	208888	208887	-	-	BB0203	BP3062	integral membrane transport protein	14	14	0	1.0
211220	211219	210539	210485	-	-	BB0205	BP3061	5-formyltetrahydrofolate cyclo-ligase	66	79	0.259387	0.8593189555515556
211231	211232	213358		+	-	BB0206	BP3060	transglycosylase	142	134	-0.0836579	0.45955099809411015
	213355	214449	214801	+	cca	BB0207	BP3059	tRNA CCA-pyrophosphorylase	84	66	-0.347923	0.007750138320841028
215723	215723	214464	214445	-	-	BB0208	BP3058	hypothetical protein	34	44	0.371969	1.0
217467	217467	215743	215730	-	-	BB0209	BP3057	ATP-dependent RNA helicase	39	27	-0.530515	1.0
218458	218458	217706	217690	-	ung	BB0210	BP3056	uracil-DNA glycosylase	33	35	0.0848889	1.0
219223	219223	218495	218459	-	-	BB0211		haloacid dehalogenase-like hydrolase	36	32	-0.169925	1.0
220024	220013	219276	219276	-	-	BB0212		5'-methylthioadenosine/S-adenosylhomocysteine nucleosidase	12	10	-0.263034	1.0
220172	220172	220987	220987	+	-	BB0213		hypothetical protein	34	25	-0.443607	1.0
221772	221772	220993	220992	-	-	BB0214		AraC family transcriptional regulator	8	11	0.459432	1.0
	221884	222324		+	fur	BB0215		ferric uptake regulation protein	5	4	-0.321928	1.0
	222321	222719	222719	+	-	BB0216		hypothetical protein	12	12	0	1.0
223929	223923	222727	222001	-	-	BB0217		Na+/H+ antiporter protein	211	250	0.244685	1.0
224078	224115	224465		+	-	BB0218		hypothetical protein	815	617	-0.40153	0.012680713580089813
	224449	225582	226320	+	-	BB0219		glycosyl transferase family protein	282	193	-0.547094	0.0012815800102483495
	226056	225592	225439	-	-	BB0220		hypothetical protein	49	41	-0.257158	1.0
226502	226502	226053		-	-	BB0221		acetyltransferase (GNAT) family protein	52	40	-0.378512	1.0
228071	228058	226535	226535	-	-	BB0222		hypothetical protein	38	36	-0.0780025	1.0
228943	228941	228072	228072	-	-	BB0223		metallo-beta-lactamase superfamily protein	35	46	0.394279	1.0
229045	229045	229380		+	-	BB0224		transcription regulator ArsR	49	65	0.407658	1.7471209025017101E-4
	229377	229808	229809	+	-	BB0225		hypothetical protein	38	54	0.50696	1.0
229810	229810	230226	230442	+	-	BB0226		hypothetical protein	24	36	0.584963	1.0
	231507	230242		-	-	BB0227		phenylacetate-CoA ligase	1	2	1	1.0
	232406	231576		-	-	BB0228		ABC transporter ATP-binding protein	2	3	0.584963	1.0
	233805	232468		-	-	BB0229		hypothetical protein	4	7	0.807355	1.0
	234982	233918		-	-	BB0230		branched-chain amino acid transport system permease	3	3	0	1.0
	235922	234993		-	-	BB0231		branched-chain amino acid transport system permease	5	5	0	1.0
	236730	235933		-	-	BB0232		high-affinity branched-chain amino acid transport ATP-binding protein	5	5	0	1.0
	238710	236734		-	-	BB0233		AMP-binding protein	7	7	0	1.0
238842	238877	239587	239676	+	-	BB0234		cyclic nucleotide-binding protein	130	115	-0.176878	0.43585647977463415
240269	240229	239594	239252	-	-	BB0235	BP0564	transporter	128	133	0.0552824	1.0
240359	240359	241258	241258	+	-	BB0236	BP0563	chromosome replication initiation inhibitor protein	40	43	0.104337	1.0
241284	241354	241845	242755	+	-	BB0237	BP0562	hypothetical protein	678	726	0.0986843	1.0
242896	242857	241892	241522	-	-	BB0238	BP0561	hypothetical protein	121	156	0.366539	1.0
243768	243767	243015	242915	-	-	BB0239	BP0560	hypothetical protein	72	93	0.369234	0.4593544236291966
243949	243970	245211	245324	+	-	BB0240	BP0559	aminotransferase	132	138	0.0641303	1.0
245325	245325	246341	247438	+	-	BB0241	BP0558	amino acid ABC transporter substrate-binding protein	323	479	0.568491	1.0
246852	246852	246376	246251	-	-	BB0242	BP0557	hypothetical protein	31	27	-0.199309	1.0
247930	247903	246995	246958	-	hmgcL	BB0243	BP0556	hydroxymethylglutaryl-CoA lyase	85	94	0.145198	1.0
	249129	248017		-	smf	BB0244	BP0555	hypothetical protein	9	9	0	1.0
249798	249763	249230	249160	-	lrp	BB0245	BP0554	leucine-responsive regulatory protein	39	39	0	1.0
249849	249852	251102	251102	+	-	BB0246	BP0553	hypothetical protein	34	44	0.371969	1.0
251185	251204	251716	251716	+	def	BB0247	BP0552	peptide deformylase	254	350	0.462526	0.23461921970185629
251763	251782	252720	252939	+	fmt	BB0248	BP0551	methionyl-tRNA formyltransferase	78	93	0.253757	0.8289768270309471
	253369	252743	252479	-	-	BB0249	BP0550	hypothetical protein	52	63	0.27684	0.35595310486568116
	254022	253366		-	-	BB0250	BP0549	haloacid dehalogenase-like hydrolase	60	67	0.159199	0.9921975806570859
254626	254621	254019		-	-	BB0251	BP0548	hypothetical protein	111	125	0.171368	1.0
255256	255254	254628	254628	-	-	BB0252	BP0547	lysine decarboxylase	128	138	0.108524	1.0
255378	255396	255965	256141	+	-	BB0253	BP0546	bacterioferritin	49	59	0.267933	1.0
257355	257355	256036	255754	-	rimO	BB0254	BP0545	ribosomal protein S12 methylthiotransferase	146	167	0.19388	1.0
	257654	257463		-	-	BB0255	BP0544	4-oxalocrotonate tautomerase	6	5	-0.263034	1.0
257873	257906	259279	259279	+	-	BB0256	BP0543	hypothetical protein	11	9	-0.289507	1.0
259350	259350	260345	260345	+	-	BB0257	BP0542	hypothetical protein	13	9	-0.530515	1.0
260430	260430	261104	261462	+	-	BB0258	BP0541	transcriptional regulator	158	189	0.258462	1.0
262006	261985	261137	261088	-	-	BB0259	BP0566	dioxygenase	64	71	0.149747	1.0
262119	262119	262895	262895	+	-	BB0260	BP0567	L-aspartate dehydrogenase	8	11	0.459432	1.0
263585	263570	262941	262645	-	-	BB0261	BP0568	amino acid efflux protein	51	48	-0.0874628	1.0
263670	263678	265012	265030	+	-	BB0262	BP0569	hypothetical protein	32	40	0.321928	1.0
265031	265031	265642		+	-	BB0263	BP0570	hypothetical protein	72	86	0.25634	0.7222874015104751
	265639	267948	267948	+	-	BB0264	BP0571	two-component sensor kinase	69	68	-0.0210616	1.0
267949	267959	268648		+	-	BB0265	BP0572	two-component response regulator	568	565	-0.00764006	1.0
	268645	270024	270024	+	trkA	BB0266	BP0573	potassium transporter peripheral membrane protein	271	232	-0.224168	0.21089867624363978
270025	270073	271542	271621	+	trkH	BB0267	BP0574	Trk system potassium uptake protein	50	42	-0.251539	1.0
271622	271622	272155	272375	+	-	BB0268	BP0575	MarR family transcriptional regulator	141	172	0.286713	0.693883812331251
273164	273158	272163	272145	-	-	BB0269	BP0576	hypothetical protein	41	41	0	1.0
273241	273241	273891	273891	+	-	BB0270	BP0577	hypothetical protein	9	11	0.289507	1.0
	274215	275177		+	-	BB0271	BP0578	hypothetical protein	1	1	0	1.0
	275203	275955		+	maiA	BB0272	BP0579	maleate cis-trans isomerase	2	1	-1	1.0
275975	275975	276796	276823	+	-	BB0273	BP0580	alpha/beta hydrolase	10	7	-0.514573	1.0
276824	276824	277855	277855	+	-	BB0274	BP0581	hypothetical protein	10	7	-0.514573	1.0
277871	277871	278488	278488	+	-	BB0275	BP0582	isochorismatase	16	13	-0.29956	1.0
279120	279120	278605	278601	-	-	BB0276	BP0583	ring hydroxylating beta subunit	33	25	-0.400538	1.0
280424	280424	279135	279121	-	-	BB0277	BP0584	ring hydroxylating alpha subunit	31	21	-0.561879	1.0
281722	281722	280460	280460	-	-	BB0278	BP0585	ferredoxin reductase	17	14	-0.280108	1.0
282036	282036	281725	281723	-	-	BB0279	BP0586	ferredoxin	35	28	-0.321928	1.0
	282506	283609	283609	+	-	BB0280	BP0589	hypothetical protein	12	8	-0.584963	1.0
283610	283639	286017		+	-	BB0281	BP0590	oxidoreductase, large chain	20	12	-0.736966	1.0
	286014	286850		+	-	BB0282	BP0591	oxidoreductase, medium chain	10	6	-0.736966	1.0
	286847	288034		+	-	BB0283	BP0592	iron-sulfur binding protein	14	8	-0.807355	1.0
288069	288069	289100		+	-	BB0284	BP0593	hypothetical protein	9	6	-0.584963	1.0
	289097	289885		+	-	BB0285	BP0594	ABC transporter ATP-binding protein	9	5	-0.847997	1.0
	289882	290421	290421	+	-	BB0286	BP0595	ABC transporter permease	6	5	-0.263034	1.0
290461	290461	291090	291092	+	-	BB0287	BP0596	hypothetical protein	122	90	-0.438884	0.001865961094504212
291093	291093	292751	292751	+	-	BB0288	BP0597	hypothetical protein	46	39	-0.23816	1.0
293019	293100	294341	294524	+	-	BB0289	BP0598	carboxylate-amine ligase	279	197	-0.502069	0.007054106210252823
295391	295391	294357	294346	-	-	BB0290	BP0599	hypothetical protein	18	23	0.353637	1.0
	295488	296102		+	-	BB0291	BP0600	hypothetical protein	0	0	0	1.0
296129	296129	296647	297044	+	-	BB0292	BP0601	rRNA methylase	44	48	0.125531	1.0
297661	297661	296666	296417	-	-	BB0293	BP0602	hypothetical protein	179	186	0.055343	1.0
298786	298771	297716	297662	-	gpsA	BB0294	BP0603	NAD(P)H-dependent glycerol-3-phosphate dehydrogenase	157	159	0.0182622	1.0
299314	299314	298787	298787	-	secB	BB0295	BP0604	preprotein translocase subunit SecB	746	575	-0.375614	0.05488644336892582
	299661	299368	299315	-	grxC	BB0296	BP0605	glutaredoxin 3	364	319	-0.190382	0.3244710535352933
300153	300012	299662		-	-	BB0297	BP0606	hypothetical protein	313	235	-0.413502	0.01083414557959479
300214	300237	300989	300992	+	gpmA	BB0298	BP0607	phosphoglyceromutase	304	372	0.291231	1.0
300993	300993	302558	302578	+	-	BB0299	BP0608	peptidase	110	123	0.161155	1.0
302579	302579	304030		+	ctpA	BB0300	BP0609	carboxy-terminal processing protease precursor	436	459	0.074166	1.0
	304027	304821	304828	+	thiF	BB0301	BP0610	adenylyltransferase	305	311	0.0281053	1.0
304958	304958	305653	305669	+	-	BB0302	BP0209	GntR family transcriptional regulator	17	21	0.304855	1.0
305670	305670	307082	307127	+	-	BB0303	BP0208	oxidoreductase	51	54	0.0824622	1.0
309250	309094	307181	306579	-	thiC	BB0304	BP0206	thiamine biosynthesis protein ThiC	183	194	0.084213	1.0
309207	309413	309979	309979	+	-	BB0305	BP0205	lipoprotein	1183	1053	-0.167945	1.0
309990	310070	311059	311259	+	-	BB0306	BP0204	restriction endonuclease	92	76	-0.275634	0.053071546610862295
313339	313267	311072	310973	-	-	BB0307	BP0740	DNA methylase	76	71	-0.0981804	0.8360730812820713
313747	313747	313340	313340	-	-	BB0308	BP0741	transcriptional regulator	771	844	0.130512	1.0
314330	314330	313887	313748	-	-	BB0309	BP0744	transcriptional regulator	467	389	-0.263652	0.0845956944334471
314393	314393	315187	315187	+	-	BB0310	BP0745	transcriptional regulator	14	14	0	1.0
316559	316489	315353	315254	-	proB	BB0311	BP0746	gamma-glutamyl kinase	70	72	0.040642	1.0
317842	317693	316560	316560	-	obgE	BB0312	BP0747	GTPase ObgE	147	159	0.113211	1.0
318136	318103	317843	317843	-	rpmA	BB0313	BP0748	50S ribosomal protein L27	3649	4438	0.282409	0.944415448010904
318612	318448	318137	318137	-	rplU	BB0314	BP0749	50S ribosomal protein L21	3242	3574	0.140656	1.0
318821	318873	320021	320135	+	-	BB0315	BP0750	hypothetical protein	35	42	0.263034	1.0
320136	320136	321101	321146	+	ispB	BB0316	BP0751	octaprenyl-diphosphate synthase	187	220	0.234465	1.0
322279	322241	321369	321369	-	-	BB0317	BP0752	LysR family transcriptional regulator	51	59	0.210218	1.0
	322411	324459		+	hyuA	BB0318	BP0753	hydantoin utilization protein A	6	6	0	1.0
324477	324477	326474	326486	+	hyuB	BB0319	BP0754	hydantoin utilization protein B	14	9	-0.63743	1.0
	326509	327846		+	-	BB0320	BP0755	amino acid deaminase	14	8	-0.807355	1.0
	327843	328913	328913	+	-	BB0321	BP0756	hypothetical protein	20	16	-0.321928	1.0
328968	328968	330449		+	gabD	BB0322	BP0757	succinate-semialdehyde dehydrogenase	9	6	-0.584963	1.0
331052	331052	330465	330301	-	cyaC	BB0323	BP0758	cyclolysin-activating lysine-acyltransferase	27	23	-0.231326	1.0
331395	331400	336622	336622	+	cyaA	BB0324	BP0760	bifunctional hemolysin-adenylate cyclase	2361	1999	-0.24012	0.04690436441348665
336623	336629	338836		+	cyaB	BB0325	BP0761	cyclolysin secretion ATP-binding protein	697	540	-0.368199	0.05900109962386276
	338833	340155	340156	+	cyaD	BB0326	BP0762	cyclolysin secretion protein	617	502	-0.297583	1.0
340157	340157	341581	341671	+	cyaE	BB0327	BP0763	cyclolysin secretion protein	368	343	-0.101497	1.0
341672	341672	342580	342580	+	cyaX	BB0328	BP0764	LysR family transcriptional regulator	105	87	-0.271302	0.08056355101949174
342640	342645	343559	343570	+	-	BB0329	BP0765	glutamate/aspartate ABC transporter substrate-binding protein	37	36	-0.0395284	1.0
	343643	344401		+	gltJ	BB0330	BP0766	glutamate/aspartate transport system permease	11	9	-0.289507	1.0
	344398	345081	345086	+	gltK	BB0331	BP0767	glutamate/aspartate transport system permease	10	9	-0.152003	1.0
345098	345098	345841	345844	+	gltL	BB0332	BP0768	glutamate/aspartate transport ATP-binding protein	23	23	0	1.0
345871	345871	346731	346887	+	-	BB0333	BP0769	aminotransferase	19	19	0	1.0
347305	347305	346739	346739	-	-	BB0334	BP0770	hypothetical protein	18	29	0.688056	1.0
348350	348350	347394	347390	-	-	BB0335	BP0771	hypothetical protein	13	21	0.691878	1.0
	349147	348395	348354	-	fabG	BB0336		acetoacetyl-CoA reductase	9	13	0.530515	1.0
350889	350889	349144		-	-	BB0337	BP0773	acetolactate synthase catalytic subunit	6	10	0.736966	1.0
350974	350974	351708	351726	+	-	BB0338	BP0774	GntR family transcriptional regulator	22	21	-0.0671142	1.0
	351895	351716		-	-	BB0339		hypothetical protein	2	3	0.584963	1.0
351941	352042	353064	353155	+	-	BB0340	BP0775	hypothetical protein	47	59	0.328054	1.0
353836	353798	353076	353025	-	-	BB0341	BP0776	GntR family transcriptional regulator	34	42	0.304855	1.0
354956	354950	353943	353943	-	-	BB0342	BP0777	Zinc-binding dehydrogenase	22	24	0.125531	1.0
	356541	354991	354991	-	-	BB0343	BP0778	acetyl-CoA synthetase	6	5	-0.263034	1.0
	357656	356538		-	-	BB0344	BP0779	hypothetical protein	10	7	-0.514573	1.0
	358435	357653		-	-	BB0345	BP0780	hypothetical protein	5	4	-0.321928	1.0
	359310	358447		-	-	BB0346	BP0781	ABC transporter ATP-binding protein	6	3	-1	1.0
	360426	359329		-	-	BB0347	BP0782	hypothetical protein	7	5	-0.485427	1.0
	361421	360495		-	-	BB0348	BP0783	dioxygenase	6	4	-0.584963	1.0
363150	363150	361456		-	ilvB	BB0349		acetolactate synthase large subunit	9	6	-0.584963	1.0
364268	364243	363350	363350	-	-	BB0350	BP0785	mechanosensitive channel protein	27	31	0.199309	1.0
365373	365302	364391	364391	-	-	BB0351		LysR family transcriptional regulator	36	35	-0.040642	1.0
	365420	366601		+	-	BB0352		CAIB/BAIF family protein	4	4	0	1.0
	366598	367428		+	-	BB0353		hypothetical protein	4	5	0.321928	1.0
368233	368232	367441	367405	-	-	BB0354		GntR family transcriptional regulator	55	56	0.0259952	1.0
368806	368797	368234	368234	-	-	BB0355		hypothetical protein	9	12	0.415037	1.0
369649	369649	368807	368807	-	-	BB0356		fumarate hydratase	10	11	0.137504	1.0
	370689	369715		-	-	BB0357		hypothetical protein	4	4	0	1.0
371920	371918	370947	370937	-	-	BB0358		hypothetical protein	11	11	0	1.0
373858	373858	371969	371969	-	-	BB0359		hypothetical protein	12	10	-0.263034	1.0
373931	373942	374751	374974	+	-	BB0360		transcriptional regulator	46	48	0.0614005	1.0
375427	375427	374789	374789	-	scoB	BB0361		succinyl-CoA:3-ketoacid-coenzyme A transferase subunit B protein	27	24	-0.169925	1.0
376145	376145	375441	375428	-	scoA	BB0362		succinyl-CoA:3-ketoacid-coenzyme A transferase subunit A	26	21	-0.308122	1.0
377236	377236	376292	376251	-	-	BB0363		LysR family transcriptional regulator	114	134	0.233199	1.0
	377390	378205		+	-	BB0364		enoyl-CoA hydratase	7	6	-0.222392	1.0
	378220	379110		+	-	BB0365		hypothetical protein	3	2	-0.584963	1.0
	379200	380408		+	-	BB0366		hypothetical protein	4	4	0	1.0
	380444	381319		+	-	BB0367		branched-chain amino acid transport system permease	3	2	-0.584963	1.0
	381312	382256		+	-	BB0368		branched-chain amino acid transport system permease	4	3	-0.415037	1.0
	382265	382999		+	-	BB0369		ABC transporter ATP-binding protein	5	4	-0.321928	1.0
	382989	383711		+	-	BB0370		ABC transporter ATP-binding protein	6	5	-0.263034	1.0
	383760	384521		+	-	BB0371		short chain dehydrogenase	3	3	0	1.0
	384539	384829		+	-	BB0372		hypothetical protein	3	2	-0.584963	1.0
	384864	385646		+	-	BB0373		short chain dehydrogenase	4	3	-0.415037	1.0
385647	385662	386813	386886	+	-	BB0374		NADH:flavin oxidoreductase / NADH oxidase family protein	54	59	0.127756	1.0
387057	387063	387818	387874	+	-	BB0375		hypothetical protein	24	21	-0.192645	1.0
388105	388153	388602	388602	+	-	BB0376		hypothetical protein	1207	856	-0.495743	0.037694969944743265
388603	388615	390132	391062	+	-	BB0377		hypothetical protein	1309	1218	-0.103951	0.6946194888963468
	391586	390213	390066	-	-	BB0378		sensor kinase	103	70	-0.557218	8.644862282189883E-4
392382	392296	391583		-	-	BB0379		transcriptional regulatory protein	229	150	-0.610385	6.594744705793795E-5
392776	392776	392991	392991	+	-	BB0380		hypothetical protein	31	33	0.0901978	1.0
392992	393007	393891	394663	+	-	BB0381		hypothetical protein	99	97	-0.0294438	1.0
394761	394755	393868	393618	-	-	BB0382		hypothetical protein	43	52	0.274175	1.0
395772	395820	397094	397094	+	hemA	BB0383	BP0677	glutamyl-tRNA reductase	430	508	0.240492	0.8426114512006795
397095	397181	398263	398297	+	prfA	BB0384	BP0678	peptide chain release factor 1	226	209	-0.11282	0.49068423981691234
398328	398331	399086	399123	+	hemK	BB0385	BP0679	heme biosynthesis protein	75	78	0.0565835	1.0
399124	399124	399450	399454	+	-	BB0386	BP0680	hypothetical protein	436	532	0.287098	1.0
399455	399455	400015	400043	+	-	BB0387	BP0681	3-octaprenyl-4-hydroxybenzoate carboxy-lyase	249	256	0.0399981	1.0
	400257	401249		+	-	BB0388	BP0682	hypothetical protein	4	4	0	1.0
401268	401268	402263	402263	+	-	BB0389	BP0683	4,5-dihydroxyphthalate decarboxylase	12	13	0.115477	1.0
402264	402279	403148		+	-	BB0390	BP0684	molybdopterin dehydrogenase	9	10	0.152003	1.0
	403145	403654		+	-	BB0391	BP0684A	2Fe-2S ferredoxin	7	8	0.192645	1.0
	403647	406028		+	-	BB0392	BP0685	dehydrogenase/oxidase	5	5	0	1.0
406029	406072	406791	406791	+	-	BB0393	BP0686	hypothetical protein	8	9	0.169925	1.0
408043	408040	406967	406710	-	-	BB0394	BP3435	hypothetical protein	106	154	0.538866	0.21728809720435494
408181	408208	409002	409849	+	-	BB0395	BP3434	hypothetical protein	482	518	0.103919	1.0
	409566	409042	408848	-	-	BB0396	BP3433	hypothetical protein	122	311	1.35003	1.4722748046917858E-19
411355	411301	409559		-	cysI	BB0397		sulfite reductase	292	535	0.873571	2.388120052386794E-4
411642	411642	412187	412187	+	-	BB0398		hypothetical protein	19	25	0.395929	1.0
413094	413094	412336	412336	-	-	BB0399	BP3431	branched-chain amino acid transport ATP-binding ABC transporter	10	7	-0.514573	1.0
413820	413804	413097	413095	-	-	BB0400	BP3430	branched-chain amino acid transport ATP-binding ABC transporter	18	11	-0.710493	1.0
	414702	413821	413821	-	-	BB0401	BP3429	branched-chain amino acid transport permease	10	7	-0.514573	1.0
415713	415702	414713	414713	-	-	BB0402	BP3428	branched-chain amino acid transport permease	12	10	-0.263034	1.0
416722	416722	415805	415805	-	-	BB0403		LysR family transcriptional regulator	21	20	-0.0703893	1.0
416822	416844	418076	418076	+	-	BB0404	BP3427	branched-chain amino acid binding protein	19	17	-0.160465	1.0
	418146	419564		+	-	BB0405	BP3426	amidase	14	8	-0.807355	1.0
420236	420236	419586	418974	-	-	BB0406	BP3425	carbonic anhydrase	342	345	0.0126	1.0
420735	420714	420370	420237	-	-	BB0407	BP3424	hypothetical protein	113	136	0.267284	0.30058105618012226
420889	420954	421277	421813	+	psiF	BB0408	BP0227	phosphate starvation-inducible protein precursor	215	235	0.128324	1.0
	422444	421395	421201	-	-	BB0409	BP0226	hypothetical protein	51	47	-0.117836	1.0
	423265	422441		-	catD2	BB0410	BP0225	3-oxoadipate enol-lactone hydrolase	52	47	-0.145851	1.0
423562	423562	423266		-	-	BB0411	BP0224	YciI-like protein	78	74	-0.0759489	1.0
423863	423863	423588	423577	-	catC2	BB0412	BP0223	methylmuconolactone isomerase	67	59	-0.183446	1.0
	424564	423920	423870	-	catJ	BB0413	BP0222	3-oxoadipate CoA-transferase subunit B	55	51	-0.108934	1.0
425241	425184	424564		-	catI	BB0414	BP0221	3-oxoadipate CoA-transferase subunit A	70	63	-0.152003	0.9381408316043746
425337	425380	426231	426277	+	-	BB0415	BP0220	transcriptional regulator	45	47	0.0627358	1.0
427007	427007	426282	425384	-	-	BB0416	BP0219	short-chain dehydrogenase	62	55	-0.172837	1.0
428473	428473	427040	427009	-	-	BB0417	BP0218	short-chain fatty acids transporter	55	45	-0.289507	1.0
429519	429425	428493	428474	-	-	BB0418	BP0217	3-hydroxybutyryl-CoA dehydrogenase	62	46	-0.430634	1.0
432947	432619	429824	429608	-	sphB1	BB0419	BP0216	autotransporter subtilisin-like protease	922	685	-0.428663	0.15690373965677512
436161	436161	433213	433177	-	ppc	BB0420		phosphoenolpyruvate carboxylase	44	48	0.125531	1.0
436207	436218	436952	437461	+	-	BB0421	BP0214	hypothetical protein	125	127	0.0229004	1.0
437539	437539	436991	436991	-	-	BB0422	BP0213	acetyltransferase	17	18	0.0824622	1.0
437649	437694	438593	438593	+	-	BB0423	BP0212	hydrolase	35	35	0	1.0
	439244	438618		-	-	BB0424	BP0282	regulatory protein	2	1	-1	1.0
	440193	439267		-	-	BB0425	BP0283	2-hydroxyacid dehydrogenase	3	2	-0.584963	1.0
	441788	440202		-	-	BB0426	BP0284	peptide ABC transporter substrate-binding protein	1	1	0	1.0
	442825	441785		-	-	BB0427	BP0285	acetyl esterase	0	0	0	1.0
442986	442990	443850	443850	+	-	BB0428	BP0286	transcriptional regulator	43	38	-0.178337	1.0
	444883	443882		-	leuA	BB0429	BP0287	hypothetical protein	2	2	0	1.0
444953	444954	445763	445763	+	-	BB0430	BP0288	transcriptional regulator	23	28	0.283793	1.0
445821	445841	447700	448140	+	ilvD	BB0431	BP0289	dihydroxy-acid dehydratase	326	328	0.00882385	1.0
449148	449097	447760	447682	-	-	BB0432	BP0292	hypothetical protein	25	28	0.163499	1.0
449787	449787	449227	449176	-	-	BB0433	BP0294	5'(3')-deoxyribonucleotidase	25	25	0	1.0
450434	450434	449847	449847	-	-	BB0434		2'-5' RNA ligase	18	17	-0.0824622	1.0
	452087	450558		-	-	BB0435		hypothetical protein	2	1	-1	1.0
	455269	452084		-	-	BB0436		multidrug-efflux system protein	4	4	0	1.0
	456467	455286		-	-	BB0437		hemolysin D	2	1	-1	1.0
456711	456711	457733	457878	+	-	BB0438		LysR family transcriptional regulator	58	59	0.0246621	1.0
457923	457942	459045	459088	+	-	BB0439	BP3604	hypothetical protein	77	65	-0.244419	0.09974998468970223
459097	459132	459896	459952	+	-	BB0440	BP3605	hypothetical protein	109	119	0.126633	1.0
460001	460018	461208	461340	+	-	BB0441	BP3606	voltage-gated potassium channel	86	76	-0.178337	0.4060971263076496
461611	461611	461216	461166	-	-	BB0442	BP0518	hypothetical protein	15	16	0.0931094	1.0
461772	461781	462482	462488	+	-	BB0443	BP0519	glutathione S-transferase	78	90	0.206451	1.0
462735	462745	463605	463617	+	-	BB0444	BP0520	hypothetical protein	10	10	0	1.0
464085	464016	463681	463681	-	-	BB0445	BP0521	hypothetical protein	30	24	-0.321928	1.0
465302	465302	464157	464157	-	-	BB0446	BP0522	metal-activated pyridoxal enzyme	15	14	-0.0995357	1.0
465988	465988	465329	465329	-	-	BB0447	BP0523	haloacid dehalogenase	12	13	0.115477	1.0
466080	466080	466988		+	-	BB0448	BP0524	transcriptional regulator	18	17	-0.0824622	1.0
	466985	467179	467179	+	-	BB0449	BP0525	integrase	10	10	0	1.0
467382	467491	473949	473951	+	-	BB0450		autotransporter	40	28	-0.514573	1.0
	474034	474195		+	-	BB0450A	BP0526	hypothetical protein	20	8	-1.32193	1.0
474209	474227	474358	474366	+	ecnA1	BB0451	BP0527	entericidin A anti-toxin	42	30	-0.485427	1.0
474574	474574	481707	481707	+	-	BB0452	BP0529	autotransporter	1170	829	-0.497065	0.0052344829561476675
481708	481759	482340	482553	+	-	BB0453	BP0530	hypothetical protein	1181	926	-0.350925	0.25939796870346254
482694	482729	483706	483706	+	-	BB0454	BP0531	hypothetical protein	12	13	0.115477	1.0
483707	483720	485294	485294	+	-	BB0455	BP0532	substrate-CoA ligase	12	12	0	1.0
485302	485302	486042	486042	+	-	BB0456	BP0533	transcriptional regulator	21	19	-0.14439	1.0
486052	486066	486830	486830	+	-	BB0457	BP0534	enoyl-CoA hydratase	412	259	-0.669692	2.1909589963885633E-5
486831	486875	487210	487217	+	-	BB0458	BP0535	carboxymuconolactone decarboxylase	1234	787	-0.648907	0.001144408996268647
487240	487264	488265	488265	+	-	BB0459	BP0536	hypothetical protein	92	65	-0.501194	2.2551063891598224E-5
488314	488366	489388	489388	+	-	BB0460		zinc-binding dehydrogenase	31	34	0.133267	1.0
489479	489480	490733	490733	+	-	BB0461	BP0438	hypothetical protein	12	9	-0.415037	1.0
491673	491673	490711	490711	-	-	BB0462	BP0437	LysR family transcriptional regulator	19	21	0.14439	1.0
491817	491826	492302		+	-	BB0463	BP0436	hypothetical protein	9	9	0	1.0
	492299	493531		+	-	BB0464	BP0435	dehydratase/racemase	4	3	-0.415037	1.0
	493595	494560		+	-	BB0465	BP0434	hypothetical protein	3	4	0.415037	1.0
495542	495533	494547	494321	-	-	BB0466	BP0433	LysR family transcriptional regulator	43	46	0.0972972	1.0
495677	495677	496081	496081	+	-	BB0467	BP0432	hypothetical protein	11	12	0.125531	1.0
	496261	499632		+	-	BB0468	BP0431	molybdopterin oxidoreductase	2	2	0	1.0
	499663	501126		+	-	BB0469	BP0430	short-chain fatty acids transporter	2	2	0	1.0
501258	501283	501918	502175	+	-	BB0470	BP0428	GntR family transcriptional regulator	83	113	0.44514	0.15205114770429332
	502385	501948		-	-	BB0471	BP0427	hypothetical protein	1	0	0	1.0
503785	503887	504090	504107	+	cspA	BB0472	BP0426	cold shock protein	52	46	-0.176878	1.0
504262	504267	505172	505172	+	-	BB0473	BP0425	LysR family transcriptional regulator	44	54	0.295456	1.0
	506172	505198		-	-	BB0474		hypothetical protein	5	4	-0.321928	1.0
	507772	506183		-	-	BB0475		sulfatase	4	3	-0.415037	1.0
	508820	507780		-	-	BB0476		hypothetical protein	3	2	-0.584963	1.0
509096	509096	510103	510103	+	-	BB0477		hypothetical protein	12	11	-0.125531	1.0
510104	510163	511812		+	-	BB0478		hypothetical protein	17	14	-0.280108	1.0
	511809	512819	512819	+	-	BB0479		hypothetical protein	15	11	-0.447459	1.0
	514190	512946	512865	-	-	BB0480		hypothetical protein	22	30	0.447459	1.0
514810	514810	514187		-	-	BB0481		TetR family transcriptional regulator	28	34	0.280108	1.0
516023	516023	515442	515388	-	-	BB0482		hypothetical protein	63	47	-0.422691	1.0
517475	517469	516036	516024	-	-	BB0483		hypothetical protein	27	25	-0.111031	1.0
517997	517994	517497	517493	-	-	BB0484		hypothetical protein	22	24	0.125531	1.0
	518212	518018	518018	-	-	BB0484A		hypothetical protein	11	15	0.447459	1.0
518442	518442	518209		-	-	BB0485		hypothetical protein	15	22	0.552541	1.0
	518783	518550		-	-	BB0486		hypothetical protein	1	1	0	1.0
	519105	518815		-	-	BB0487		hypothetical protein	2	2	0	1.0
	520147	519095		-	virB6	BB0488		hypothetical protein	3	3	0	1.0
	520409	520149		-	-	BB0489		hypothetical protein	3	1	-1.58496	1.0
	520852	520406		-	-	BB0490		hypothetical protein	1	0	0	1.0
	521588	520863		-	virB5	BB0491		hypothetical protein	1	1	0	1.0
	522124	521846		-	-	BB0492		hypothetical protein	6	4	-0.584963	1.0
	523124	522129		-	virD2	BB0493		hypothetical protein	7	6	-0.222392	1.0
	523660	523121		-	-	BB0494		hypothetical protein	5	3	-0.736966	1.0
	524667	523657		-	-	BB0495		hypothetical protein	5	3	-0.736966	1.0
525336	525357	525713	525742	+	-	BB0496		hypothetical protein	43	44	0.0331669	1.0
528851	528851	525735	525714	-	-	BB0497		hypothetical protein	12	11	-0.125531	1.0
529049	529049	529693	529755	+	-	BB0498		hypothetical protein	18	15	-0.263034	1.0
530227	530212	529856	529851	-	-	BB0499		hypothetical protein	35	37	0.0801703	1.0
530638	530604	530239	530230	-	-	BB0500		integrase	100	147	0.555816	4.3558354474466064E-4
530930	530986	532893	534584	+	htpG	BB0501	BP0074	heat shock protein 90	375	406	0.114589	1.0
533807	533804	533184	533141	-	-	BB0502	BP0075	glutathione S-transferase	41	39	-0.0721498	1.0
534418	534417	533836	533836	-	ampD	BB0503	BP0076	N-acetyl-anhydromuranmyl-L-alanine amidase	38	34	-0.160465	1.0
534754	534754	534503	534503	-	-	BB0504	BP0077	hypothetical protein	12	11	-0.125531	1.0
535641	535505	534756	534755	-	-	BB0505	BP0078	hypothetical protein	64	51	-0.327575	1.0
535301	535704	537113	537462	+	ffh	BB0506	BP0079	signal recognition particle protein	299	338	0.176878	1.0
537797	537797	537246	537157	-	-	BB0507	BP3689	LysM domain/BON superfamily protein	784	848	0.113211	1.0
538039	538037	537837	537798	-	-	BB0508	BP3690	hypothetical protein	137	146	0.0917925	1.0
	538995	538048	538048	-	-	BB0509	BP3691	prolyl iminopeptidase	102	109	0.095759	1.0
539826	539826	538996		-	trmB	BB0510	BP3692	tRNA (guanine-N(7)-)-methyltransferase	83	93	0.164119	1.0
539848	539853	540752	540752	+	-	BB0511	BP3693	LysR family transcriptional regulator	22	26	0.241008	1.0
	540796	542061		+	-	BB0512	BP3694	hypothetical protein	2	2	0	1.0
	543053	544036		+	-	BB0514	BP3696	hypothetical protein	0	0	0	1.0
	544711	544370		-	-	BB0515	BP3697	hypothetical protein	8	5	-0.678072	1.0
544903	544903	545700	545740	+	-	BB0516		transcriptional regulator	45	31	-0.537657	1.0
545741	545741	546922	546922	+	-	BB0517		dioxygenase subunit	89	53	-0.747813	6.336595559561779E-10
546923	546980	547438	547438	+	-	BB0518	BP0070	hydroxylase	102	47	-1.11784	6.312312375062027E-23
547439	547459	548640	548640	+	-	BB0519	BP0069	hypothetical protein	95	53	-0.841935	1.0352900623371424E-11
548641	548701	549237	549258	+	-	BB0520	BP0068	hypothetical protein	53	28	-0.920566	1.0
549268	549268	550539	550551	+	-	BB0521	BP0067	integral membrane protein	48	28	-0.777608	1.0
550552	550574	551632	551632	+	-	BB0522	BP0066	oxidoreductase	42	26	-0.691878	1.0
551733	551733	552050	552060	+	-	BB0523	BP0065	ferredoxin	46	24	-0.938599	1.0
552063	552063	552644	552698	+	-	BB0524	BP0064	hypothetical protein	76	46	-0.724366	9.980241331558122E-8
552701	552701	553675	554026	+	-	BB0525	BP0063	hypothetical protein	44	28	-0.652077	1.0
554543	554443	553982	553982	-	-	BB0526		hypothetical protein	12	15	0.321928	1.0
	555839	554544	554544	-	-	BB0527		hypothetical protein	29	37	0.351472	1.0
556165	556165	555836		-	-	BB0528		DNA-binding protein	23	31	0.430634	1.0
	556234	556410		+	-	BB0529		hypothetical protein	0	0	0	1.0
	557497	556568		-	-	BB0530	BP0059	regulatory protein	5	7	0.485427	1.0
	557617	558600		+	-	BB0531		hypothetical protein	1	1	0	1.0
	558597	560729		+	-	BB0532		acyl-CoA synthetase	2	2	0	1.0
	560777	561511		+	-	BB0533		enoyl-CoA hydratase	5	4	-0.321928	1.0
561590	561590	562567	562567	+	-	BB0534		hypothetical protein	9	7	-0.36257	1.0
563028	563028	563627	563695	+	-	BB0535		hypothetical protein	13	11	-0.241008	1.0
	563696	564688		+	-	BB0536		hypothetical protein	6	6	0	1.0
	564738	566327		+	-	BB0537		sulfurtransferase	2	2	0	1.0
	566368	567258		+	-	BB0538		LysR family transcriptional regulator	5	6	0.263034	1.0
	567255	568961	568961	+	-	BB0539		hypothetical protein	8	7	-0.192645	1.0
	569066	570307		+	-	BB0540		hypothetical protein	2	2	0	1.0
	570304	571074		+	-	BB0541		enoyl-CoA hydratase	3	2	-0.584963	1.0
571123	571123	572109		+	-	BB0542		hypothetical protein	9	9	0	1.0
	572106	572918	572985	+	-	BB0543		transcriptional regulator	42	58	0.465664	1.0
	573905	572943		-	-	BB0544		hypothetical protein	2	2	0	1.0
	574385	573987		-	-	BB0545		hypothetical protein	2	1	-1	1.0
	575554	574382		-	-	BB0546		acetyl-CoA acetyltransferase	2	2	0	1.0
	577154	575598		-	-	BB0547		ligase	4	2	-1	1.0
577323	577323	578339	578339	+	-	BB0548		LacI family regulatory protein	19	19	0	1.0
578416	578507	578845	578845	+	-	BB0549		hypothetical protein	32	29	-0.142019	1.0
	579097	578888		-	-	BB0550		hypothetical protein	0	0	0	1.0
	580525	579104		-	-	BB0551		hypothetical protein	1	1	0	1.0
	581607	580525		-	-	BB0552		Zinc-binding dehydrogenase	3	3	0	1.0
581839	581839	582741		+	-	BB0553		hypothetical protein	7	6	-0.222392	1.0
	582766	583131		+	-	BB0554		carboxymuconolactone decarboxylase	5	4	-0.321928	1.0
	583949	583179		-	-	BB0555		enoyl-CoA hydratase	0	0	0	1.0
	585183	583996		-	-	BB0556		iron-containing alcohol dehydrogenase	1	1	0	1.0
	586474	585233		-	-	BB0557		CaiB/BaiF family protein	2	1	-1	1.0
	586713	587924		+	-	BB0558		racemase	3	3	0	1.0
	588130	589095		+	-	BB0559		hypothetical protein	4	3	-0.415037	1.0
590056	590045	589158	589098	-	-	BB0560		LysR family transcriptional regulator	22	25	0.184425	1.0
	590864	590154		-	-	BB0561		hypothetical protein	1	1	0	1.0
	591897	590917		-	-	BB0562		hypothetical protein	3	3	0	1.0
592224	592224	593390	593390	+	-	BB0563		acyl-CoA dehydrogenase	7	5	-0.485427	1.0
	593508	594488	594488	+	-	BB0564		hypothetical protein	9	8	-0.169925	1.0
	595119	594583		-	-	BB0565		hypothetical protein	5	4	-0.321928	1.0
	596426	595116		-	-	BB0566		aconitase family protein	6	6	0	1.0
596595	596595	597488	597500	+	-	BB0567		LysR family transcriptional regulator	40	47	0.232661	1.0
	598937	597522		-	-	BB0568		hypothetical protein	4	4	0	1.0
	599176	598934		-	-	BB0569		hypothetical protein	2	2	0	1.0
	600001	599177		-	-	BB0570		hydrolase	3	1	-1.58496	1.0
	600738	600004		-	-	BB0571		branched-chain amino acid transport ATP-binding protein	5	5	0	1.0
	601444	600731		-	-	BB0572		ABC transporter ATP-binding protein	6	5	-0.263034	1.0
	602483	601446		-	-	BB0573		branched-chain amino acid transport system permease	5	5	0	1.0
	603375	602500		-	-	BB0574		branched-chain amino acid transport system permease	2	2	0	1.0
	604688	603399		-	-	BB0575		hypothetical protein	4	4	0	1.0
604891	604968	605711	605972	+	-	BB0576		TetR family transcriptional regulator	120	133	0.148392	1.0
	606185	605748	605748	-	-	BB0577		hypothetical protein	16	12	-0.415037	1.0
607381	607381	606182		-	-	BB0578		hypothetical protein	20	17	-0.234465	1.0
	608225	607422	607389	-	-	BB0579		hypothetical protein	16	12	-0.415037	1.0
608991	608986	608219		-	-	BB0580		short chain dehydrogenase	27	26	-0.0544478	1.0
610206	610206	609049	609032	-	-	BB0581		acyl-CoA dehydrogenase	16	13	-0.29956	1.0
610970	610970	610218	610207	-	-	BB0582		short chain dehydrogenase	23	19	-0.275634	1.0
612673	612673	610988	610971	-	-	BB0583		crotonobetaine/carnitine-CoA ligase	18	16	-0.169925	1.0
613375	613341	612724	612697	-	-	BB0584		hypothetical protein	26	23	-0.176878	1.0
613492	613492	614298	614298	+	-	BB0585		enoyl-CoA hydratase	11	10	-0.137504	1.0
	614487	615470		+	-	BB0586		hypothetical protein	5	6	0.263034	1.0
	615473	616045		+	-	BB0587		hypothetical protein	5	7	0.485427	1.0
616063	616063	617826	617826	+	-	BB0588		succinate dehydrogenase	6	7	0.222392	1.0
	618085	618972		+	-	BB0589		hypothetical protein	6	4	-0.584963	1.0
	619008	619463	619463	+	-	BB0590		hypothetical protein	8	5	-0.678072	1.0
	619489	620655	620655	+	-	BB0591		acyl-CoA dehydrogenase	9	5	-0.847997	1.0
620666	620748	621986	621986	+	-	BB0592		CaiB/BaiF family protein	14	10	-0.485427	1.0
621988	621988	623163	623163	+	-	BB0593		CaiB/BaiF family protein	12	10	-0.263034	1.0
	623174	624148		+	-	BB0594		hypothetical protein	7	7	0	1.0
	624159	624581	624581	+	-	BB0595		hypothetical protein	9	7	-0.36257	1.0
	624601	625284		+	-	BB0596		nitroreductase family protein	7	6	-0.222392	1.0
	625319	626092		+	-	BB0597		enoyl-CoA hydratase	7	6	-0.222392	1.0
626245	626248	627417	627417	+	-	BB0598		branched-chain amino acid ABC transporter substrate-binding protein	13	12	-0.115477	1.0
627421	627434	628309		+	-	BB0599		branched-chain amino acid ABC transporter permease	11	9	-0.289507	1.0
	628302	629198	629198	+	-	BB0600		branched-chain amino acid transport system permease	9	7	-0.36257	1.0
629199	629208	629957		+	-	BB0601		ABC transporter ATP-binding protein	13	12	-0.115477	1.0
	629947	630666	630666	+	-	BB0602		ABC transporter ATP-binding protein	14	16	0.192645	1.0
	632651	630681		-	-	BB0603		NADH:flavin oxidoreductase / NADH oxidase family protein	4	4	0	1.0
633430	633430	632648		-	-	BB0604		short chain dehydrogenase	5	7	0.485427	1.0
	633717	634682		+	-	BB0605		hypothetical protein	5	4	-0.321928	1.0
634694	634694	635977	635990	+	-	BB0606		acetyl-CoA hydrolase/transferase	15	11	-0.447459	1.0
635991	635991	637511	637524	+	-	BB0607		AMP-binding protein	11	9	-0.289507	1.0
	638333	637524	637524	-	-	BB0608		IclR family transcriptional regulator	19	12	-0.662965	1.0
639139	639139	638330		-	-	BB0609		IclR family transcriptional regulator	24	15	-0.678072	1.0
	642858	639355		-	-	BB0610		pyruvate carboxylase	2	2	0	1.0
	644049	642901		-	-	BB0611		acyl-CoA dehydrogenase	2	1	-1	1.0
	644138	645163		+	-	BB0612		enoyl-CoA hydratase	1	1	0	1.0
	645189	645938		+	-	BB0613		short chain dehydrogenase	6	6	0	1.0
646042	646042	647247	647247	+	-	BB0614		acetyl-CoA acetyltransferase	19	18	-0.0780025	1.0
647257	647257	649206	649206	+	-	BB0615		AMP-binding protein	15	13	-0.206451	1.0
	649220	650071	650071	+	-	BB0616		IclR family transcriptional regulator	8	6	-0.415037	1.0
650122	650122	651303		+	-	BB0617		CaiB/BaiF family protein	7	6	-0.222392	1.0
652262	652256	651327	651327	-	-	BB0618		LysR family transcriptional regulator	29	34	0.229482	1.0
652362	652370	653536	653536	+	-	BB0619		acyl-CoA dehydrogenase	56	61	0.123382	1.0
653537	653555	654310	654315	+	etfB	BB0620		electron transfer flavoprotein subunit beta	63	61	-0.0465426	1.0
654318	654320	655258	655258	+	etfA	BB0621		electron transfer flavoprotein subunit alpha	50	49	-0.0291463	1.0
655272	655322	656170	656179	+	-	BB0622		hypothetical protein	11	9	-0.289507	1.0
657438	657197	656241	656241	-	-	BB0623		LysR family transcriptional regulator	14	14	0	1.0
	657308	658732		+	-	BB0624		hypothetical protein	1	1	0	1.0
	658958	659929		+	-	BB0625		hypothetical protein	1	1	0	1.0
	659992	660981		+	-	BB0626		hypothetical protein	1	2	1	1.0
661120	661132	661743	662361	+	-	BB0627		hypothetical protein	257	346	0.429004	0.17768570412938817
	663217	661796		-	-	BB0628	BP0030	hypothetical protein	2	2	0	1.0
	664116	663259		-	-	BB0629	BP0029	enoyl-CoA hydratase	4	5	0.321928	1.0
664251	664279	665040	665068	+	-	BB0630	BP3845	nitroreductase family protein	70	63	-0.152003	0.7558708634759439
665806	665806	665120	664989	-	-	BB0631	BP3846	TetR family transcriptional regulator	118	191	0.694786	0.007008871893622607
	666103	666987		+	-	BB0632	BP3847	hydroxymethylglutaryl-CoA lyase	8	7	-0.192645	1.0
	666984	667763		+	-	BB0633	BP3848	enoyl-CoA hydratase	6	6	0	1.0
	667821	669083		+	-	BB0634	BP3849	CAIB/BAIF family protein	5	5	0	1.0
669182	669182	670153		+	-	BB0635	BP3850	lipoprotein	9	8	-0.169925	1.0
670162	670162	671334	671334	+	-	BB0636		iron-containing alcohol dehydrogenase	7	6	-0.222392	1.0
671357	671357	672115		+	-	BB0637		enoyl-CoA hydratase	8	8	0	1.0
	673637	672156		-	-	BB0638		amidase	4	5	0.321928	1.0
674474	674474	673641		-	-	BB0639		hypothetical protein	7	7	0	1.0
674935	674935	674492	674475	-	-	BB0640		hypothetical protein	14	16	0.192645	1.0
	676432	674975		-	-	BB0641		aldehyde dehydrogenase	5	3	-0.736966	1.0
677048	677048	676440		-	-	BB0642		NADPH-dependent FMN reductase	9	6	-0.584963	1.0
677841	677841	677056		-	-	BB0643		transport system permease	10	6	-0.736966	1.0
678699	678672	677857	677852	-	-	BB0644		ABC transporter ATP-binding protein	16	9	-0.830075	1.0
679776	679776	678700	678700	-	-	BB0645		hypothetical protein	20	15	-0.415037	1.0
680914	680914	679808	679807	-	-	BB0646		luciferase-like monooxygenase	27	18	-0.584963	1.0
680965	681160	681987	682004	+	-	BB0647		IclR family transcriptional regulator	72	71	-0.0201779	1.0
682006	682015	682719	682733	+	-	BB0648		regulator	30	29	-0.0489096	1.0
	682816	683565		+	-	BB0649		short chain dehydrogenase	2	2	0	1.0
	683633	684610		+	-	BB0650		hypothetical protein	3	2	-0.584963	1.0
	686124	684640		-	-	BB0651		aldehyde dehydrogenase	2	2	0	1.0
	687137	686130		-	-	BB0652		hypothetical protein	2	1	-1	1.0
	688513	687227		-	-	BB0653		3-hydroxyisobutyrate dehydrogenase	2	2	0	1.0
689562	689557	688637	688637	-	-	BB0654		LysR family transcriptional regulator	22	29	0.398549	1.0
690612	690612	689827		-	-	BB0655		transcriptional regulator	12	9	-0.415037	1.0
	690800	691990		+	-	BB0656		acyl-CoA dehydrogenase	0	0	0	1.0
	691987	693495		+	-	BB0657		acetyl-CoA synthetase	0	0	0	1.0
	693527	694546		+	-	BB0658		hypothetical protein	0	0	0	1.0
	694556	695041		+	-	BB0659		hypothetical protein	0	0	0	1.0
	695104	696087		+	-	BB0660		hypothetical protein	6	6	0	1.0
	696966	696133		-	-	BB0661		enoyl-CoA hydratase	1	1	0	1.0
	698366	696963		-	-	BB0662		hypothetical protein	2	2	0	1.0
	699589	698363		-	gcdH	BB0663		glutaryl-CoA dehydrogenase	3	2	-0.584963	1.0
	700436	699636		-	-	BB0664		enoyl CoA hydratase	2	2	0	1.0
	701639	700455		-	-	BB0665		thiolase	3	3	0	1.0
	701906	702880		+	-	BB0666		hypothetical protein	0	0	0	1.0
	702882	704324		+	-	BB0667		acetyl-CoA synthetase	2	3	0.584963	1.0
	704340	705053		+	-	BB0668		hypothetical protein	0	0	0	1.0
706082	705984	705028	705028	-	-	BB0669		LysR family transcriptional regulator	21	19	-0.14439	1.0
	707061	706204		-	-	BB0670		hydrolase	5	4	-0.321928	1.0
	707689	707087		-	-	BB0671		hypothetical protein	6	7	0.222392	1.0
708764	708764	707730	707730	-	-	BB0672		hypothetical protein	6	8	0.415037	1.0
	709017	709655		+	gst	BB0673		glutathione S-transferase	3	2	-0.584963	1.0
	709693	710658		+	-	BB0674		hypothetical protein	6	5	-0.263034	1.0
711751	711690	710704	710649	-	-	BB0675		hypothetical protein	10	13	0.378512	1.0
712531	712531	711833	711826	-	-	BB0676		GntR family transcriptional regulator	38	35	-0.118644	1.0
712740	712745	714274	714290	+	-	BB0677		aldehyde dehydrogenase	22	21	-0.0671142	1.0
714291	714291	715454	715454	+	metC	BB0678		cystathionine beta-lyase	16	14	-0.192645	1.0
715485	715485	715835	715835	+	-	BB0679		hypothetical protein	11	8	-0.459432	1.0
716138	716138	717097		+	-	BB0680		hypothetical protein	8	5	-0.678072	1.0
717122	717122	718234	718248	+	-	BB0681		hypothetical protein	13	11	-0.241008	1.0
718249	718249	719271		+	-	BB0682		hypothetical protein	14	10	-0.485427	1.0
	719268	720269		+	-	BB0683		hypothetical protein	7	7	0	1.0
720270	720272	720562	720562	+	-	BB0684		hypothetical protein	11	11	0	1.0
720621	720652	721395	721583	+	-	BB0685		transcriptional regulator	63	66	0.0671142	1.0
721788	721788	722678		+	dapA	BB0686		dihydrodipicolinate synthase	21	21	0	1.0
	722679	723914	723932	+	aatB	BB0687		aspartate aminotransferase	22	23	0.0641303	1.0
723987	723999	724829		+	-	BB0688		ABC transporter substrate-binding protein	18	19	0.0780025	1.0
	724826	725476		+	-	BB0689		amino acid ABC transporter permease	12	11	-0.125531	1.0
	725476	726255		+	-	BB0690		arginine ABC transporter ATP-binding protein	15	15	0	1.0
	726252	727490	727490	+	-	BB0691		peptidase	22	22	0	1.0
727491	727563	728360	728397	+	-	BB0692		transcriptional regulator	53	51	-0.0554951	1.0
728398	728398	729669	729900	+	amaB	BB0693		allantoate amidohydrolase	35	42	0.263034	1.0
	730940	729666		-	-	BB0694		amidase	2	2	0	1.0
	731875	730949	730949	-	-	BB0695		polysaccharide deacetylase	9	8	-0.169925	1.0
732363	732363	731872		-	allA	BB0696		ureidoglycolate hydrolase	7	6	-0.222392	1.0
	733672	732380		-	-	BB0697		hypothetical protein	3	3	0	1.0
	734286	733672		-	-	BB0698		hypothetical protein	3	3	0	1.0
735395	735395	734349	734349	-	-	BB0699		C4-dicarboxylate ABC transporter substrate-binding porotein	10	11	0.137504	1.0
735537	735537	736442	736442	+	-	BB0700		LysR family transcriptional regulator	27	25	-0.111031	1.0
736522	736544	736930	736942	+	-	BB0701		hypothetical protein	14	14	0	1.0
737655	737610	736927	736780	-	-	BB0702		GntR family transcriptional regulator	50	54	0.111031	1.0
737882	737882	738367	738367	+	-	BB0703		hypothetical protein	9	6	-0.584963	1.0
	738467	738991		+	-	BB0704		hypothetical protein	4	2	-1	1.0
	738988	740343		+	-	BB0705		hypothetical protein	3	2	-0.584963	1.0
	740384	741508		+	-	BB0706		C4-dicarboxylate ABC transporter substrate-binding protein	4	5	0.321928	1.0
741542	741557	743065	743065	+	-	BB0707		GntR family transcriptional regulator	11	13	0.241008	1.0
	744372	743080		-	glyA	BB0708		serine hydroxymethyltransferase	2	2	0	1.0
	745604	744369		-	benE	BB0709		benzoate membrane transport protein	1	1	0	1.0
745799	745843	746307		+	-	BB0710		oxidoreductase	131	115	-0.187933	0.3433853751311067
	746304	748655	748655	+	-	BB0711		aldehyde dehydrogenase	96	68	-0.4975	2.237757604630949E-4
748656	748724	749674	749729	+	-	BB0712		LysR family transcriptional regulator	60	54	-0.152003	1.0
750381	750381	749671	749588	-	-	BB0713		transcriptional regulator	30	25	-0.263034	1.0
750474	750474	751472		+	hmgL	BB0714		3-hydroxy-3-methylglutaryl-CoA lyase	15	15	0	1.0
	751469	752653		+	-	BB0715		hypothetical protein	11	10	-0.137504	1.0
	752650	753318	753318	+	-	BB0716		isochorismatase	12	13	0.115477	1.0
	753332	754312		+	-	BB0717		hypothetical protein	9	9	0	1.0
	754309	755286	755320	+	bcpA	BB0718		carboxyvinyl-carboxyphosphonate phosphorylmutase	19	17	-0.160465	1.0
755365	755365	756345	756363	+	-	BB0719		ABC transporter substrate-binding protein	13	12	-0.115477	1.0
756364	756364	756888	756888	+	-	BB0720		hypothetical protein	9	11	0.289507	1.0
756890	756890	758182	758182	+	-	BB0721		hypothetical protein	7	8	0.192645	1.0
758187	758187	759104		+	-	BB0722		hypothetical protein	11	13	0.241008	1.0
	759101	759421		+	-	BB0723		hypothetical protein	7	7	0	1.0
	759418	760839	760839	+	-	BB0724		hypothetical protein	8	10	0.321928	1.0
761667	761646	760870	760870	-	-	BB0725		transcriptional regulator	64	76	0.247928	1.0
	761810	762784		+	-	BB0726		hypothetical protein	4	3	-0.415037	1.0
	762806	763807		+	-	BB0727		electron transfer component of a dioxygenase system	3	3	0	1.0
	763822	765186		+	hcaE	BB0728		hydroxylating alpha subunit of a dioxygenase system	4	3	-0.415037	1.0
	765183	766022		+	-	BB0729		short chain dehydrogenase	2	2	0	1.0
	766015	766599		+	-	BB0730		3-phenylpropionate dioxygenase subunit beta	5	4	-0.321928	1.0
	766609	766797		+	-	BB0731		hypothetical protein	6	4	-0.584963	1.0
	766922	768568	768568	+	cadA	BB0732		hypothetical protein	8	7	-0.192645	1.0
768609	768609	769574	769597	+	-	BB0733		hypothetical protein	12	12	0	1.0
769619	769619	770293		+	hpaG	BB0734		fumarylacetoacetate hydrolase family protein	9	7	-0.36257	1.0
	770290	771057		+	-	BB0735		fumarylacetoacetate hydrolase family protein	11	6	-0.874469	1.0
771067	771067	772536		+	hpaE	BB0736		5-carboxymethyl-2-hydroxymuconate semialdehyde dehydrogenase	12	9	-0.415037	1.0
	772533	773402	773402	+	hpaD	BB0737		homoprotocatechuate 2,3-dioxygenase	18	14	-0.36257	1.0
773404	773404	773841		+	hpaF	BB0738		5-carboxymethyl-2-hydroxymuconate delta-isomerase	11	8	-0.459432	1.0
	773841	774656	774658	+	hpcG	BB0739		2-oxo-hepta-3-ene-1,7-dioic acid hydratase	78	90	0.206451	1.0
774659	774659	775468	775541	+	hpaI	BB0740		2,4-dihydroxyhept-2-ene-1,7-dioic acid aldolase	145	187	0.366985	1.0
775542	775542	776456	776456	+	-	BB0741		LysR family transcriptional regulator	46	56	0.283793	1.0
	776599	777576		+	-	BB0742		hypothetical protein	1	1	0	1.0
	777604	779280		+	-	BB0743		hypothetical protein	2	3	0.584963	1.0
	779277	780716		+	-	BB0744		aldehyde dehydrogenase	2	2	0	1.0
780805	780822	781784	782052	+	-	BB0745		lipase	51	59	0.210218	1.0
782420	782400	781795	781795	-	-	BB0746		transcriptional regulator	27	27	0	1.0
783422	783422	782421	782421	-	-	BB0747		hypothetical protein	25	25	0	1.0
	783714	784088		+	-	BB0748		hypothetical protein	5	8	0.678072	1.0
784138	784138	784476	784514	+	-	BB0749		lipoprotein	8	14	0.807355	1.0
785295	785295	784486	784368	-	-	BB0750		enoyl-CoA hydratase	15	17	0.180572	1.0
786146	786146	785331	785331	-	-	BB0751	BP3187	short-chain dehydrogenase	7	9	0.36257	1.0
	787287	786193	786193	-	-	BB0752	BP3188	hypothetical protein	12	14	0.222392	1.0
	788614	787280		-	-	BB0753	BP3189	coenzyme A ligase	21	21	0	1.0
789276	789251	788568		-	-	BB0754	BP3190	TetR family transcriptional regulator	47	48	0.0303736	1.0
	790440	789277	789277	-	-	BB0755	BP3191	acyl-CoA dehyrdogenase	9	8	-0.169925	1.0
	791438	790437		-	-	BB0756	BP3192	branched-chain amino acid ABC transporter permease	3	2	-0.584963	1.0
	792310	791438		-	-	BB0757	BP3193	branched-chain amino acid ABC transporter permease	2	2	0	1.0
	793056	792307		-	-	BB0758	BP3194	branched-chain amino acid ABC transporter ATP-binding protein	1	0	0	1.0
	793844	793053		-	-	BB0759	BP3195	ABC transporter ATP-binding protein	2	2	0	1.0
	794980	793841		-	-	BB0761	BP3196	branched-chain amino acid ABC transporter binding protein	4	4	0	1.0
	795305	796072		+	-	BB0762	BP3197	short chain dehydrogenase	4	3	-0.415037	1.0
	796105	796887		+	-	BB0763	BP3198	enoyl-CoA hydratase	4	4	0	1.0
	796891	797280		+	-	BB0764	BP3199	hypothetical protein	3	3	0	1.0
	797277	798428		+	-	BB0765	BP3200	thiolase	5	4	-0.321928	1.0
	798425	799300		+	-	BB0766	BP3201	hydratase	5	4	-0.321928	1.0
	799336	800424		+	-	BB0767	BP3202	hypothetical protein	1	1	0	1.0
	801438	800458		-	-	BB0768		hypothetical protein	2	1	-1	1.0
	802562	801540	801540	-	-	BB0769		hypothetical protein	6	5	-0.263034	1.0
803706	803641	802844	802844	-	-	BB0770		transcriptional regulator	22	21	-0.0671142	1.0
803770	803770	805077		+	-	BB0771		FAD dependent oxidoreductase	18	17	-0.0824622	1.0
	805074	806147	806147	+	-	BB0772		dipeptidase	39	32	-0.285402	1.0
806164	806164	807132	807382	+	-	BB0773		hypothetical protein	41	30	-0.450661	1.0
810914	810914	807255	807115	-	-	BB0774		hypothetical protein	27	34	0.332575	1.0
	811043	812113		+	-	BB0775		transcriptional regulator	1	2	1	1.0
	812829	812110		-	-	BB0776		hypothetical protein	0	0	0	1.0
	814037	812826		-	-	BB0777		hypothetical protein	0	0	0	1.0
	815071	814034		-	-	BB0778		hypothetical protein	0	0	0	1.0
	817331	815064		-	-	BB0779		hypothetical protein	0	0	0	1.0
	818581	817328		-	-	BB0780		type II secretion system protein	0	0	0	1.0
	820203	818578		-	-	BB0781		type II secretion system protein	0	0	0	1.0
	821650	820271		-	-	BB0782		type II secretion system protein	0	0	0	1.0
	822587	821685		-	-	BB0783		hypothetical protein	0	0	0	1.0
	824221	822584		-	-	BB0784		type II secretion system protein	0	0	0	1.0
	824999	824235		-	-	BB0785		hypothetical protein	0	0	0	1.0
	825595	824996		-	-	BB0786		hypothetical protein	0	0	0	1.0
	826130	825621		-	-	BB0787		hypothetical protein	0	0	0	1.0
	827497	826127		-	-	BB0788		hypothetical protein	0	0	0	1.0
	828008	827502		-	-	BB0789		hypothetical protein	0	1	0	1.0
	828809	828015		-	-	BB0790		type II secretion system protein	0	0	0	1.0
	829884	828844		-	pilT	BB0791		twitching mobility protein	0	0	0	1.0
	830131	830958	830958	+	gspO	BB0792		type 4 prepilin-like proteins leader peptide processing enzyme	9	8	-0.169925	1.0
	831107	833470		+	vrgS	BB0793		hypothetical protein	2	1	-1	1.0
	833487	833900		+	-	BB0794		hypothetical protein	1	1	0	1.0
	833897	836521		+	-	BB0795		hypothetical protein	1	1	0	1.0
	836511	837572		+	-	BB0796		hypothetical protein	0	0	0	1.0
	837603	838511		+	-	BB0797		hypothetical protein	2	2	0	1.0
838512	838552	839112	839129	+	-	BB0798		hypothetical protein	38	54	0.50696	1.0
	839515	840564		+	-	BB0799		hypothetical protein	1	1	0	1.0
	840607	841170		+	-	BB0800		hypothetical protein	1	1	0	1.0
	841192	842694		+	-	BB0801		hypothetical protein	1	1	0	1.0
	842770	843237		+	-	BB0802		hypothetical protein	5	7	0.485427	1.0
	843287	844096		+	-	BB0803		hypothetical protein	1	1	0	1.0
	844093	844611		+	-	BB0804		hypothetical protein	1	2	1	1.0
	844611	846524		+	-	BB0805		hypothetical protein	1	1	0	1.0
	846559	847218		+	-	BB0806		hypothetical protein	4	5	0.321928	1.0
	847215	848309		+	-	BB0807		hypothetical protein	7	5	-0.485427	1.0
	848306	848839		+	-	BB0808		hypothetical protein	30	24	-0.321928	1.0
	848829	849206	849206	+	-	BB0809		hypothetical protein	25	19	-0.395929	1.0
849207	849230	851839	851842	+	-	BB0810		ATPase	18	12	-0.584963	1.0
	852738	851938		-	-	BB0811		hypothetical protein	1	0	0	1.0
	853161	852766		-	-	BB0812		lipoprotein	6	5	-0.263034	1.0
	853426	853968		+	-	BB0813		lipoprotein	0	0	0	1.0
	854014	855348		+	-	BB0814		hypothetical protein	0	0	0	1.0
	855369	856649		+	-	BB0815		hypothetical protein	0	0	0	1.0
	856646	860251		+	-	BB0816		hypothetical protein	0	0	0	1.0
	860248	860982		+	-	BB0817		hypothetical protein	0	0	0	1.0
	861007	862185		+	-	BB0818		hypothetical protein	0	0	0	1.0
	862283	863449		+	-	BB0819		calcium/proton antiporter	1	2	1	1.0
	863623	865035		+	-	BB0820		lipoprotein	2	3	0.584963	1.0
	868006	865043		-	-	BB0821		autotransporter	4	3	-0.415037	1.0
868350	868456	869934	870160	+	-	BB0822	BP3092	phospholipase D	48	48	0	1.0
871050	871050	869941	869816	-	modD	BB0823	BP3093	molybdenum transport ATP-binding protein	22	20	-0.137504	1.0
871742	871742	871062	871051	-	modC	BB0824	BP3094	molybdenum transport system permease	23	18	-0.353637	1.0
872519	872519	871764	871743	-	modB	BB0825	BP3095	molybdate ABC transporter substrate-binding protein	21	25	0.251539	1.0
	873539	872655		-	-	BB0826	BP3096	hydrolase	5	5	0	1.0
873564	873564	874208	874449	+	-	BB0827	BP3097	hypothetical protein	29	32	0.142019	1.0
	874432	874310		-	-	BB0828	BP3098	hypothetical protein	1	3	1.58496	1.0
874777	874777	874478	874478	-	-	BB0829	BP3099	hypothetical protein	4	10	1.32193	1.0
875354	875354	874929	874929	-	-	BB0830	BP3100	hypothetical protein	27	26	-0.0544478	1.0
875786	875777	875424	875355	-	-	BB0831		hypothetical protein	72	63	-0.192645	0.4317298341127491
	877944	875845	875845	-	-	BB0832	BP3101	TonB-dependent receptor	10	7	-0.514573	1.0
878444	878444	877941		-	-	BB0833	BP3102	regulatory protein	18	15	-0.263034	1.0
878513	878523	879764		+	rocD	BB0834	BP0539	ornithine--oxo-acid transaminase	9	11	0.289507	1.0
	879761	880705	880705	+	-	BB0835	BP0538	arginase	15	17	0.180572	1.0
881544	881531	880722	880722	-	-	BB0836	BP0176	two-component response regulator	15	18	0.263034	1.0
881841	881844	882371	882456	+	-	BB0837	BP0177	lipoprotein	59	69	0.225881	0.6678143594335092
882463	882463	883278	883278	+	-	BB0838	BP0178	lipoprotein	100	105	0.0703893	1.0
883279	883339	884073	884073	+	-	BB0839	BP0179	rhodanese superfamily protein	99	101	0.0288549	1.0
886189	886189	884111	884069	-	metG	BB0840	BP0180	methionyl-tRNA synthetase	137	157	0.196589	1.0
886798	886711	886439	886352	-	-	BB0841	BP0181	hypothetical protein	384	431	0.166582	1.0
886779	886810	887898	887898	+	-	BB0842	BP0182	iron sulfur binding protein	105	110	0.0671142	1.0
887900	887902	889806		+	-	BB0843	BP0183	hypothetical protein	84	74	-0.182864	0.30221169235066264
	889803	893477	893537	+	-	BB0844	BP0184	hypothetical protein	57	47	-0.278301	1.0
893538	893538	894101	894798	+	dcd	BB0845	BP0185	deoxycytidine triphosphate deaminase	348	336	-0.0506261	1.0
894531	894531	894109	894065	-	-	BB0846	BP0186	hypothetical protein	16	20	0.321928	1.0
894978	894978	894559	894532	-	-	BB0847	BP0187	lyase	8	8	0	1.0
895525	895525	895007	895007	-	-	BB0848	BP0188	acetyltransferase	16	18	0.169925	1.0
895578	895578	896075	896115	+	-	BB0849	BP0189	hypothetical protein	112	228	1.02554	2.987190857922437E-10
896219	896230	898500	898500	+	-	BB0850	BP0190	Orn/Arg/Lys decarboxylase	79	103	0.38272	0.41561782848850515
898501	898544	899776	899803	+	-	BB0851	BP0191	hypothetical protein	24	38	0.662965	1.0
	899822	900514		+	sodA	BB0852	BP0193	superoxide dismutase	3	5	0.736966	1.0
	900511	901404		+	-	BB0853	BP0194	metal transporter	2	3	0.584963	1.0
901486	901799	902899	903043	+	gcvT	BB0854	BP0195	glycine cleavage system aminomethyltransferase T	108	241	1.158	5.753306491249874E-10
903044	903044	903355	903355	+	gcvH	BB0855	BP0196	glycine cleavage system protein H	211	446	1.0798	1.9379327994186858E-10
903356	903415	906279	906826	+	gcvP	BB0856	BP0197	glycine dehydrogenase	116	281	1.27645	4.228926697163635E-5
907374	907374	906634	906297	-	-	BB0857	BP0198	GntR family transcriptional regulator	125	182	0.54201	0.34756058283134367
907444	907444	908655	908655	+	-	BB0858	BP0199	hypothetical protein	6	9	0.584963	1.0
908684	908684	909652		+	-	BB0859	BP0200	hypothetical protein	12	19	0.662965	1.0
	909649	910482	910482	+	-	BB0860	BP0201	enoyl-CoA hydratase	10	14	0.485427	1.0
912684	912557	910533	910450	-	-	BB0861		hypothetical protein	11	14	0.347923	1.0
914133	914133	912685	912685	-	-	BB0862		hypothetical protein	39	45	0.206451	1.0
	915784	914309		-	-	BB0863	BP3163	hypothetical protein	6	4	-0.584963	1.0
	917486	915828	915828	-	-	BB0864	BP3162	ABC transporter ATP-binding protein	9	5	-0.847997	1.0
918389	918389	917490	917490	-	-	BB0865	BP3161	peptide ABC transporter permease	7	4	-0.807355	1.0
919333	919333	918392		-	-	BB0866	BP3160	ABC transporter permease	12	8	-0.584963	1.0
921042	920944	919379	919334	-	-	BB0867	BP3159	peptide ABC transporter substrate-binding protein	16	16	0	1.0
922723	922723	921230	921230	-	mmsA	BB0868	BP3158	methylmalonate-semialdehyde dehydrogenase	13	19	0.547488	1.0
924084	924038	922755	922755	-	-	BB0869	BP3157	beta alanine--pyruvate transaminase	8	14	0.807355	1.0
924238	924263	925720	925720	+	-	BB0870	BP3156	GntR family transcriptional regulator	7	19	1.44057	1.0
926181	926181	925684	925389	-	folA	BB0871	BP3155	dihydrofolate reductase	55	54	-0.0264722	1.0
927235	927183	926212	926182	-	thyA	BB0872	BP3154	thymidylate synthase	87	86	-0.0166787	1.0
927695	927673	927236	927236	-	-	BB0873	BP3153	hypothetical protein	116	122	0.0727563	1.0
927762	927797	928465	928465	+	-	BB0874	BP3152	hypothetical protein	81	99	0.289507	1.0
929055	929193	930296	930302	+	-	BB0875	BP3151	glycosyltransferase	197	233	0.242134	1.0
930303	930303	931676	931687	+	wbpO	BB0876	BP3150	polysaccharide biosynthesis protein	305	327	0.100481	1.0
931688	931688	932713	932714	+	-	BB0877	BP3149	UDP-N-acetylglucosamine C4 epimerase	189	207	0.131245	1.0
932715	932715	934085		+	-	BB0878	BP3148	hypothetical protein	96	85	-0.175572	0.18704777407719658
	934086	935222	935268	+	-	BB0879	BP3147	glycosyltransferase	72	60	-0.263034	0.036318854108040255
935269	935269	937194		+	-	BB0880	BP3146	asparagine synthase	147	122	-0.268935	0.11250064543210107
	937191	938312		+	-	BB0881	BP3145	glycosyltransferase	102	77	-0.405639	0.01920922512104763
	938309	939463		+	-	BB0882	BP3144	glycosyltransferase	92	79	-0.219781	0.23461921970185629
	939460	940590	940605	+	-	BB0883	BP3143	glycosyltransferase	88	73	-0.269607	0.10964429176392974
942163	942163	940598	940526	-	pgi	BB0884	BP3142	glucose-6-phosphate isomerase	104	124	0.253757	1.0
943612	943552	942170	942164	-	pgm	BB0885		phosphoglucomutase	77	96	0.318176	1.0
943812	943831	944442	944442	+	-	BB0886	BP3140	hypothetical protein	247	314	0.346254	0.48929651299727245
944443	944534	945949	945963	+	-	BB0887	BP3139	oxidoreductase	136	141	0.0520885	1.0
945964	945964	946674		+	-	BB0888	BP3138	two-component system response regulator	74	78	0.0759489	1.0
	946671	947993	947998	+	-	BB0889	BP3137	two-component system sensor protein	50	52	0.0565835	1.0
948073	948073	950034	951112	+	-	BB0890	BP3136	sulfatase	611	551	-0.14912	0.4260836157917065
951567	951459	950146	950128	-	fahA	BB0891	BP3135	fumarylacetoacetase	47	44	-0.0951572	1.0
952921	952866	951568	951568	-	hmgA	BB0892	BP3134	homogentisate 1,2-dioxygenase	45	72	0.678072	5.438005295242657E-4
953049	953049	953957	953957	+	-	BB0893	BP3133	LysR family transcriptional regulator	12	16	0.415037	1.0
954176	954176	953967	953839	-	-	BB0894	BP3132	hypothetical protein	21	16	-0.392317	1.0
955891	955867	954188	954188	-	-	BB0895	BP3131	FAD-dependent oxidoreductase	30	24	-0.321928	1.0
956988	956988	955969	955948	-	-	BB0896	BP3130	cyclase	104	94	-0.145851	0.4696356921587054
957853	957839	957012	956989	-	mutM	BB0897	BP3129	formamidopyrimidine-DNA glycosylase	84	89	0.083416	1.0
957838	957838	959724		+	-	BB0898	BP3128	hypothetical protein	125	127	0.0229004	1.0
	959721	960320	960368	+	lolB	BB0899	BP3127	outer membrane lipoprotein LolB	74	66	-0.165059	0.8697008712613042
960369	960369	961268	961269	+	ipk	BB0900	BP3126	4-diphosphocytidyl-2-C-methyl-D-erythritol kinase	481	330	-0.543571	0.007054106210252823
961347	961495	962427	962547	+	prsA	BB0901	BP3125	ribose-phosphate pyrophosphokinase	632	665	0.0734298	1.0
962550	962550	963164	963165	+	rplY	BB0902	BP3124	50S ribosomal protein L25	1946	2995	0.622044	0.8498372824595262
963205	963242	963889		+	pth	BB0903	BP3123	peptidyl-tRNA hydrolase	114	120	0.0740006	1.0
	963886	964668	964740	+	-	BB0904	BP3122	hypothetical protein	38	39	0.0374747	1.0
964741	964741	965832	965877	+	-	BB0905	BP3121	GTP-dependent nucleic acid-binding protein EngD	184	182	-0.0157673	1.0
965887	966029	967240	967240	+	-	BB0906	BP3120	integrase	20	18	-0.152003	1.0
967588	967588	968634	968634	+	-	BB0907	BP3118	hypothetical protein	20	16	-0.321928	1.0
968645	968645	971932		+	-	BB0908		helicase	31	28	-0.146841	1.0
	971929	972588	972621	+	-	BB0909		hypothetical protein	39	31	-0.331206	1.0
972634	972650	973645	973645	+	-	BB0910		ATPase	146	106	-0.461904	0.005011118411397286
973646	973652	976006	976069	+	-	BB0911		serine protease	97	67	-0.533824	4.861894403230777E-5
976070	976070	977911	977921	+	-	BB0912		type III restriction-modification system methyltransferase	135	98	-0.462106	0.0018080958520075025
977922	977922	981008	981322	+	-	BB0913		type III restriction enzyme	138	114	-0.275634	0.2457266484996227
981885	981885	981172	981172	-	-	BB0914		integrase	32	19	-0.752072	1.0
	983689	982505		-	-	BB0915		hypothetical protein	3	2	-0.584963	1.0
	988248	984031		-	-	BB0916		autotransporter	1	1	0	1.0
988767	988824	990395	990395	+	-	BB0917		regulatory protein	31	26	-0.253757	1.0
991450	991450	990446	990143	-	-	BB0918		hypothetical protein	80	50	-0.678072	4.832804620440615E-6
992642	992564	991824	991824	-	-	BB0919		TetR family transcriptional regulator	34	31	-0.133267	1.0
993738	993738	992791	992784	-	-	BB0920		hypothetical protein	10	13	0.378512	1.0
	993954	995129		+	-	BB0921		hypothetical protein	5	2	-1.32193	1.0
	995961	995176	995132	-	-	BB0922	BP3452	GntR family transcriptional regulator	169	224	0.406475	0.4317298341127491
	997619	995958		-	-	BB0923		thiamine pyrophosphate protein	3	3	0	1.0
	998659	997694		-	-	BB0924	BP3454	lipoprotein	5	4	-0.321928	1.0
999637	999622	998714	998713	-	-	BB0925	BP3455	taurine dioxygenase	11	10	-0.137504	1.0
1002256	1002217	999929	999888	-	maeB	BB0926	BP3456	malic enzyme	123	117	-0.0721498	0.5416771219202052
1002335	1002335	1003330	1003330	+	-	BB0927	BP3457	LysR family transcriptional regulator	21	23	0.131245	1.0
	1003582	1004523		+	-	BB0928	BP3458	peptide ABC transporter permease	9	8	-0.169925	1.0
	1004523	1005356	1005356	+	-	BB0929	BP3459	peptide ABC transporter permease	8	7	-0.192645	1.0
1005357	1005360	1007210	1007210	+	-	BB0930	BP3460	ABC transporter ATP-binding protein	13	10	-0.378512	1.0
1007279	1007279	1008871	1008871	+	-	BB0931	BP3461	peptide ABC transporter substrate-binding protein	27	26	-0.0544478	1.0
1008884	1008890	1010428	1010450	+	-	BB0932	BP3462	hypothetical protein	21	21	0	1.0
1011463	1011463	1010522	1010522	-	-	BB0933	BP3463	LysR family transcriptional regulator	18	18	0	1.0
1011533	1011533	1012372	1012372	+	-	BB0934	BP3464	hypothetical protein	69	77	0.158262	1.0
	1012940	1012434	1012427	-	-	BB0935	BP3465	hypothetical protein	58	62	0.0962153	1.0
1013275	1013275	1012937		-	-	BB0936	BP3466	ArsR family transcriptional regulator	78	83	0.0896372	1.0
1013443	1013713	1016232		+	-	BB0937	BP3467	hypothetical protein	164	175	0.0936591	1.0
	1016229	1016615	1016985	+	-	BB0938	BP3468	hypothetical protein	213	243	0.190103	1.0
	1017840	1016623	1016606	-	-	BB0939	BP3469	transport protein	55	64	0.21864	1.0
1018140	1018088	1017837		-	fdx	BB0940	BP3470	ferredoxin	126	120	-0.0703893	1.0
1018652	1018652	1018143	1018143	-	coaD	BB0941	BP3471	phosphopantetheine adenylyltransferase	251	242	-0.0526803	0.663013264012363
1019297	1019293	1018673	1018653	-	-	BB0942	BP3472	hypothetical protein	63	68	0.110183	1.0
1019419	1019501	1020568	1020664	+	ftsY	BB0943	BP3473	cell division protein	131	148	0.17603	1.0
1022213	1022213	1020615	1020481	-	-	BB0944	BP3474	hypothetical protein	30	30	0	1.0
	1023275	1022454	1022452	-	-	BB0945	BP3476	binding-protein-dependent transport system permease	45	31	-0.537657	1.0
	1024162	1023272		-	-	BB0946	BP3477	phosphate/phosphonate ABC transporter permease	39	26	-0.584963	1.0
1024931	1024929	1024159		-	-	BB0947	BP3479	transport system ATP-binding protein	98	77	-0.347923	0.01764960440620008
1026087	1025939	1024932	1024932	-	-	BB0948	BP3481	hypothetical protein	64	59	-0.117357	1.0
1026915	1026915	1026088	1026088	-	-	BB0949	BP3482	transcriptional regulator	46	63	0.453718	0.010546898407190067
1027741	1027700	1026921	1026916	-	-	BB0950	BP3483	haloacid dehalogenase-like hydrolase	65	77	0.244419	1.0
1027855	1027864	1029039	1029052	+	ribB	BB0951	BP3484	bifunctional 3,4-dihydroxy-2-butanone 4-phosphate synthase/GTP cyclohydrolase II-like protein	209	266	0.347923	1.0
1029053	1029053	1029580	1029580	+	ribH	BB0952	BP3485	6,7-dimethyl-8-ribityllumazine synthase	252	289	0.197646	1.0
1029581	1029588	1030052	1030053	+	nusB	BB0953	BP3486	transcription antitermination protein NusB	237	267	0.171953	1.0
1030054	1030092	1031108		+	thiL	BB0954	BP3487	thiamine monophosphate kinase	56	59	0.0752881	1.0
	1031105	1031647		+	-	BB0955	BP3488	phosphatidylglycerophosphatase	61	62	0.023459	1.0
	1031644	1032210	1032270	+	-	BB0956	BP3489	hypothetical protein	107	124	0.212729	1.0
1033205	1033198	1032377	1031921	-	pyrF	BB0957	BP3490	orotidine 5'-phosphate decarboxylase	202	174	-0.215268	0.17200161593441904
1034525	1034525	1033206	1033206	-	ndh	BB0958	BP3491	NADH dehydrogenase	226	214	-0.078712	0.4634801554976916
1034974	1034974	1034576	1034526	-	dgkA	BB0959	BP3492	diacylglycerol kinase	41	29	-0.499571	1.0
1036198	1035953	1035063	1034976	-	brkB	BB0960	BP3493	serum resistance protein	93	72	-0.369234	0.004304469124621123
1041033	1041033	1039390	1039294	-	groEL	BB0962	BP3495	chaperonin GroEL	5885	7784	0.403469	1.0
1041428	1041353	1041066	1041034	-	groES	BB0963	BP3496	co-chaperonin GroES	5050	7008	0.472719	1.0
	1042374	1041745		-	-	BB0964	BP3497	hypothetical protein	9	8	-0.169925	1.0
	1043072	1042371		-	-	BB0965	BP3498	hypothetical protein	8	7	-0.192645	1.0
1043756	1043756	1043121		-	-	BB0966	BP3499	hypothetical protein	10	8	-0.321928	1.0
1045509	1045509	1043800	1043800	-	-	BB0967	BP3500	FAD-binding dehydrogenase	7	6	-0.222392	1.0
	1046521	1045571		-	-	BB0968	BP3501	hypothetical protein	2	2	0	1.0
1048140	1048140	1047127	1047127	-	-	BB0969	BP3503	LysR family transcriptional regulator	30	30	0	1.0
1048184	1048188	1049933	1049933	+	-	BB0970	BP3504	FAD-binding dehydrogenase	11	8	-0.459432	1.0
	1050044	1051009		+	-	BB0971		hypothetical protein	5	5	0	1.0
1051844	1051798	1051046	1050850	-	-	BB0972		transcriptional regulator	150	157	0.0658021	1.0
1052296	1052296	1051913		-	-	BB0973		carboxymuconolactone decarboxylase	10	7	-0.514573	1.0
	1053301	1052312		-	-	BB0974		6-phosphogluconate dehydrogenase	14	8	-0.807355	1.0
1054191	1054160	1053474	1053474	-	-	BB0975		hydrolase	37	20	-0.887525	1.0
1054463	1054705	1056336		+	-	BB0976		lactate permease family protein	261	130	-1.00554	3.5641161019850592E-9
	1056333	1056545	1056545	+	-	BB0977		hypothetical protein	565	117	-2.27174	2.1189916254141942E-194
1056546	1056589	1058250	1058268	+	ggt	BB0978		gamma-glutamyltranspeptidase	1098	160	-2.77873	2.9586766072654056E-201
1058269	1058269	1058730	1059295	+	-	BB0979		universal stress protein	2066	262	-2.9792	0.0
1059267	1059221	1058748	1058748	-	-	BB0980		GNAT family acetyltransferase	38	38	0	1.0
1061179	1061179	1059332	1059332	-	-	BB0981		acyl-CoA dehydrogenase	8	8	0	1.0
	1062439	1061213		-	-	BB0982		hypothetical protein	2	2	0	1.0
	1063477	1062488		-	-	BB0983		hypothetical protein	2	1	-1	1.0
1063618	1063618	1064511	1064511	+	-	BB0984		LysR family transcriptional regulator	23	20	-0.201634	1.0
1064638	1064650	1065339	1066717	+	-	BB0985		hypothetical protein	1652	1581	-0.0633763	0.8568749239056217
	1066306	1065323		-	-	BB0986		hypothetical protein	2	2	0	1.0
	1067127	1066387		-	-	BB0987		hypothetical protein	2	1	-1	1.0
	1068672	1067143		-	-	BB0988		hypothetical protein	2	2	0	1.0
	1069683	1068685		-	-	BB0989		hypothetical protein	3	3	0	1.0
1069793	1069793	1070710	1070853	+	-	BB0990		LysR family transcriptional regulator	40	38	-0.0740006	1.0
1071870	1071870	1070707	1070634	-	-	BB0991		hypothetical protein	23	32	0.476438	1.0
	1073453	1072011		-	-	BB0992		pyridine nucleotide-disulfide oxidoreductase	0	0	0	1.0
	1073758	1073450		-	-	BB0993		hypothetical protein	0	0	0	1.0
	1074896	1073742		-	-	BB0994		FAD dependent oxidoreductase	0	0	0	1.0
	1075973	1074924		-	-	BB0995		dipeptidase	1	1	0	1.0
	1077150	1076032		-	-	BB0996		ABC transporter ATP-binding protein	0	0	0	1.0
	1077920	1077147		-	-	BB0997		spermidine/putrescine ABC transporter permease	0	0	0	1.0
	1078783	1077917		-	-	BB0998		spermidine/putrescine ABC transporter substrate-binding protein	0	0	0	1.0
	1079939	1078878		-	-	BB0999		spermidine/putrescine ABC transporter substrate-binding protein	1	1	0	1.0
1081218	1081098	1080178	1080178	-	-	BB1000		LysR family transcriptional regulator	31	32	0.0458037	1.0
	1082090	1081317		-	-	BB1001		enoyl-CoA hydratase	2	2	0	1.0
	1083754	1082135		-	-	BB1002		long-chain-fatty-acid-CoA ligase	2	2	0	1.0
	1084724	1083756		-	-	BB1003		hypothetical protein	2	3	0.584963	1.0
1084878	1084893	1085804	1085923	+	-	BB1004		LysR family transcriptional regulator	34	35	0.0418202	1.0
	1087470	1085821		-	-	BB1005		ABC transporter ATP-binding protein	0	0	0	1.0
	1088399	1087479		-	-	BB1006		peptide ABC transporter permease	0	0	0	1.0
	1089229	1088396		-	-	BB1007		peptide ABC transporter permease	0	0	0	1.0
	1090779	1089229		-	-	BB1008		peptide ABC transporter substrate-binding protein	1	1	0	1.0
	1092083	1090776		-	-	BB1009		hypothetical protein	0	0	0	1.0
	1093495	1092236		-	phnA	BB1010		phosphonoacetate hydrolase	3	3	0	1.0
1093635	1093635	1094528	1094618	+	phnR	BB1011		LysR family transcriptional regulator	22	24	0.125531	1.0
	1095480	1094548		-	-	BB1012		ornithine cyclodeaminase	1	2	1	1.0
	1096563	1095517		-	aphA	BB1013		acetylpolyamine aminohydrolase	1	1	0	1.0
	1097716	1096604		-	leuB	BB1014		3-isopropylmalate dehydrogenase	3	3	0	1.0
	1098349	1097720		-	leuD	BB1015		isopropylmalate isomerase small subunit	1	1	0	1.0
	1099784	1098390		-	leuC	BB1016		isopropylmalate isomerase large subunit	2	2	0	1.0
	1100853	1099789		-	-	BB1017		taurine ABC transporter substrate-binding protein	4	5	0.321928	1.0
	1101698	1100946		-	-	BB1018		transmembrane permease ABC transporter protein	2	3	0.584963	1.0
	1102578	1101745		-	-	BB1019		ATP-binding ABC transporter protein	3	3	0	1.0
1103664	1103642	1102731	1102690	-	-	BB1020		LysR family transcriptional regulator	38	47	0.306661	1.0
1103786	1103786	1104172	1104172	+	-	BB1021		hypothetical protein	39	51	0.387023	1.0
1104757	1104710	1104180	1104180	-	-	BB1022		acetyltransferase	10	14	0.485427	1.0
1104895	1104895	1104758	1104758	-	-	BB1023		hypothetical protein	11	9	-0.289507	1.0
1105838	1105838	1104915	1104915	-	-	BB1024		LysR family transcriptional regulator	7	9	0.36257	1.0
	1105937	1107268		+	-	BB1025		sulfatase	4	6	0.584963	1.0
	1107309	1108271		+	-	BB1026		hypothetical protein	4	5	0.321928	1.0
1109343	1109343	1108387	1108387	-	-	BB1027		LysR family transcriptional regulator	10	11	0.137504	1.0
	1109472	1110446		+	-	BB1028		hypothetical protein	1	1	0	1.0
	1110443	1111219		+	-	BB1029		enoyl-CoA hydratase	1	1	0	1.0
	1112229	1111258		-	-	BB1030		hypothetical protein	3	4	0.415037	1.0
	1112547	1113467		+	-	BB1031		3-hydroxyisobutyrate dehydrogenase	9	8	-0.169925	1.0
	1113464	1114324		+	-	BB1032		hypothetical protein	8	7	-0.192645	1.0
1114349	1114349	1115044		+	-	BB1033		2,4-dihydroxyhept-2-ene-1,7-dioic acid aldolase	21	16	-0.392317	1.0
	1115041	1116402	1116402	+	-	BB1034		hypothetical protein	14	14	0	1.0
	1117714	1116443		-	-	BB1035		ribulose bisphosphate carboxylaseoxygenase,large subunit	1	1	0	1.0
1117859	1117890	1118771	1118826	+	-	BB1036		LysR family transcriptional regulator	47	59	0.328054	1.0
1119681	1119681	1118782	1118782	-	-	BB1037		LysR family transcriptional regulator	13	15	0.206451	1.0
	1119810	1120586		+	-	BB1038		enoyl-CoA hydratase	1	1	0	1.0
	1120632	1121597		+	-	BB1039		hypothetical protein	3	3	0	1.0
	1121629	1122837		+	-	BB1040		hypothetical protein	1	1	0	1.0
1123794	1123732	1122842	1122842	-	-	BB1041		LysR family transcriptional regulator	47	48	0.0303736	1.0
	1123857	1124840		+	-	BB1042		iron ABC transporter substrate-binding protein	4	4	0	1.0
	1124868	1125932		+	-	BB1043		iron ABC transporter ATP-binding protein	7	6	-0.222392	1.0
	1125929	1127587		+	-	BB1044		iron ABC transporter permease	3	2	-0.584963	1.0
	1127584	1128810	1128810	+	aatB	BB1045		aspartate aminotransferase	7	6	-0.222392	1.0
	1128853	1129725		+	pepM	BB1046		phosphoenolpyruvate phosphomutase	7	5	-0.485427	1.0
	1130712	1129741		-	-	BB1047		hypothetical protein	2	2	0	1.0
	1131679	1130759		-	-	BB1048		gluconolactonase	1	1	0	1.0
	1132565	1131720		-	-	BB1049		aldolase	0	0	0	1.0
	1133563	1132562		-	-	BB1050		dehydrogenase	1	1	0	1.0
	1136098	1135229		-	-	BB1053		dioxygenase	1	1	0	1.0
1136220	1136220	1137188	1137188	+	-	BB1054		LysR family transcriptional regulator	13	16	0.29956	1.0
1137309	1137334	1138629	1138633	+	metY	BB1055		O-acetylhomoserine sulfhydrylase	113	118	0.0624641	1.0
1139204	1139201	1138677	1138677	-	-	BB1056		hypothetical protein	96	101	0.073249	1.0
1140096	1140096	1139302	1139274	-	-	BB1057		hypothetical protein	12	11	-0.125531	1.0
1140910	1140880	1140221	1140157	-	-	BB1058		GntR family transcriptional regulator	79	96	0.281182	0.9273588588133979
	1141076	1142263		+	-	BB1059		hypothetical protein	5	7	0.485427	1.0
1142343	1142343	1143347	1143349	+	-	BB1060		C4-dicarboxylate ABC transporter substrate-binding protein	7	9	0.36257	1.0
	1143370	1143897		+	-	BB1061		integral membrane transport protein	6	7	0.222392	1.0
	1143919	1145175		+	-	BB1062		C4-dicarboxylate ABC transporter permease	5	7	0.485427	1.0
	1145178	1145978		+	-	BB1063		hypothetical protein	6	6	0	1.0
1145984	1145984	1146877		+	-	BB1064		hydrolase	8	10	0.321928	1.0
	1146874	1147881		+	-	BB1065		NAD dependent epimerase/dehydratase	9	10	0.152003	1.0
	1147878	1148783		+	-	BB1066		hypothetical protein	6	8	0.415037	1.0
	1149807	1148830		-	-	BB1067		hypothetical protein	0	0	0	1.0
	1151285	1149804		-	-	BB1068		aldehyde dehydrogenase	1	1	0	1.0
	1151394	1153004		+	-	BB1069		dehydrogenase	2	2	0	1.0
	1153037	1153834		+	-	BB1070		hypothetical protein	2	3	0.584963	1.0
	1153989	1154810		+	-	BB1071		ABC transporter permease	1	1	0	1.0
	1154823	1155575		+	-	BB1072		sulfate ABC transporter ATP-binding protein	1	0	0	1.0
	1155618	1156571		+	-	BB1073		substrate binding component of ABC transporter	3	3	0	1.0
1157316	1157278	1156592	1156525	-	-	BB1074		GntR family transcriptional regulator	97	97	0	1.0
1157422	1157422	1157829	1157877	+	-	BB1075		carboxymuconolactone decarboxylase	17	21	0.304855	1.0
1157878	1157878	1158732	1158732	+	-	BB1076		hypothetical protein	10	11	0.137504	1.0
1158738	1158738	1159595	1159596	+	-	BB1077		hypothetical protein	16	16	0	1.0
1159648	1159654	1160628	1160628	+	-	BB1078		hypothetical protein	11	11	0	1.0
1160629	1160642	1161904	1161904	+	-	BB1079		hydrolase	11	11	0	1.0
1162093	1162097	1162774	1162776	+	-	BB1080		isochorismatase	29	25	-0.214125	1.0
1162967	1162967	1163911	1163919	+	-	BB1081		LysR family transcriptional regulator	12	9	-0.415037	1.0
1163954	1163966	1164463	1164463	+	-	BB1082		acetyltransferase	11	10	-0.137504	1.0
1165979	1165963	1164743	1164743	-	-	BB1083		hypothetical protein	27	28	0.0524674	1.0
1166632	1166579	1165980	1165980	-	-	BB1084		TetR family transcriptional regulator	38	36	-0.0780025	1.0
	1167716	1166712		-	-	BB1085		hypothetical protein	3	3	0	1.0
	1168957	1167779		-	-	BB1086		thiolase	4	4	0	1.0
	1169767	1168988		-	-	BB1087		enoyl-CoA hydratase	5	5	0	1.0
	1169850	1170635		+	-	BB1088		short chain dehydrogenase	5	7	0.485427	1.0
1171039	1171039	1171833		+	-	BB1089		enoyl-CoA hydratase	20	20	0	1.0
	1171833	1172969	1172975	+	-	BB1090		hypothetical protein	14	12	-0.222392	1.0
1172978	1173009	1173923	1173923	+	-	BB1091		LysR family transcriptional regulator	17	19	0.160465	1.0
1174023	1174036	1175019	1175019	+	-	BB1092		hypothetical protein	10	10	0	1.0
1175039	1175340	1176317	1176317	+	-	BB1093		hypothetical protein	10	10	0	1.0
1176777	1176777	1176298	1176298	-	-	BB1094		hypothetical protein	30	35	0.222392	1.0
1177870	1177870	1176899	1176842	-	-	BB1095		hypothetical protein	14	13	-0.106915	1.0
1178844	1178844	1177963	1177963	-	-	BB1096		LysR family transcriptional regulator	16	19	0.247928	1.0
	1178957	1180078		+	-	BB1097		hypothetical protein	3	3	0	1.0
	1180151	1181809		+	-	BB1098		acyl-CoA dehydrogenase	4	3	-0.415037	1.0
	1181845	1182840		+	-	BB1099		hypothetical protein	2	2	0	1.0
	1183238	1185994		+	mgtA	BB1100		magnesium-transporting ATPase MgtA	1	0	0	1.0
1186043	1186083	1187156		+	-	BB1101		two component sensor kinase	36	37	0.0395284	1.0
	1187153	1187776	1187776	+	-	BB1102		two component response regulator	15	15	0	1.0
1187925	1188020	1189018	1189050	+	-	BB1103		hypothetical protein	41	50	0.286304	1.0
1189075	1189075	1190226		+	-	BB1104		[2Fe-2S] protein	36	51	0.5025	1.0
	1190223	1191329	1191329	+	-	BB1105		hypothetical protein	21	31	0.561879	1.0
1191330	1191364	1191684	1191691	+	-	BB1106		ferredoxin	28	41	0.550197	1.0
1191692	1191692	1192942	1192971	+	-	BB1107		ferredoxin reductase	15	22	0.552541	1.0
1192972	1192972	1193877		+	dapA	BB1108		dihydrodipicolinate synthase	16	29	0.857981	1.0
	1193874	1195067		+	lldD	BB1109		FMN-dependent dehydrogenase	12	29	1.27302	1.0
	1195064	1195666	1195711	+	-	BB1110		hypothetical protein	10	21	1.07039	1.0
1195712	1195719	1196555	1196555	+	-	BB1111		IclR family transcriptional regulator	44	61	0.471306	0.006185132749415664
1196556	1196612	1197532	1197532	+	-	BB1112		LysR family transcriptional regulator	27	30	0.152003	1.0
	1197704	1198501		+	-	BB1113		short chain dehydrogenase	4	4	0	1.0
1198536	1198536	1199513	1199514	+	-	BB1114		hypothetical protein	7	10	0.514573	1.0
	1199515	1200342		+	-	BB1115		hypothetical protein	3	4	0.415037	1.0
	1201288	1200356		-	-	BB1116		nitrilase	2	3	0.584963	1.0
	1201692	1201330		-	-	BB1117		hypothetical protein	2	2	0	1.0
	1202700	1201732		-	-	BB1118		hypothetical protein	1	1	0	1.0
1202920	1202922	1203815	1203815	+	-	BB1119		LysR family transcriptional regulator	28	19	-0.559427	1.0
1204476	1204457	1203831	1203764	-	-	BB1120		two-component system response regulator	65	81	0.317482	0.28113006295897175
1205634	1205466	1204477	1204477	-	-	BB1121		hypothetical protein	44	52	0.241008	1.0
1205622	1205622	1206719	1206719	+	-	BB1122		two-component system sensor kinase	11	12	0.125531	1.0
1207504	1207504	1206716	1206716	-	-	BB1123		enoyl-CoA hydratase	15	15	0	1.0
	1208321	1207524		-	-	BB1124		enoyl-CoA hydratase	6	6	0	1.0
	1210208	1208331		-	-	BB1125		AMP-binding protein	4	4	0	1.0
	1212022	1210235		-	-	BB1126		acyl-CoA dehydrogenase	2	2	0	1.0
	1212140	1213360		+	-	BB1127		hypothetical protein	0	0	0	1.0
1213396	1213396	1214034	1214034	+	-	BB1128		hypothetical protein	9	10	0.152003	1.0
	1214647	1214054	1214054	-	-	BB1129		hypothetical protein	41	52	0.342888	1.0
	1215287	1214640		-	-	BB1130		hypothetical protein	109	119	0.126633	1.0
1217917	1217917	1215284		-	-	BB1131		hypothetical protein	119	141	0.244734	1.0
1218656	1218656	1217928	1217918	-	-	BB1132		hypothetical protein	111	105	-0.0801703	1.0
	1218876	1219505		+	-	BB1133		hypothetical protein	2	2	0	1.0
	1219610	1220116		+	-	BB1134		hypothetical protein	2	2	0	1.0
	1220512	1220123		-	-	BB1135		hypothetical protein	0	0	0	1.0
	1221650	1220571		-	-	BB1136		calcium/proton antiporter	0	0	0	1.0
1221807	1221847	1222278	1222336	+	-	BB1137		hypothetical protein	58	59	0.0246621	1.0
1222337	1222337	1223083		+	-	BB1138		GntR family transcriptional regulator	85	117	0.460974	0.0698846394411703
	1223080	1223934		+	-	BB1139		hypothetical protein	32	33	0.0443941	1.0
	1223931	1224227	1224438	+	-	BB1140		hypothetical protein	25	27	0.111031	1.0
1224890	1224890	1224228	1224228	-	-	BB1141		GntR family transcriptional regulator	9	9	0	1.0
1225152	1225152	1226537	1226539	+	-	BB1142		amidase	14	14	0	1.0
1226540	1226540	1227736	1227736	+	-	BB1143		hypothetical protein	31	29	-0.0962153	1.0
1227737	1227757	1228560	1228639	+	-	BB1144		enoyl-CoA hydratase	20	18	-0.152003	1.0
1228640	1228640	1229617	1229617	+	-	BB1145		hypothetical protein	24	22	-0.125531	1.0
1229658	1229658	1230515	1230522	+	-	BB1146		nitrate/sulfonate/bicarbonate ABC transporter permease	15	13	-0.206451	1.0
1230523	1230523	1231272	1231272	+	-	BB1147		ABC transporter ATP-binding protein	15	12	-0.321928	1.0
1231294	1231294	1232166	1232177	+	-	BB1148		hypothetical protein	12	10	-0.263034	1.0
1232178	1232195	1232974	1232974	+	-	BB1149		short chain dehydrogenase	11	11	0	1.0
1233805	1233805	1233008	1233008	-	-	BB1150		transcriptional regulator	21	25	0.251539	1.0
	1234057	1235271		+	-	BB1151		branched-chain amino acid-binding protein	4	2	-1	1.0
	1235268	1235747		+	-	BB1152		hypothetical protein	3	2	-0.584963	1.0
	1235764	1237395		+	-	BB1153		acetyl-CoA synthetase	2	1	-1	1.0
1237426	1237426	1237818		+	-	BB1154		hypothetical protein	6	3	-1	1.0
	1237812	1238678		+	-	BB1155		branched chain amino acid ABC transporter permease	4	3	-0.415037	1.0
	1238682	1239644		+	-	BB1156		branched chain amino acid ABC transporter permease	4	4	0	1.0
	1239641	1240429		+	livG	BB1157		high-affinity branched-chain amino acid transport ATP-binding protein	1	1	0	1.0
	1240422	1241111		+	livF	BB1158		high-affinity branched-chain amino acid transport ATP-binding protein	2	3	0.584963	1.0
	1241130	1242212		+	-	BB1159	BP2883	NADH:flavin oxidoreductase	1	2	1	1.0
1243104	1243104	1242223	1242223	-	-	BB1160	BP2882	lysR family transcriptional regulator	36	48	0.415037	1.0
	1243163	1243858		+	-	BB1161	BP2881	hypothetical protein	5	7	0.485427	1.0
	1243848	1244357		+	-	BB1162	BP2880	hypothetical protein	3	4	0.415037	1.0
	1244354	1245586		+	-	BB1163	BP2879	membrane transport protein	3	2	-0.584963	1.0
1246445	1246436	1245534	1245212	-	-	BB1164	BP2878	LysR family transcriptional regulator	115	100	-0.201634	0.29383932018050124
	1246589	1247560		+	-	BB1165	BP2877	hypothetical protein	3	3	0	1.0
	1247599	1248972		+	-	BB1166	BP2875	amidase	1	1	0	1.0
1249741	1249715	1249014	1249012	-	ribE	BB1167	BP2874	riboflavin synthase subunit alpha	64	58	-0.142019	1.0
1249914	1249982	1251019	1251021	+	-	BB1168	BP2873	hypothetical protein	84	267	1.66838	9.060793020086733E-31
1251024	1251120	1251581	1251628	+	-	BB1169	BP2872	AsnC family transcriptional regulator	14	38	1.44057	1.0
	1252145	1251597		-	-	BB1170	BP2871	hypothetical protein	3	4	0.415037	1.0
1253802	1253777	1252287	1252202	-	-	BB1171	BP2870	acid CoA ligase	39	53	0.442518	1.0
1253883	1253883	1254974	1255424	+	-	BB1172	BP2869	hypothetical protein	52	55	0.08092	1.0
1255769	1255760	1254978	1254750	-	-	BB1173	BP2868	ABC transporter	40	61	0.608809	2.3581176662141606E-4
1256558	1256558	1255770	1255770	-	-	BB1174	BP2867	ABC transporter ATP-binding protein	66	102	0.628031	0.0010425906371859283
1257682	1257646	1256570	1256559	-	-	BB1175	BP2866	hypothetical protein	67	123	0.876425	4.1478995828989655E-6
	1258117	1257683	1257683	-	-	BB1176	BP2865	hypothetical protein	54	112	1.05247	2.903132918472817E-18
1259124	1259124	1258114		-	-	BB1177	BP2864	alcohol dehydrogenase	50	106	1.08406	6.147435810858213E-13
1260096	1260094	1259168	1259125	-	-	BB1178	BP2863	hypothetical protein	14	22	0.652077	1.0
1260335	1260381	1260749	1260828	+	-	BB1179	BP2862	hypothetical protein	146	153	0.0675633	1.0
1260829	1260912	1263338	1263338	+	-	BB1180	BP2860	cation-transporting ATPase	89	373	2.0673	2.0980345684078394E-31
1263339	1263387	1264079	1264079	+	-	BB1181	BP2859	hypothetical protein	44	41	-0.10188	1.0
1264111	1264152	1265351	1265358	+	tyrB	BB1182	BP2858	aromatic amino acid aminotransferase	129	153	0.246161	1.0
1265378	1265536	1266162	1266164	+	-	BB1183		isochorismatase	111	89	-0.318682	0.04588639435153228
1268187	1268187	1266211	1266211	-	-	BB1184		hypothetical protein	9	11	0.289507	1.0
1268886	1268886	1268203	1268203	-	-	BB1185		hypothetical protein	8	14	0.807355	1.0
	1279007	1268967		-	-	BB1186		hemolysin	2	3	0.584963	1.0
	1279923	1279258		-	-	BB1187		LuxR family transcriptional regulator	4	6	0.584963	1.0
	1281387	1279945		-	-	BB1188		hemolysin D	2	3	0.584963	1.0
	1283564	1281390		-	-	BB1189		ABC transporter	2	4	1	1.0
1283757	1283757	1283542		-	-	BB1190		hypothetical protein	3	8	1.41504	1.0
1285247	1285237	1283768	1283758	-	-	BB1191		outer membrane protein	10	16	0.678072	1.0
1286779	1286779	1285589	1285493	-	-	BB1192		hypothetical protein	11	14	0.347923	1.0
1287034	1287034	1287360		+	arsR	BB1193		transcription regulator ArsR	31	45	0.537657	1.0
	1287357	1288637	1288699	+	arsB	BB1194		arsenical pump membrane protein	16	16	0	1.0
1289643	1289643	1288678		-	-	BB1195		hypothetical protein	7	7	0	1.0
	1290823	1289687		-	-	BB1196		hypothetical protein	4	4	0	1.0
	1291908	1290853		-	-	BB1197		hypothetical protein	5	5	0	1.0
	1292570	1291923		-	-	BB1198		TetR family transcriptional regulator	4	5	0.321928	1.0
	1293739	1292573		-	-	BB1199		acyl-CoA dehydrogenase	5	5	0	1.0
1293953	1293953	1294690	1294690	+	-	BB1200		short-chain dehydrogenase	32	37	0.209453	1.0
1294691	1294693	1295028		+	sugE	BB1201		chaperone	26	26	0	1.0
	1295025	1295645	1295705	+	-	BB1202		TetR family transcriptional regulator	13	12	-0.115477	1.0
	1296590	1295706		-	-	BB1203		hypothetical protein	6	6	0	1.0
	1296698	1297651		+	-	BB1204		LysR family transcriptional regulator	1	1	0	1.0
1299258	1299258	1297681	1297624	-	-	BB1205		hypothetical protein	117	80	-0.548437	4.228926697163635E-5
1300356	1300356	1299607	1299429	-	-	BB1206		hypothetical protein	43	27	-0.671377	1.0
1299943	1300601	1301395	1301395	+	-	BB1207		hypothetical protein	67	54	-0.311202	1.0
1301396	1301551	1303047	1303121	+	-	BB1208		methyl-accepting chemotaxis protein	44	44	0	1.0
	1304174	1303257		-	-	BB1209		LysR family transcriptional regulator	4	5	0.321928	1.0
1304283	1304283	1304726		+	-	BB1210		hypothetical protein	19	15	-0.341037	1.0
	1304723	1305172	1305433	+	-	BB1211		hypothetical protein	16	11	-0.540568	1.0
1306607	1306607	1305174	1305085	-	-	BB1212		hypothetical protein	9	11	0.289507	1.0
1306703	1306703	1307131	1307146	+	-	BB1213		hypothetical protein	15	14	-0.0995357	1.0
1307300	1307306	1308283	1308284	+	-	BB1214		hypothetical protein	16	17	0.0874628	1.0
1308285	1308285	1309943	1309943	+	-	BB1215		hypothetical protein	11	13	0.241008	1.0
	1309959	1311386	1311386	+	-	BB1216		aldehyde dehydrogenase	9	9	0	1.0
	1311428	1312627		+	-	BB1217		hypothetical protein	6	6	0	1.0
1312644	1312644	1313435	1313435	+	-	BB1218		enoyl-CoA hydratase	9	10	0.152003	1.0
1314363	1314361	1313444	1313444	-	-	BB1219		LysR family transcriptional regulator	31	37	0.255257	1.0
1314427	1314427	1316130	1316224	+	-	BB1220		hypothetical protein	20	22	0.137504	1.0
1316461	1316461	1316183	1316035	-	-	BB1221		hypothetical protein	17	20	0.234465	1.0
1316780	1316819	1317070	1317238	+	-	BB1222		hypothetical protein	51	65	0.349942	0.008154069448184982
	1317997	1317095		-	-	BB1223		acetyltransferase	5	5	0	1.0
1318123	1318123	1318914	1318984	+	aadA4	BB1224		aminoglycoside resistance protein	30	38	0.341037	1.0
	1320365	1318920		-	-	BB1225		amidase	0	0	0	1.0
	1321657	1320371		-	-	BB1226		hypothetical protein	0	0	0	1.0
	1322161	1321658		-	-	BB1227		hypothetical protein	0	0	0	1.0
	1323215	1322193		-	-	BB1228		C4-dicarboxylate ABC transporter substrate-binding protein	1	1	0	1.0
	1323870	1323250		-	-	BB1229		2-hydroxychromene-2-carboxylate isomerase	1	2	1	1.0
	1324340	1323921		-	-	BB1230		cyclase	4	4	0	1.0
	1325069	1324542		-	-	BB1231		hypothetical protein	5	7	0.485427	1.0
	1325397	1325107		-	-	BB1232		hypothetical protein	0	0	0	1.0
	1326029	1325394		-	-	BB1233		hypothetical protein	3	3	0	1.0
	1327102	1326026		-	ada	BB1234		O6-methylguanine-DNA methyltransferase	5	5	0	1.0
1327820	1327820	1327161	1327161	-	-	BB1235		DNA-3-methyladenine glycosylase 1	8	12	0.584963	1.0
	1328425	1327922		-	-	BB1236		glyxalase	4	4	0	1.0
1329860	1329750	1328593	1328593	-	-	BB1237		phosphoesterase	18	20	0.152003	1.0
1329896	1329990	1331378	1331378	+	cioA	BB1238		cytochrome oxidase subunit I	7	8	0.192645	1.0
1331380	1331380	1332387		+	cioB	BB1239		cytochrome oxidase subunit II	9	7	-0.36257	1.0
1332388	1332398	1332544	1332560	+	-	BB1240		hypothetical protein	87	86	-0.0166787	1.0
1332561	1332561	1333982	1333982	+	-	BB1241		aminotransferase	22	18	-0.289507	1.0
1334126	1334134	1334466	1335003	+	-	BB1242		hypothetical protein	130	132	0.0220263	1.0
1337638	1337638	1334477		-	ttrA	BB1243		tetrathionate reductase subunit A	10	0	0	1.0
	1338699	1337665		-	ttrC	BB1244		tetrathionate reductase subunit C	1	0	0	1.0
	1339486	1338713	1338713	-	ttrB	BB1245		tetrathionate reductase subunit B	8	2	-2	1.0
1339742	1339802	1340155	1340511	+	-	BB1246		hypothetical protein	199	156	-0.351222	0.027503685237926546
	1341104	1340178		-	-	BB1247		hydrolase	5	4	-0.321928	1.0
	1343781	1341430	1341219	-	lon	BB1248		ATP-dependent protease La	72	98	0.444785	0.153768746427765
1344259	1344185	1343778		-	-	BB1249		heat shock protein	62	141	1.18536	6.194426994340071E-22
	1345268	1344501		-	-	BB1250		hypothetical protein	1	1	0	1.0
	1345615	1345265		-	-	BB1251		hypothetical protein	1	1	0	1.0
1345731	1345731	1346636	1346636	+	-	BB1252		LysR family transcriptional regulator	27	30	0.152003	1.0
1347124	1347124	1346633	1346617	-	-	BB1253		hypothetical protein	13	14	0.106915	1.0
1347222	1347223	1348176	1348357	+	add	BB1254		adenosine deaminase	51	70	0.456858	0.13762891027395727
1349155	1349155	1348193	1348179	-	-	BB1255		hypothetical protein	9	12	0.415037	1.0
	1349815	1349186		-	-	BB1256		dimethylmenaquinone methyltransferase	2	3	0.584963	1.0
	1350540	1349821		-	-	BB1257		hypothetical protein	5	8	0.678072	1.0
1350640	1350640	1351347	1351347	+	-	BB1258		transcriptional regulator	15	20	0.415037	1.0
	1352479	1351361	1351339	-	-	BB1259		2-nitropropane dioxygenase	14	11	-0.347923	1.0
1353351	1353351	1352476		-	-	BB1260		LysR family transcriptional regulator	20	18	-0.152003	1.0
	1354359	1353415		-	-	BB1261		hypothetical protein	0	0	0	1.0
	1355212	1354409	1354409	-	-	BB1262		AraC family transcriptional regulator	8	7	-0.192645	1.0
1357072	1357063	1355261	1355261	-	-	BB1263		lipoprotein	23	19	-0.275634	1.0
1357259	1357312	1357536	1357536	+	-	BB1264		hypothetical protein	171	163	-0.0691244	1.0
1357537	1357662	1358693	1358713	+	-	BB1265		hypothetical protein	147	122	-0.268935	0.0534528358680772
1358925	1358925	1358707	1358566	-	-	BB1266		hypothetical protein	14	20	0.514573	1.0
1358809	1359003	1359485	1359485	+	-	BB1267		hypothetical protein	32	30	-0.0931094	1.0
1359548	1359666	1361246	1361393	+	ilvA	BB1268		threonine dehydratase	23	29	0.334419	1.0
1361407	1361461	1361775	1361781	+	-	BB1269		hypothetical protein	48	64	0.415037	2.7467041582739034E-4
1362549	1362433	1361798	1361798	-	-	BB1270	BP2946	ArsR family transcriptional regulator	15	17	0.180572	1.0
	1362709	1363875		+	-	BB1271	BP2945	acyl-CoA dehydrogenase	1	1	0	1.0
	1363889	1364356		+	-	BB1272	BP2944	hypothetical protein	1	1	0	1.0
	1364381	1365370		+	-	BB1273	BP2943	hypothetical protein	3	3	0	1.0
1366294	1366294	1365383	1365383	-	-	BB1274	BP2942	LysR family transcriptional regulator	11	12	0.125531	1.0
	1366420	1367541		+	-	BB1275	BP2941	racemase	3	4	0.415037	1.0
	1368770	1367538		-	-	BB1276	BP2940	integral membrane protein	3	3	0	1.0
1368884	1368895	1369767	1369767	+	-	BB1277	BP2939	LysR family transcriptional regulator	34	42	0.304855	1.0
1369841	1369884	1370489	1370584	+	-	BB1278	BP2938	hypothetical protein	21	22	0.0671142	1.0
1370606	1370606	1371472	1371549	+	-	BB1279	BP2937	hypothetical protein	25	27	0.111031	1.0
1371606	1371654	1372562	1372615	+	-	BB1280	BP2936	hypothetical protein	1203	1018	-0.240899	0.59327960420336
1372643	1372757	1373968		+	-	BB1281	BP2935	two component system sensor kinase	170	144	-0.239466	0.14412066450662697
	1373965	1374519	1374681	+	-	BB1282	BP2934	two component system response regulator	168	168	0	1.0
1374711	1374728	1375642		+	cyoA	BB1283	BP2933	ubiquinol oxidase polypeptide II	431	396	-0.122187	0.6422139218503987
	1375643	1377625	1377628	+	cyoB	BB1284	BP2932	ubiquinol oxidase subunit I	450	479	0.0901007	1.0
1377629	1377629	1378240		+	cyoC	BB1285	BP2931	cytochrome O ubiquinol oxidase	502	532	0.0837389	1.0
	1378240	1378587	1378790	+	cyoD	BB1286	BP2930	cytochrome 0 ubiquinol oxidase	553	627	0.181186	1.0
1379052	1379052	1378705	1378621	-	-	BB1287	BP2929	regulatory protein	92	95	0.0462937	1.0
	1379192	1380622		+	-	BB1288	BP2928	transport protein	2	2	0	1.0
1381151	1381151	1380654	1380654	-	-	BB1289	BP2927	integral membrane protein	237	163	-0.540015	7.26420726842086E-4
1381924	1381910	1381155	1381152	-	-	BB1290	BP2926	hypothetical protein	84	52	-0.691878	8.38752972237543E-7
1382794	1382794	1381925	1381925	-	-	BB1291	BP2925	hypothetical protein	1700	1138	-0.579034	0.005922390689563345
1383165	1383138	1382806	1382795	-	-	BB1292	BP2924	hypothetical protein	6908	4552	-0.601768	0.013936029219652327
1383404	1383404	1383841	1383841	+	-	BB1293	BP2923	lipoprotein	26	28	0.106915	1.0
	1384005	1386203		+	bfrG	BB1294	BP2922	TonB-dependent receptor	5	3	-0.736966	1.0
	1386215	1387684		+	-	BB1295	BP2921	hypothetical protein	2	2	0	1.0
1389012	1389012	1387687	1387593	-	-	BB1296	BP2920	chromate transport protein	13	12	-0.115477	1.0
1389032	1389131	1389805	1389813	+	-	BB1297	BP2919	lipoprotein	49	43	-0.188445	1.0
1389814	1389927	1390340	1390352	+	-	BB1298	BP2918	hypothetical protein	46	34	-0.436099	1.0
1390800	1390800	1390348	1390147	-	-	BB1299	BP2917	hypothetical protein	20	15	-0.415037	1.0
1390880	1390931	1391413	1391552	+	-	BB1300	BP2916	nucleotide-binding protein	169	174	0.0420641	1.0
1391553	1391553	1391921	1391921	+	-	BB1301	BP2915	hypothetical protein	178	203	0.189602	1.0
1391928	1391972	1392499		+	-	BB1302	BP2914	RNA polymerase sigma factor	55	48	-0.196397	1.0
	1392496	1393299	1393618	+	-	BB1303	BP2913	hypothetical protein	37	37	0	1.0
1394143	1394112	1393321	1393218	-	-	BB1304	BP2725	hypothetical protein	54	56	0.0524674	1.0
1394863	1394848	1394144	1394144	-	-	BB1305	BP2726	oxidoreductase	97	101	0.0582986	1.0
	1395723	1394923	1394923	-	-	BB1306	BP2727	cytochrome oxidase biogenesis protein Surf1	23	21	-0.131245	1.0
	1396127	1395720		-	-	BB1307	BP2728	cytochrome ubiquinol oxidase subunit IV	54	56	0.0524674	1.0
	1396762	1396124		-	-	BB1308	BP2729	cytochrome ubiquinol oxidase subunit III	6	3	-1	1.0
	1398776	1396755		-	-	BB1309	BP2730	cytochrome ubiquinol oxidase subunit I	4	3	-0.415037	1.0
1399778	1399778	1398813	1398813	-	-	BB1310	BP2731	ubiquinol oxidase subunit II	10	10	0	1.0
1399874	1400015	1401346	1401422	+	-	BB1311	BP2732	membrane transport protein	27	33	0.289507	1.0
1401426	1401454	1401855	1401902	+	-	BB1312		hypothetical protein	35	39	0.156119	1.0
1402893	1402854	1401868	1401868	-	-	BB1313		amino-acid dehydratase	29	30	0.0489096	1.0
1403899	1403788	1402985	1402985	-	-	BB1314		hypothetical protein	18	17	-0.0824622	1.0
1404354	1404325	1403900	1403900	-	-	BB1315		universal stress protein	367	568	0.630111	0.0044132141224693935
1404484	1404504	1405076		+	-	BB1316		chromate transporter	38	36	-0.0780025	1.0
	1405073	1405594	1406077	+	-	BB1317		chromate transporter	53	64	0.27208	0.42614227369979235
1406734	1406733	1405615	1405615	-	-	BB1318		hypothetical protein	23	23	0	1.0
1407129	1407118	1406870	1406869	-	fdsD	BB1319		NAD-dependent formate dehydrogenase subunit delta	21	17	-0.304855	1.0
1407975	1407960	1407130	1407130	-	fdhD	BB1320		formate dehydrogenase accessory protein	37	25	-0.565597	1.0
1410852	1410852	1407976	1407976	-	fdsA	BB1321		NAD-dependent formate dehydrogenase subunit alpha	28	15	-0.900464	1.0
	1412450	1410870	1410865	-	fdsB	BB1322		NAD-dependent formate dehydrogenase subunit beta	22	12	-0.874469	1.0
1413004	1413004	1412447		-	fdsG	BB1323		formate dehydrogenase subunit gamma	16	8	-1	1.0
1413154	1413154	1414260	1414260	+	-	BB1324	BP2705	molybdenum-binding protein	18	10	-0.847997	1.0
1414271	1414271	1415368	1415736	+	moaA	BB1325	BP2706	molybdenum cofactor biosynthesis protein A	111	105	-0.0801703	0.5238827968625063
1416767	1416761	1415556	1415442	-	moeA	BB1326	BP2707	molybdopterin cofactor biosynthesis protein	138	140	0.0207586	1.0
	1417289	1416768	1416768	-	moaB	BB1327	BP2708	molybdenum cofactor biosynthesis protein	153	150	-0.0285692	1.0
	1417777	1417286		-	moaE	BB1328	BP2709	molybdopterin converting factor	150	156	0.0565835	1.0
	1418025	1417774		-	moaD	BB1329	BP2710	molybdopterin converting factor	189	202	0.0959691	1.0
1418547	1418491	1418006		-	moaC	BB1330	BP2711	molybdenum cofactor biosynthesis protein	223	259	0.215908	1.0
1418616	1418627	1422076		+	-	BB1331	BP2712	hypothetical protein	48	44	-0.125531	1.0
	1422073	1422978	1423157	+	-	BB1332	BP2713	hydrolase	87	73	-0.253119	0.05890570852324585
1423419	1423419	1422988	1422781	-	-	BB1333	BP2714	lipoprotein	27	24	-0.169925	1.0
1423658	1423658	1424161	1424161	+	-	BB1334	BP2715	AhpC/TSA-family protein	458	389	-0.235577	0.10285898203625125
1424165	1424173	1425639	1426056	+	-	BB1335	BP2716	membrane transport protein	110	90	-0.289507	0.05045136840785374
	1426628	1425753	1425619	-	-	BB1336	BP2717	hypothetical protein	62	103	0.732304	4.941817045321021E-5
1427656	1427632	1426625		-	-	BB1337	BP2718	biotin synthase	146	216	0.565063	0.021971586295395334
1428013	1428101	1428406	1428406	+	-	BB1338		hypothetical protein	18	20	0.152003	1.0
	1428470	1428775		+	-	BB1339	BP2719	hypothetical protein	5	6	0.263034	1.0
1428902	1428902	1429492	1429509	+	-	BB1340	BP2720	TetR family transcriptional regulator	150	200	0.415037	0.911280103280984
1431038	1431038	1430145	1430145	-	-	BB1341		carboxyvinyl-carboxyphosphonate phosphorylmutase	8	7	-0.192645	1.0
1431238	1431238	1433922	1433922	+	acnA	BB1342		aconitate hydratase	10	9	-0.152003	1.0
1433923	1433947	1435320	1435320	+	-	BB1343		dihydroorotase-like protein	17	15	-0.180572	1.0
1435354	1435354	1436073	1436083	+	-	BB1344		hydrolase	24	22	-0.125531	1.0
1436084	1436084	1437085	1437085	+	-	BB1345		hypothetical protein	15	13	-0.206451	1.0
1437223	1437223	1438242	1438260	+	-	BB1346		hypothetical protein	12	10	-0.263034	1.0
1438261	1438261	1439646		+	-	BB1347		fumarate reductase flavoprotein subunit	16	16	0	1.0
	1439643	1441019	1441019	+	-	BB1348		hypothetical protein	8	7	-0.192645	1.0
1441088	1441088	1442083	1442083	+	-	BB1349		hypothetical protein	13	15	0.206451	1.0
	1443499	1442114	1442016	-	-	BB1350		hypothetical protein	34	34	0	1.0
1444194	1444194	1443496		-	-	BB1351		GntR family transcriptional regulator	70	67	-0.0631938	1.0
1444897	1445104	1446111	1446111	+	-	BB1352	BP1036	aldo/keto reductase	58	48	-0.273018	1.0
	1447751	1446108	1446082	-	lnt	BB1353	BP1037	apolipoprotein N-acyltransferase	84	69	-0.283793	0.055420676129383395
1448650	1448650	1447748		-	corC	BB1354	BP1038	magnesium and cobalt efflux protein	158	130	-0.281413	0.053014034640047204
	1449249	1448776	1448697	-	-	BB1355	BP1039	metalloprotease	58	80	0.463947	0.009414652112592667
	1450261	1449239		-	-	BB1356	BP1040	PhoH-like protein	113	138	0.288345	1.0
1451696	1451685	1450258		-	-	BB1357	BP1041	(dimethylallyl)adenosine tRNA methylthiotransferase	109	125	0.1976	1.0
1451726	1451842	1452570	1452663	+	-	BB1358	BP1042	hypothetical protein	83	85	0.0343515	1.0
1453675	1453668	1452733	1452703	-	secF	BB1359	BP1045	preprotein translocase subunit SecF	197	197	0	1.0
1455664	1455598	1453718	1453718	-	secD	BB1360	BP1046	preprotein translocase subunit SecD	240	240	0	1.0
1456014	1456009	1455665	1455665	-	-	BB1361	BP1047	secreted protein	1758	1680	-0.0654738	1.0
	1457294	1456158	1456158	-	tgt	BB1362	BP1049	queuine tRNA-ribosyltransferase	81	91	0.167945	1.0
1458364	1458364	1457291		-	queA	BB1363	BP1050	S-adenosylmethionine--tRNA ribosyltransferase-isomerase	71	78	0.135655	1.0
1458515	1458522	1459958	1460047	+	-	BB1364	BP1051	D-alanyl-D-alanine carboxypeptidase	75	78	0.0565835	1.0
1460048	1460048	1460689	1460718	+	upp	BB1365	BP1052	uracil phosphoribosyltransferase	247	266	0.106915	1.0
1461204	1461346	1464096	1464350	+	prn	BB1366	BP1054	pertactin precursor	2437	2488	0.0298802	0.6591537476700802
1465606	1465585	1464164	1464021	-	cysG	BB1367	BP1055	siroheme synthase	85	132	0.635003	0.021971586295395334
1465768	1465850	1466566	1466634	+	-	BB1368	BP1056	hypothetical protein	257	221	-0.217722	0.2125639368537141
1466638	1466651	1466968	1467008	+	-	BB1369	BP1057	hypothetical protein	1902	2180	0.196811	1.0
1467009	1467009	1467422	1467422	+	-	BB1370	BP1058	hypothetical protein	1107	1025	-0.111031	1.0
1467423	1467424	1467783	1468648	+	-	BB1371	BP1059	hypothetical protein	566	465	-0.283571	0.05832540786968529
1469389	1469370	1467826	1467520	-	ubiD	BB1372	BP1060	3-octaprenyl-4-hydroxybenzoate carboxy-lyase	86	83	-0.0512253	0.7810439127577385
1469438	1469454	1470284	1470884	+	-	BB1373	BP1061	transglycosylase	332	247	-0.426672	0.005707718530949721
1471473	1471473	1470319	1470317	-	-	BB1374	BP1062	aminotransferase	55	61	0.149378	1.0
1471272	1471648	1472388	1472388	+	-	BB1375	BP1063	hypothetical protein	38	45	0.243926	1.0
1472390	1472406	1474793	1474793	+	maeB	BB1376	BP1064	malic enzyme	118	128	0.117357	1.0
1474794	1474843	1476006		+	-	BB1377	BP1065	hypothetical protein	79	77	-0.0369942	1.0
	1476003	1476467	1476628	+	-	BB1378	BP1066	hypothetical protein	228	226	-0.0127111	1.0
1477234	1477234	1476494	1476407	-	-	BB1379	BP0998	16S ribosomal RNA methyltransferase RsmE	23	27	0.231326	1.0
1477392	1477429	1479465	1479482	+	tktA	BB1380	BP0999	transketolase	306	405	0.40439	0.8091522254201492
1479483	1479483	1480493	1480514	+	gap	BB1381		glyceraldehyde-3-phosphate dehydrogenase	821	1245	0.600692	0.07795749106053153
1480515	1480611	1481804	1482374	+	pgk	BB1382	BP1001	phosphoglycerate kinase	180	271	0.590296	0.6124651382794627
	1482607	1481834	1481834	-	fabI	BB1383	BP1002	enoyl-ACP reductase	46	37	-0.314109	1.0
1483819	1483794	1482604		-	ackA	BB1384	BP1003	acetate kinase	55	43	-0.355095	1.0
	1484758	1483820	1483820	-	-	BB1385	BP1004	phosphate acetyltransferase	66	50	-0.400538	1.0
1487165	1487085	1484755		-	-	BB1386	BP1005	hypothetical protein	79	62	-0.349584	0.014761751383680235
1487984	1487947	1487240	1487240	-	-	BB1387	BP1006	glutathione S-transferase	31	29	-0.0962153	1.0
1488314	1488314	1487985	1487985	-	-	BB1388	BP1008	hypothetical protein	72	73	0.0198996	1.0
1488894	1488894	1488346	1488315	-	-	BB1389	BP1009	hypothetical protein	17	15	-0.180572	1.0
1489404	1489398	1488913	1488895	-	-	BB1390	BP1010	acetyltransferase	35	34	-0.0418202	1.0
1489540	1489711	1490514	1490514	+	cbpA	BB1391	BP1011	curved DNA-binding protein	106	137	0.370112	0.8333987331035559
1490515	1490517	1490834	1490834	+	-	BB1392	BP1012	hypothetical protein	157	207	0.398866	0.23412634703982757
1490835	1490880	1491593		+	-	BB1393	BP1013	hypothetical protein	85	80	-0.0874628	0.8759133362888948
	1491590	1491934	1492398	+	-	BB1394	BP1013	hypothetical protein	66	75	0.184425	0.6816771309333018
1493430	1493430	1491955	1491736	-	pitA	BB1395	BP1014	phosphate transporter	86	93	0.112894	1.0
1493552	1493615	1494265	1494318	+	mogA	BB1396	BP1015	molybdenum cofactor biosynthesis protein MogA	60	67	0.159199	1.0
1494319	1494319	1494654		+	-	BB1397	BP1016	hypothetical protein	175	177	0.0163944	1.0
	1494651	1495511	1495817	+	-	BB1398	BP1017	peptidase	76	73	-0.058103	0.8225032975873237
1495809	1495809	1495528	1495368	-	-	BB1399	BP1018	hypothetical protein	183	213	0.21901	1.0
1496437	1496146	1495883	1495810	-	infA	BB1400	BP1019	translation initiation factor IF-1	76	58	-0.389947	0.22455450126497245
1496918	1496913	1496509	1496503	-	-	BB1401	BP1512	hypothetical protein	55	68	0.306103	0.10022695092216022
	1498186	1496987		-	-	BB1402	BP1513	formate dehydrogenase	1	1	0	1.0
	1498546	1498220		-	-	BB1403	BP1514	hypothetical protein	1	1	0	1.0
	1499084	1498569		-	-	BB1404	BP1515	transporter protein	5	5	0	1.0
	1500369	1499143		-	fmdA	BB1405	BP1516	formamidase	1	2	1	1.0
	1501677	1500547		-	-	BB1406	BP1517	LuxR family transcriptional regulator	4	4	0	1.0
1501879	1501912	1502454	1502454	+	-	BB1407	BP1518	hypothetical protein	22	25	0.184425	1.0
1502603	1502630	1503694	1503729	+	fba	BB1408	BP1519	fructose-1,6-bisphosphate aldolase	273	338	0.308122	1.0
1504226	1504226	1503780	1503772	-	-	BB1409	BP1520	hypothetical protein	37	33	-0.165059	1.0
1504358	1504452	1505333	1505351	+	hemH	BB1410	BP1521	phosphoribosylaminoimidazole-succinocarboxamide synthase	293	307	0.067338	1.0
1505616	1505616	1505912	1505912	+	-	BB1411	BP1522	hypothetical protein	58	81	0.481869	1.317523188439566E-6
1505913	1505915	1506316	1506335	+	-	BB1412	BP1523	DNA-binding protein	38	43	0.178337	1.0
1506336	1506336	1506572	1506572	+	-	BB1413	BP1524	hypothetical protein	70	74	0.0801703	0.536041574311689
1506573	1506580	1507059	1507211	+	-	BB1414	BP1525	hypothetical protein	50	68	0.443607	0.013558608791922576
1507218	1507243	1507722	1507724	+	purE	BB1415	BP1526	phosphoribosylaminoimidazole carboxylase catalytic subunit	168	194	0.207595	1.0
1507725	1507725	1508915	1508915	+	purK	BB1416	BP1527	phosphoribosylaminoimidazole carboxylase ATPase subunit	140	186	0.409876	0.2753547508257625
1508916	1508935	1509972	1509972	+	-	BB1417	BP1528	hypothetical protein	69	96	0.476438	0.07501276379531427
1510104	1510109	1511131	1511222	+	-	BB1418	BP1529	amino acid ABC transporter substrate-binding protein	76	75	-0.0191088	1.0
1511223	1511223	1512059	1512059	+	-	BB1419	BP1530	IclR family transcriptional regulator	32	28	-0.192645	1.0
1512213	1512252	1513157	1513183	+	-	BB1420	BP1531	arginase	28	22	-0.347923	1.0
1513184	1513184	1513975	1513975	+	-	BB1421	BP1532	amino acid ABC transporter substrate-binding protein	35	28	-0.321928	1.0
1513997	1513998	1514690	1514690	+	-	BB1422	BP1533	amino acid ABC transporter permease	31	22	-0.494765	1.0
1514691	1514712	1515464	1515529	+	-	BB1423	BP1534	amino acid ABC transporter ATP-binding protein	41	27	-0.602665	1.0
1515588	1515593	1517152	1517152	+	-	BB1424	BP1535	hypothetical protein	54	48	-0.169925	1.0
1517184	1517184	1517729	1517968	+	-	BB1425	BP1536	hypothetical protein	52	52	0	1.0
1519125	1519125	1517869	1517540	-	gcdH	BB1426	BP1537	glutaryl-CoA dehydrogenase	83	65	-0.352672	0.0365221713103914
1520965	1520836	1519142	1519126	-	ilvG	BB1427	BP1538	thiamine pyrophosphate protein	66	60	-0.137504	0.44881724646127946
1520923	1520994	1521881	1521881	+	-	BB1428	BP1539	LysR family transcriptional regulator	42	42	0	1.0
1521882	1521919	1522851	1522851	+	xerD	BB1429	BP1540	site-specific tyrosine recombinase XerD	34	37	0.121991	1.0
1522862	1522865	1523353	1523381	+	-	BB1430	BP1541	hypothetical protein	28	34	0.280108	1.0
1523422	1523422	1524051	1524051	+	-	BB1431	BP1542	hypothetical protein	55	35	-0.652077	1.0
1524113	1524113	1524514	1524622	+	-	BB1432	BP1543	hypothetical protein	96	83	-0.209923	0.5430191361952379
1525300	1525300	1524521	1524300	-	pbpG	BB1433	BP1545	D-alanyl-D-alanine carboxypeptidase	120	122	0.0238467	1.0
	1525299	1525559		+	-	BB1434	BP1545A	hypothetical protein	1	0	0	1.0
1526320	1526320	1527522	1527522	+	-	BB1435	BP1546	hypothetical protein	65	70	0.106915	1.0
1527523	1527726	1530386	1530398	+	-	BB1436	BP1547	hypothetical protein	82	72	-0.187627	0.2034959773295732
1530399	1530399	1533803	1534077	+	-	BB1437	BP1548	nuclease/helicase	76	59	-0.365284	0.022052008216386757
1534251	1534507	1536603	1536649	+	dnaX	BB1438	BP1549	DNA polymerase III subunits gamma and tau	150	162	0.111031	1.0
1536650	1536650	1536976	1536976	+	-	BB1439	BP1550	hypothetical protein	318	371	0.222392	1.0
1536977	1537026	1537634	1537635	+	recR	BB1440	BP1551	recombination protein RecR	195	214	0.134137	1.0
1537703	1537709	1538959	1538959	+	-	BB1441		hypothetical protein	90	109	0.276331	1.0
1538960	1539065	1540105		+	-	BB1442		hypothetical protein	163	175	0.102483	1.0
	1540098	1540907	1540907	+	-	BB1443		ABC transporter ATP-binding protein	89	97	0.124179	1.0
1540908	1540911	1541705	1542160	+	-	BB1444		transmembrane permease ABC transporter protein	76	73	-0.058103	0.9734529502043293
1542724	1542709	1541747	1541640	-	talB	BB1445	BP1451	transaldolase B	73	73	0	1.0
1542925	1543047	1544090	1544100	+	carA	BB1446	BP1452	carbamoyl phosphate synthase small subunit	390	474	0.281413	1.0
1544101	1544101	1547343	1547362	+	carB	BB1447	BP1453	carbamoyl phosphate synthase large subunit	408	533	0.385566	1.0
1547495	1547495	1548259	1548496	+	-	BB1448	BP1454	short chain dehydrogenase	17	18	0.0824622	1.0
1549094	1549084	1548440	1548253	-	gpmB	BB1449	BP1455	phosphoglycerate mutase	107	84	-0.34915	0.02747995540917642
	1549994	1549095		-	-	BB1450	BP1456	LysR family transcriptional regulator	5	5	0	1.0
	1551127	1550042		-	-	BB1451	BP1457	ABC transporter ATP-binding protein	1	1	0	1.0
	1552833	1551124		-	-	BB1452	BP1458	ABC transporter permease	1	0	0	1.0
1554232	1554232	1552910	1552910	-	-	BB1453	BP2271	regulatory lipoprotein	15	14	-0.0995357	1.0
1554784	1554784	1556097	1556121	+	-	BB1455	BP2269	xanthine/uracil family permease	79	107	0.437686	1.0
	1557759	1556128		-	-	BB1456	BP2268	methyl-accepting chemotaxis protein	3	3	0	1.0
1558160	1558389	1558865	1559217	+	greA	BB1457	BP2267	transcription elongation factor	629	552	-0.188392	0.22916937700613063
1559822	1559822	1559220	1558817	-	-	BB1458	BP1079	hypothetical protein	136	167	0.296241	1.0
1559840	1559841	1560473	1560685	+	rrmJ	BB1459	BP1078	ribosomal RNA large subunit methyltransferase j	126	141	0.162271	1.0
1560699	1560711	1562597	1562615	+	ftsH	BB1460	BP1077	cell division protein	591	616	0.0597722	1.0
1562616	1562616	1563458		+	folP	BB1461	BP1076	dihydropteroate synthase	203	159	-0.352453	0.01161062615086819
	1563455	1564813	1564833	+	glmM	BB1462	BP1075	phosphoglucosamine mutase	349	279	-0.322962	0.23383561805964045
1564987	1565034	1565828	1566443	+	-	BB1463	BP1074	hypothetical protein	143	150	0.0689474	1.0
1567630	1567627	1566134	1566049	-	ppx	BB1464	BP1073	exopolyphosphatase	86	92	0.0972972	1.0
1567791	1567863	1569944	1569955	+	ppk	BB1465	BP1072	polyphosphate kinase	69	61	-0.177787	0.21436137259155844
1570104	1570139	1571179	1571183	+	pstS	BB1466	BP1071	phosphate ABC transporter substrate-binding portein	41	40	-0.0356239	1.0
1571314	1571314	1572330	1572330	+	pstC	BB1467	BP1070	phosphate ABC transporter permease	27	29	0.103093	1.0
1572331	1572352	1573209		+	pstA	BB1468	BP1069	phosphate ABC transporter permease	35	35	0	1.0
	1573206	1574030	1574070	+	pstB	BB1469	BP1068	phosphate transporter ATP-binding protein	62	65	0.0681715	1.0
1575273	1575265	1574264	1574226	-	-	BB1470		hypothetical protein	23	22	-0.0641303	1.0
1576242	1576242	1575274	1575274	-	-	BB1471		hypothetical protein	16	16	0	1.0
1576630	1576630	1576283	1576243	-	-	BB1472		hypothetical protein	13	13	0	1.0
1578006	1578006	1576648	1576648	-	-	BB1473		oxidoreductase	13	16	0.29956	1.0
1578028	1578153	1578671	1578745	+	-	BB1474		DNA-binding protein	49	49	0	1.0
1578926	1579051	1579749	1579749	+	-	BB1475		hypothetical protein	75	83	0.146221	1.0
1579750	1579753	1581522	1581522	+	-	BB1476		gluconate dehydrogenase	73	54	-0.434937	0.013173026956117353
1581523	1581533	1582888	1583093	+	-	BB1477		cytochrome C precursor	40	32	-0.321928	1.0
1583640	1583640	1582900	1582232	-	-	BB1478		carbonic anhydrase precursor	490	445	-0.138976	0.3841602247055326
1584804	1584685	1583738	1583641	-	-	BB1479		regulatory protein	23	27	0.231326	1.0
1584851	1584851	1585990	1585990	+	gbd	BB1480		NAD-dependent 4-hydroxybutyrate dehydrogenase	11	11	0	1.0
1585991	1586033	1587613	1587613	+	-	BB1481		ketoglutarate semialdehyde dehydrogenase	11	11	0	1.0
1587630	1587712	1588170	1588171	+	-	BB1482		hypothetical protein	22	21	-0.0671142	1.0
	1588244	1588987		+	-	BB1483		hypothetical protein	7	6	-0.222392	1.0
	1589263	1590114		+	-	BB1484		branched chain amino acid ABC transporter ATP-binding protein	4	3	-0.415037	1.0
	1590107	1590811		+	-	BB1485		branched chain amino acid ABC transporter ATP-binding protein	2	2	0	1.0
	1590815	1591702		+	-	BB1486		high-affinity branched-chain amino acid transporter membrane protein	2	2	0	1.0
	1591710	1592723		+	-	BB1487		branched chain amino acid ABC transporter	4	3	-0.415037	1.0
1592807	1592807	1594033	1594037	+	-	BB1488		branched chain amino-acid ABC transporter substrate-binding protein	8	10	0.321928	1.0
	1594780	1594058		-	-	BB1489		high-affinity branched-chain amino acid transporter ATP-binding protein	6	4	-0.584963	1.0
	1595511	1594777		-	-	BB1490		branched chain amino acid ABC transporter ATP-binding protein	8	5	-0.678072	1.0
	1596455	1595508		-	-	BB1491		high-affinity branched-chain amino acid transporter membrane protein	10	7	-0.514573	1.0
	1597315	1596452		-	-	BB1492		high-affinity branched-chain amino acid transporter membrane protein	6	4	-0.584963	1.0
1598562	1598551	1597343	1597325	-	-	BB1493		branched chain amino-acid ABC transporter substrate-binding protein	23	34	0.563901	1.0
	1598775	1600154		+	-	BB1494		hypothetical protein	2	2	0	1.0
	1600151	1600936	1600936	+	-	BB1495		transcriptional regulator	8	7	-0.192645	1.0
	1601068	1601817		+	-	BB1496		short chain dehydrogenase	1	1	0	1.0
	1601884	1602858		+	-	BB1497		hypothetical protein	1	1	0	1.0
	1602910	1603758		+	-	BB1498		hydrolase	2	1	-1	1.0
	1603775	1605289		+	-	BB1499		monoxygenase	1	1	0	1.0
	1605286	1606194		+	-	BB1500		3-hydroxybutyryl-CoA dehydrogenase	2	2	0	1.0
1606592	1606631	1607398	1607398	+	-	BB1501		enoyl-CoA hydratase	32	40	0.321928	1.0
1607401	1607436	1608638	1608638	+	-	BB1502		L-carnitine dehydrogenase	16	19	0.247928	1.0
1608639	1608725	1609963	1610000	+	-	BB1503		ABC transporter substrate-binding protein	7	9	0.36257	1.0
	1610001	1610876		+	-	BB1504		ABC transporter permease	5	4	-0.321928	1.0
	1610877	1611776		+	-	BB1505		ABC transporter permease	4	5	0.321928	1.0
	1611779	1612540		+	-	BB1506		ABC transporter ATP-binding protein	5	5	0	1.0
	1612537	1613262		+	-	BB1507		ABC transporter ATP-binding protein	8	9	0.169925	1.0
	1613259	1614641	1614641	+	-	BB1508		amidase	20	28	0.485427	1.0
1614721	1614721	1616115	1616115	+	-	BB1509		hypothetical protein	14	16	0.192645	1.0
1616180	1616180	1616893	1617115	+	-	BB1510		GntR family transcriptional regulator	105	116	0.143735	1.0
1617264	1617245	1616937	1616879	-	-	BB1511		hypothetical protein	23	32	0.476438	1.0
1618044	1618044	1617265	1617265	-	-	BB1512		short chain dehydrogenase	25	29	0.214125	1.0
1618846	1618846	1618064	1618045	-	-	BB1513		short chain dehydrogenase	27	27	0	1.0
	1620161	1618881	1618847	-	-	BB1514		ABC transporter	27	21	-0.36257	1.0
1620751	1620673	1620161		-	-	BB1515		ABC transporter	34	24	-0.5025	1.0
	1621813	1620752	1620752	-	-	BB1516		ABC transporter substrate-binding protein	106	100	-0.0840643	0.6410131736337771
1622205	1622205	1621810		-	-	BB1517		hypothetical protein	85	65	-0.387023	0.021971586295395334
1623177	1623160	1622246	1622221	-	-	BB1518		hydrolase	44	33	-0.415037	1.0
1623878	1623878	1623207	1623207	-	-	BB1519		GntR family transcriptional regulator	51	37	-0.462972	1.0
1624519	1624519	1624028	1623981	-	-	BB1520		AsnC family transcriptional regulator	16	17	0.0874628	1.0
	1625956	1624754		-	-	BB1521		diaminopropionate ammonia-lyase	7	7	0	1.0
	1626329	1627513		+	-	BB1522		peptidase	2	2	0	1.0
	1627510	1628520		+	-	BB1523		ABC transporter substrate-binding protein	7	7	0	1.0
	1628651	1629862		+	-	BB1524		ABC transporter	3	3	0	1.0
	1629875	1631029		+	-	BB1525		ABC transporter	2	2	0	1.0
1631035	1631035	1631823	1631823	+	-	BB1526		ABC transporter ATP-binding protein	9	11	0.289507	1.0
1631908	1631908	1632252	1632523	+	-	BB1527		hypothetical protein	49	41	-0.257158	1.0
	1633495	1632272		-	-	BB1528		aspartate aminotransferase	3	3	0	1.0
	1634509	1633517		-	-	BB1529		dehydrogenase	2	2	0	1.0
	1635780	1634506		-	-	BB1530		allantoate amidohydrolase	1	1	0	1.0
	1636582	1635785		-	-	BB1531		decarboxylase	3	3	0	1.0
	1637376	1636582		-	-	BB1532		aldolase	2	2	0	1.0
	1638167	1637373		-	-	BB1533		creatinine amidohydrolase	2	2	0	1.0
	1639174	1638206		-	-	BB1534		hypothetical protein	1	0	0	1.0
	1640130	1639171		-	-	BB1535		hypothetical protein	1	1	0	1.0
1640337	1640337	1641236	1641236	+	-	BB1536		LysR family transcriptional regulator	14	16	0.192645	1.0
	1641328	1641903		+	-	BB1537		hypothetical protein	4	3	-0.415037	1.0
1641999	1642125	1643840	1643840	+	-	BB1538		hypothetical protein	10	11	0.137504	1.0
1644736	1644727	1643837	1643802	-	-	BB1539		LysR family transcriptional regulator	36	37	0.0395284	1.0
1644835	1644835	1645425	1645426	+	-	BB1540		hypothetical protein	19	17	-0.160465	1.0
1645427	1645427	1647028		+	-	BB1541		transferase	9	8	-0.169925	1.0
1647033	1647059	1648285		+	metC	BB1542		cystathionase beta-lyase	12	11	-0.125531	1.0
	1648282	1649313	1649345	+	-	BB1543		hypothetical protein	12	9	-0.415037	1.0
1649368	1649368	1650360	1650361	+	-	BB1544		hypothetical protein	21	20	-0.0703893	1.0
1650377	1650421	1652760	1652760	+	bisC	BB1545		biotin sulfoxide reductase	13	10	-0.378512	1.0
	1653603	1652773		-	-	BB1546		hypothetical protein	5	6	0.263034	1.0
	1654369	1653617		-	-	BB1547		amino acid ABC transporter ATP-binding protein	3	2	-0.584963	1.0
	1655165	1654362		-	-	BB1548		amino acid ABC transporter ATP-binding protein	3	2	-0.584963	1.0
	1656166	1655162		-	-	BB1549		amino acid ABC transporter	2	2	0	1.0
	1657035	1656163		-	-	BB1550		amino acid ABC transporter	1	1	0	1.0
	1658239	1657100		-	-	BB1551		amino acid ABC transporter substrate-binding protein	4	4	0	1.0
1658717	1658713	1658393	1658393	-	-	BB1552		hypothetical protein	9	10	0.152003	1.0
1659004	1659004	1659207	1659327	+	-	BB1553		hypothetical protein	8	9	0.169925	1.0
1659328	1659328	1660629	1660629	+	-	BB1554		UDP-N-acetylglucosamine 1-carboxyvinyltransferase	22	20	-0.137504	1.0
1661380	1661376	1660834	1660392	-	-	BB1555		hypothetical protein	70	90	0.36257	0.07364517712007496
1663271	1663271	1661421	1661382	-	-	BB1556	BP0872	ABC transporter ATP-binding protein	7	9	0.36257	1.0
1663649	1663652	1664311	1664311	+	tpm	BB1557	BP0873	thiopurine S-methyltransferase	67	89	0.409644	0.13968107665017565
1664312	1664399	1664551	1664643	+	vir-18	BB1558	BP0874	vir-repressed protein	74	78	0.0759489	1.0
1664660	1664660	1664827	1665068	+	-	BB1559	BP0875	hypothetical protein	105	132	0.330149	0.0017526981316402749
1665544	1665519	1664839	1664711	-	-	BB1560	BP0876	lipoprotein	47	49	0.060121	1.0
1665801	1665801	1666517	1667244	+	-	BB1561	BP0877	hypothetical protein	18	26	0.530515	1.0
1667834	1667834	1666533	1666364	-	-	BB1562	BP0878	phospholipase	38	44	0.211504	1.0
1669471	1669471	1667969	1667969	-	-	BB1563	BP0879	aldehyde dehydrogenase	23	20	-0.201634	1.0
	1669991	1672879		+	-	BB1564	BP0880	hypothetical protein	1	2	1	1.0
1673103	1673103	1674455		+	-	BB1565	BP0882	hypothetical protein	7	6	-0.222392	1.0
	1674484	1675008		+	-	BB1566	BP0883	biotin carboxyl carrier protein	5	4	-0.321928	1.0
	1675005	1676459	1676459	+	-	BB1567	BP0884	carboxylase	8	7	-0.192645	1.0
	1676494	1676802		+	-	BB1568	BP0885	hypothetical protein	2	1	-1	1.0
	1676848	1677723		+	-	BB1569	BP0886	hypothetical protein	5	6	0.263034	1.0
	1677749	1678804		+	-	BB1570	BP0887	hypothetical protein	5	4	-0.321928	1.0
1678805	1678817	1679608	1679640	+	-	BB1571	BP0888	GntR family transcriptional regulator	32	28	-0.192645	1.0
1679641	1679641	1681011	1681011	+	accC	BB1572	BP0889	biotin carboxylase	28	27	-0.0524674	1.0
1681017	1681027	1682562	1682570	+	-	BB1573	BP0890	acyl-CoA carboxylase	25	23	-0.120294	1.0
1682604	1682608	1682829		+	-	BB1574		biotinylated protein	25	21	-0.251539	1.0
	1682826	1683551	1683556	+	-	BB1575		acetyl-CoA synthetase	21	20	-0.0703893	1.0
1683559	1683559	1685055	1685067	+	-	BB1576		hypothetical protein	23	22	-0.0641303	1.0
1685089	1685094	1686101	1686184	+	-	BB1577		substrate-binding protein	18	13	-0.469485	1.0
	1686204	1686761		+	-	BB1578		hypothetical protein	6	3	-1	1.0
	1686779	1688065		+	-	BB1579		hypothetical protein	6	6	0	1.0
	1688078	1689316		+	-	BB1580		hypothetical protein	3	4	0.415037	1.0
	1689417	1690649		+	-	BB1581		reductase	1	1	0	1.0
	1690748	1691158		+	-	BB1582		hypothetical protein	2	1	-1	1.0
	1691185	1691994		+	-	BB1583		decarboxylase	1	1	0	1.0
1692079	1692177	1693121	1693121	+	-	BB1584		LysR family transcriptional regulator	18	16	-0.169925	1.0
1694029	1694017	1693118	1693118	-	-	BB1585		hypothetical protein	13	15	0.206451	1.0
	1694202	1694525		+	ndoA	BB1586		ferredoxin	0	0	0	1.0
	1694647	1695510		+	-	BB1587		oxygenase	1	1	0	1.0
	1695522	1696520		+	-	BB1588		cyclodeaminase	3	2	-0.584963	1.0
	1696548	1697666		+	-	BB1589		dioxygenase	9	7	-0.36257	1.0
	1697695	1698192		+	-	BB1590		dioxygenase small subunit	6	4	-0.584963	1.0
	1698208	1699449		+	-	BB1591		oxygenase (large subunit)	5	4	-0.321928	1.0
	1699524	1700744		+	-	BB1592		ABC transporter substrate-binding protein	2	2	0	1.0
	1700812	1701675		+	-	BB1593		ABC transporter	1	1	0	1.0
	1701678	1702679		+	-	BB1594		ABC transporter	2	2	0	1.0
	1702676	1703419		+	-	BB1595		ABC transporter ATP-binding protein	2	2	0	1.0
	1703419	1704114		+	-	BB1596		ABC transporter ATP-binding protein	3	3	0	1.0
	1704123	1704866		+	-	BB1597		oxidoreductase	1	1	0	1.0
1706497	1706497	1704902	1704630	-	-	BB1598		glutamyltransferase	49	63	0.36257	0.442842449693187
1707499	1707491	1706520	1706498	-	-	BB1599		hypothetical protein	31	34	0.133267	1.0
1707679	1707679	1708335	1708335	+	-	BB1600		GntR family transcriptional regulator	25	28	0.163499	1.0
1708336	1708451	1709728	1709728	+	-	BB1601		hypothetical protein	16	15	-0.0931094	1.0
	1710293	1709730	1709730	-	-	BB1602		hypothetical protein	20	14	-0.514573	1.0
	1710871	1710290		-	-	BB1603		hypothetical protein	25	21	-0.251539	1.0
1711477	1711458	1710868		-	-	BB1604		hypothetical protein	106	86	-0.301656	0.0742648227262836
1713004	1713004	1711631	1711581	-	-	BB1605		hypothetical protein	14	10	-0.485427	1.0
	1714139	1713075		-	-	BB1606		oxidoreductase	5	4	-0.321928	1.0
1714239	1714239	1715165	1715186	+	-	BB1607		LysR family transcriptional regulator	33	33	0	1.0
1715397	1715407	1715862	1716305	+	-	BB1608	BP2265	hypothetical protein	105	69	-0.605721	2.190156239910121E-5
	1716165	1715899	1714818	-	bscF	BB1609	BP2264	type III secretion protein	1923	1180	-0.704572	5.356802184378339E-4
1716494	1716454	1716155		-	bscE	BB1610	BP2263	hypothetical protein	2190	1227	-0.835796	5.718114527592672E-6
	1717775	1716495	1716495	-	bscD	BB1611	BP2262	type III secretion protein	526	339	-0.633778	8.957339690619048E-4
	1719871	1717772		-	bcrD	BB1612	BP2261	type III secretion pore protein	358	206	-0.797315	2.4752225930498844E-5
	1720236	1719868		-	-	BB1613	BP2260	hypothetical protein	253	110	-1.20163	7.535065593413146E-23
1720643	1720643	1720233		-	-	BB1614	BP2259	hypothetical protein	303	164	-0.885622	4.976710069330945E-13
	1721025	1720648	1720644	-	-	BB1615	BP2258	hypothetical protein	839	521	-0.687387	1.1263492468691317E-5
1722119	1722119	1721022		-	bopN	BB1616	BP2257	outer protein N	612	380	-0.687532	3.457582962189888E-4
1722261	1722283	1722900	1722900	+	bsp22	BB1617	BP2256	secreted protein	10260	6710	-0.612646	0.006612552887789932
1722901	1722923	1723198	1723213	+	-	BB1618	BP2255	hypothetical protein	6698	4291	-0.642416	9.854487877282503E-4
1723214	1723214	1723699	1723699	+	bcrH1	BB1619	BP2254	regulatory protein	5988	3639	-0.718532	0.010432311819766003
1723700	1723747	1724688	1724717	+	bopD	BB1620	BP2253	outer protein D	4155	2851	-0.54338	0.10948016089568219
1724718	1724718	1725920	1725920	+	bopB	BB1621	BP2252	outer protein B	4591	2943	-0.641521	0.015810028407710272
1725921	1725944	1726405	1726405	+	bcrH2	BB1622	BP2251	regulatory protein	2549	1308	-0.962569	3.619605931730221E-5
1726406	1726410	1726931		+	bcr4	BB1623	BP2250	hypothetical protein	2398	1302	-0.881102	2.3189413251625154E-4
	1726928	1727356		+	bscI	BB1624	BP2249	type III secretion protein	996	548	-0.86197	4.967225179559699E-6
	1727353	1728177		+	bscJ	BB1625	BP2248	type III secretion protein	885	493	-0.84409	7.285066549804818E-6
	1728170	1728832	1728876	+	bscK	BB1626	BP2247	hypothetical protein	502	287	-0.806637	2.0683055219528635E-7
1728877	1728877	1729440	1729440	+	bscL	BB1627	BP2246	type III secretion system protein	421	222	-0.923261	1.0335393527237142E-14
1729441	1729445	1730779		+	bscN	BB1628	BP2245	type III secretion system ATPase	384	205	-0.905482	4.572508674072112E-6
	1730779	1731288		+	bscO	BB1629	BP2244	type III secretion protein	801	421	-0.927982	9.636191683433141E-8
	1731285	1731833		+	bscP	BB1630	BP2243	hypothetical protein	916	489	-0.905513	4.307414334012186E-6
	1731830	1732909		+	bscQ	BB1631	BP2241	type III secretion protein	580	281	-1.04548	1.683980380473668E-9
	1732906	1733577		+	bscR	BB1632	BP2240	type III secretion system protein	232	103	-1.17148	7.080470673052361E-23
	1733574	1733849	1733860	+	bscS	BB1633	BP2239	type III secretion protein	326	163	-1	6.316067531951192E-14
1733861	1733861	1734661		+	bscT	BB1634	BP2238	type III secretion protein	237	104	-1.1883	1.501278362457754E-17
	1734658	1735707		+	bscU	BB1635	BP2237	type III secretion protein	169	72	-1.23095	7.187679926817675E-22
	1735704	1736102		+	bscW	BB1636	BP2236	hypothetical protein	304	157	-0.953307	6.270479333408553E-15
	1736093	1737895	1738067	+	bscC	BB1637	BP2235	type III secretion protein	247	135	-0.871552	6.466981335707028E-6
1738693	1738519	1737917	1737671	-	btrS	BB1638	BP2234	RNA polymerase sigma factor	517	315	-0.714812	3.7837566823362203E-6
1739374	1739374	1738694	1738694	-	-	BB1639	BP2233	hypothetical protein	818	394	-1.05391	1.0331651528849488E-8
1739216	1739436	1740920	1741836	+	-	BB1640	BP2232	hypothetical protein	455	246	-0.887208	1.0779064091611624E-6
	1742149	1740962	1740431	-	-	BB1641	BP2231	hypothetical protein	182	99	-0.878438	1.0293660285137532E-12
1744560	1744167	1742146		-	btrU	BB1642	BP2230	regulator	167	80	-1.06178	3.0447314685756046E-15
1744024	1744252	1746699	1747068	+	-	BB1643	BP2229	inner membrane transport protein	261	148	-0.818453	8.346646722379425E-6
1747859	1747859	1746696	1746269	-	alr	BB1644	BP2228	alanine racemase, catabolic	780	443	-0.816167	1.0289853333167009E-4
1748379	1748371	1747943	1747860	-	btrW	BB1645	BP2227	anti-sigma factor	130	77	-0.755581	1.5632878810441434E-8
1748494	1748515	1748865	1749784	+	btrV	BB1646	BP2226	anti-sigma factor antagonist	605	478	-0.339925	0.014948954858639719
1750406	1750406	1748862	1748704	-	-	BB1647	BP2225	phospholipase	40	37	-0.112475	1.0
1751191	1751191	1750724	1750671	-	-	BB1648		hypothetical protein	49	53	0.113211	1.0
1751345	1751345	1754056	1754056	+	bapA	BB1649	BP2224	autotransporter	23	23	0	1.0
1754312	1754319	1754591	1754739	+	-	BB1650	BP2222	hypothetical protein	443	480	0.115728	1.0
	1755425	1754661	1754478	-	-	BB1651	BP1553	hypothetical protein	43	49	0.188445	1.0
1756021	1756021	1755422		-	-	BB1652	BP1554	hypothetical protein	76	71	-0.0981804	1.0
1756986	1756971	1756126	1756039	-	-	BB1653	BP1555	hypothetical protein	105	122	0.216492	1.0
1757039	1757039	1757665	1757665	+	-	BB1654	BP1556	hypothetical protein	242	342	0.498989	0.05890570852324585
1757666	1757698	1758369	1758440	+	-	BB1655	BP1571	hypothetical protein	102	91	-0.164631	0.29475179367275084
1758455	1758455	1759360	1759360	+	dapA	BB1656	BP1570	dihydrodipicolinate synthase	1085	1019	-0.090541	1.0
1759367	1759372	1760499	1760544	+	-	BB1657	BP1569	lipoprotein	961	918	-0.0660423	1.0
1761213	1761213	1760587	1760587	-	fim3	BB1658	BP1568	serotype 3 fimbrial subunit precursor	18	14	-0.36257	1.0
	1763129	1761942	1761546	-	-	BB1659	BP1567	hypothetical protein	61	60	-0.0238467	1.0
1765779	1765723	1763126		-	mutS	BB1660	BP1566	DNA mismatch repair protein MutS	53	55	0.0534393	1.0
1766746	1766739	1765780	1765780	-	-	BB1661		integrase	72	69	-0.0614005	0.9561466393886285
1766959	1766959	1766747	1766747	-	-	BB1662		hypothetical protein	13	13	0	1.0
	1767763	1767116	1767116	-	-	BB1663		hypothetical protein	8	7	-0.192645	1.0
	1767882	1767760		-	-	BB1664		phage-related membrane protein	10	8	-0.321928	1.0
	1768051	1767875		-	-	BB1665		hypothetical protein	7	5	-0.485427	1.0
	1769559	1768048		-	-	BB1666		hypothetical protein	8	7	-0.192645	1.0
	1769789	1769556		-	-	BB1667		hypothetical protein	2	2	0	1.0
1771720	1771720	1769786		-	-	BB1668		modification methylase	18	15	-0.263034	1.0
	1772207	1771722		-	-	BB1669		methyltransferase	5	6	0.263034	1.0
	1772550	1772209		-	-	BB1670		hypothetical protein	6	9	0.584963	1.0
	1772774	1772547		-	-	BB1671		hypothetical protein	9	10	0.152003	1.0
	1773292	1772771		-	-	BB1672		hypothetical protein	7	10	0.514573	1.0
	1773933	1773289		-	-	BB1673		hypothetical protein	5	7	0.485427	1.0
	1774754	1773930		-	-	BB1674		hypothetical protein	4	5	0.321928	1.0
	1775146	1774775		-	-	BB1675		hypothetical protein	3	4	0.415037	1.0
	1775393	1775157		-	-	BB1676		phage-related membrane protein	3	3	0	1.0
1775696	1775766	1776062	1776235	+	-	BB1677		hypothetical protein	120	166	0.468149	0.005730433462164837
1777050	1777050	1776367	1776347	-	-	BB1678		phage repressor	315	413	0.39079	1.0
1777439	1777452	1777982		+	-	BB1679		hypothetical protein	8	11	0.459432	1.0
	1777979	1778284		+	-	BB1680		hypothetical protein	7	9	0.36257	1.0
	1778277	1778579		+	-	BB1681		hypothetical protein	8	12	0.584963	1.0
	1778576	1779070		+	-	BB1682		hypothetical protein	6	7	0.222392	1.0
	1779067	1780023		+	-	BB1683		hypothetical protein	6	8	0.415037	1.0
1780024	1780265	1780744		+	-	BB1684		hypothetical protein	10	11	0.137504	1.0
	1780741	1781109		+	-	BB1685		hypothetical protein	7	6	-0.222392	1.0
	1781109	1781606		+	-	BB1686		hypothetical protein	6	6	0	1.0
	1781607	1782290	1782294	+	-	BB1687		hypothetical protein	9	9	0	1.0
	1782825	1782547	1782225	-	-	BB1688		hypothetical protein	359	438	0.286947	1.0
1783078	1783078	1782812		-	-	BB1689		hypothetical protein	464	501	0.110686	1.0
1783081	1783437	1784057	1784057	+	-	BB1690		phage-related endonuclease	17	24	0.4975	1.0
1784161	1784163	1784582		+	-	BB1691		hypothetical protein	21	27	0.36257	1.0
	1784560	1786329		+	-	BB1692		terminase	18	25	0.473931	1.0
	1786326	1787621	1787622	+	-	BB1693		portal protein	15	23	0.616671	1.0
1787633	1787633	1788508	1788508	+	-	BB1694		phage-related Clp protease	19	29	0.610053	1.0
1788509	1788513	1789712	1789712	+	-	BB1695		major head protein	52	92	0.823122	3.8483962213699916E-5
1789757	1789762	1789995	1789997	+	-	BB1696		hypothetical protein	31	56	0.853159	1.0
1789998	1789998	1790327		+	-	BB1697		hypothetical protein	26	42	0.691878	1.0
	1790324	1790701	1790703	+	-	BB1698		hypothetical protein	20	35	0.807355	1.0
1790704	1790704	1790922		+	-	BB1699		hypothetical protein	26	41	0.657112	1.0
	1790919	1791404		+	-	BB1700		hypothetical protein	21	34	0.695145	1.0
	1791404	1791775	1791796	+	-	BB1701		hypothetical protein	17	29	0.770518	1.0
1791838	1791838	1792335	1792344	+	-	BB1702		hypothetical protein	26	41	0.657112	1.0
1792345	1792345	1792677	1792678	+	-	BB1703		hypothetical protein	22	33	0.584963	1.0
1792737	1792737	1793003	1793067	+	-	BB1704		hypothetical protein	15	25	0.736966	1.0
1793117	1793117	1793476	1793484	+	-	BB1705		hypothetical protein	28	32	0.192645	1.0
1793532	1793694	1796516	1796516	+	-	BB1706		tail component of prophage	10	15	0.584963	1.0
1796517	1796518	1796865	1796865	+	-	BB1707		hypothetical protein	9	16	0.830075	1.0
1796866	1796867	1797343		+	-	BB1708		hypothetical protein	12	16	0.415037	1.0
	1797343	1797729	1797729	+	-	BB1709		hypothetical protein	13	16	0.29956	1.0
1797756	1797756	1801562	1801562	+	-	BB1710		hypothetical protein	33	29	-0.186413	1.0
1801563	1801567	1802343		+	-	BB1711		hypothetical protein	18	17	-0.0824622	1.0
	1802340	1802729	1802738	+	-	BB1712		hypothetical protein	26	27	0.0544478	1.0
	1802789	1803259		+	-	BB1713		phage-related membrane protein	7	9	0.36257	1.0
	1803256	1803804		+	-	BB1714		hypothetical protein	7	10	0.514573	1.0
	1803804	1804070		+	-	BB1715		hypothetical protein	5	7	0.485427	1.0
1804498	1804498	1804172	1804023	-	-	BB1716		hypothetical protein	12	15	0.321928	1.0
1805447	1805209	1804550	1804550	-	-	BB1717		hypothetical protein	28	33	0.237039	1.0
1805608	1805664	1805879	1806012	+	-	BB1718	BP1565	hypothetical protein	132	133	0.0108883	1.0
1806901	1806889	1806335	1805990	-	-	BB1719	BP1563	chromate reductase	164	140	-0.228269	0.14491024939639005
	1807168	1807716		+	-	BB1720	BP1562	hypothetical protein	2	1	-1	1.0
1807828	1807828	1809132		+	-	BB1721	BP1561	hypothetical protein	12	23	0.938599	1.0
	1809129	1810640	1810640	+	-	BB1722	BP1560	hypothetical protein	11	18	0.710493	1.0
1810670	1810670	1811758		+	-	BB1723	BP1559	hypothetical protein	5	9	0.847997	1.0
	1811748	1812854	1812854	+	-	BB1724	BP1558	hypothetical protein	7	12	0.777608	1.0
1812937	1812960	1813793	1814425	+	-	BB1725	BP1898	hypothetical protein	117	94	-0.315776	0.028292221834125567
1814618	1814618	1813800	1813800	-	-	BB1726	BP1899	transcriptional regulator	22	20	-0.137504	1.0
1814695	1814720	1815712	1815742	+	-	BB1727	BP1900	hypothetical protein	192	176	-0.125531	0.8481881602111377
1816904	1816707	1815931	1815930	-	-	BB1728	BP1901	methyltransferase	34	38	0.160465	1.0
1816732	1816815	1817597	1817635	+	suhB	BB1729		inositol-1-monophosphatase	313	340	0.119372	1.0
1817728	1817752	1819338	1819338	+	-	BB1730	BP1903	hypothetical protein	121	105	-0.204618	0.3265880297515452
1819339	1819363	1820226	1820916	+	uppP	BB1731	BP1904	undecaprenyl pyrophosphate phosphatase	183	144	-0.345775	0.01232333723580164
	1821157	1820381	1820264	-	lpxH	BB1732	BP1905	UDP-2,3-diacylglucosamine hydrolase	370	388	0.0685314	1.0
1821659	1821659	1821150		-	ppiB	BB1733	BP1906	peptidyl-prolyl cis-trans isomerase B	679	710	0.0644075	1.0
1822505	1822471	1821788	1821660	-	-	BB1734	BP1907	hypothetical protein	84	96	0.192645	1.0
1822630	1822711	1824168	1824168	+	cysS	BB1735	BP1908	cysteinyl-tRNA synthetase	207	208	0.00695276	0.7761306002269619
1824169	1824189	1824833	1824833	+	-	BB1736	BP1909	DNA-3-methyladenine glycosylase	145	153	0.0774788	1.0
1824834	1824870	1825835	1825835	+	accA	BB1737	BP1910	acetyl-CoA carboxylase carboxyltransferase subunit alpha	256	294	0.199672	1.0
1825836	1825896	1826930	1826931	+	-	BB1738	BP1912	hypothetical protein	20	26	0.378512	1.0
1826995	1827003	1828295	1828379	+	ask	BB1739	BP1913	aspartate kinase	629	658	0.0650276	1.0
1828838	1828838	1829338	1829338	+	-	BB1740	BP1915	hypothetical protein	14	12	-0.222392	1.0
1829380	1829380	1829694	1829703	+	-	BB1741	BP1916	hypothetical protein	22	13	-0.758992	1.0
	1829704	1830645		+	-	BB1742	BP1917	3-hydroxyacyl-CoA dehydrogenase	13	8	-0.70044	1.0
	1830642	1831166	1831166	+	-	BB1743	BP1918	hypothetical protein	12	8	-0.584963	1.0
1831169	1831169	1832437	1832437	+	-	BB1744	BP1919	hypothetical protein	17	12	-0.5025	1.0
1832466	1832466	1833449		+	-	BB1745	BP1920	hypothetical protein	28	23	-0.283793	1.0
	1833446	1834255		+	bioH	BB1746	BP1921	hydrolase	8	8	0	1.0
	1834252	1835055	1835055	+	-	BB1747	BP1922	L-aspartate dehydrogenase	12	13	0.115477	1.0
1835056	1835070	1835837	1835868	+	-	BB1748	BP1923	short chain dehydrogenase	12	15	0.321928	1.0
1835889	1835925	1836563	1836813	+	-	BB1749	BP1924	TetR family transcriptional regulator	46	45	-0.0317089	1.0
1837526	1837521	1836568	1836472	-	-	BB1750	BP1925	LysR family transcriptional regulator	64	56	-0.192645	1.0
1837633	1837633	1838757	1838767	+	-	BB1751	BP1926	spermidine/putrescine ABC transporter substrate-binding protein	12	10	-0.263034	1.0
1838768	1838768	1840408		+	-	BB1752	BP1927	hypothetical protein	8	6	-0.415037	1.0
1840411	1840411	1841238		+	-	BB1753	BP1928	ABC transporter permease	7	5	-0.485427	1.0
	1841235	1842038		+	-	BB1754	BP1929	ABC transporter permease	7	5	-0.485427	1.0
	1842035	1843126	1843126	+	-	BB1755	BP1930	ABC transporter ATP-binding protein	9	7	-0.36257	1.0
	1844532	1843504		-	-	BB1756	BP1931	NADH-dependent flavin oxidoreductase	2	2	0	1.0
	1845395	1844529		-	-	BB1757	BP1932	transcriptional regulator	3	3	0	1.0
	1847524	1845404		-	-	BB1758	BP1933	pimeloyl-CoA synthetase	2	2	0	1.0
	1848550	1847525		-	-	BB1759	BP1934	hypothetical protein	0	1	0	1.0
	1848942	1848550		-	-	BB1760	BP1935	hypothetical protein	0	0	0	1.0
	1849434	1848946		-	-	BB1761	BP1936	hypothetical protein	1	1	0	1.0
	1849783	1849448		-	-	BB1762	BP1937	hypothetical protein	1	1	0	1.0
	1850239	1849790		-	-	BB1763	BP1938	hypothetical protein	0	0	0	1.0
1850447	1850447	1850746	1850787	+	-	BB1764	BP1939	ArsR family transcriptional regulator	30	39	0.378512	1.0
1850788	1850788	1851900	1851988	+	nemA	BB1765	BP1940	N-ethylmaleimide reductase	34	85	1.32193	9.399304037666542E-27
	1852555	1851905	1851905	-	-	BB1766	BP1941	hypothetical protein	6	5	-0.263034	1.0
	1853795	1852536		-	hmsR	BB1767	BP1942	N-glycosyltransferase	4	3	-0.415037	1.0
	1855904	1853799		-	hmsF	BB1768	BP1943	hemin storage protein	2	2	0	1.0
	1857895	1855910		-	hmsH	BB1769	BP1944	hemin storage protein	4	3	-0.415037	1.0
1858086	1858104	1858340	1858391	+	-	BB1770	BP1945	hypothetical protein	223	378	0.761343	7.203684025628428E-6
1858597	1858687	1859172	1859272	+	-	BB1771	BP1946	MarR family transcriptional regulator	100	80	-0.321928	0.08009346313557392
1859449	1859488	1860696	1860776	+	-	BB1772	BP1948	branched-chain amino acid-binding protein	296	275	-0.106166	0.46001290589236027
1860785	1860788	1862737		+	-	BB1773	BP1949	branched-chain amino acid ABCtransporter permease	137	126	-0.120752	0.4260237046215255
	1862734	1863510		+	-	BB1774	BP1950	branched-chain amino acid ABC transporter ATP-binding protein	203	169	-0.264456	0.06922124741352505
	1863507	1864277	1864591	+	-	BB1775	BP1951	branched-chain amino acid ABC transporter ATP-binding protein	105	101	-0.056034	1.0
	1867271	1864431	1864219	-	-	BB1776	BP1952	cytochrome	31	27	-0.199309	1.0
1867865	1867756	1867268		-	-	BB1777	BP1953	oxidoreductase	85	57	-0.576501	4.1793921262841083E-5
1869050	1869017	1867866	1867866	-	-	BB1778	BP1954	monooxygenase	240	198	-0.277534	0.09055297981337185
	1869318	1870070	1870070	+	maiA	BB1779	BP1955	maleate cis-trans isomerase	10	7	-0.514573	1.0
1870090	1870090	1870911	1870911	+	-	BB1780	BP1956	alpha/beta hydrolase	10	8	-0.321928	1.0
1870912	1870939	1871970	1871970	+	-	BB1781	BP1957	hypothetical protein	13	10	-0.378512	1.0
1871986	1871986	1872603		+	-	BB1782	BP1958	isochorismatase	27	21	-0.36257	1.0
	1872600	1874924	1874924	+	-	BB1783	BP1960	aldehyde dehydrogenase	50	48	-0.0588937	1.0
1874975	1874975	1876381	1876733	+	-	BB1784	BP1961	flavocytochrome	196	237	0.274033	1.0
1878500	1878500	1876392	1876392	-	bfrI	BB1785	BP1962	ferrisiderophore receptor	39	46	0.23816	1.0
	1879154	1878627	1878627	-	-	BB1786	BP1963	transcriptional regulator	7	9	0.36257	1.0
	1879248	1880213		+	-	BB1787	BP1965	hypothetical protein	6	4	-0.584963	1.0
	1880230	1881795		+	-	BB1788	BP1966	sulfatase	3	2	-0.584963	1.0
1883498	1883490	1881817	1881817	-	fadD	BB1789		long-chain-fatty-acid--CoA ligase	21	17	-0.304855	1.0
	1884047	1883499	1883499	-	-	BB1790		hypothetical protein	56	46	-0.283793	1.0
1885243	1885243	1884044		-	-	BB1791		acetyl-CoA acetyltransferase	77	64	-0.266787	0.09030740829903702
1887713	1887643	1885253	1885244	-	-	BB1792		3-hydroxyacyl-CoA dehydrogenase oxidoreductase	64	51	-0.327575	1.0
1889018	1889018	1887714	1887714	-	-	BB1793		fatty acid transport system, membrane protein	83	42	-0.982722	4.585416744060378E-15
	1891033	1889090	1889019	-	-	BB1794		enoyl-CoA hydratase	76	21	-1.85561	1.255246247255247E-70
1892329	1892322	1891030		-	-	BB1795		acetyl-CoA acetyltransferase	138	39	-1.82312	5.2646876561900966E-70
1894683	1894683	1892335	1892330	-	fadE	BB1796		acyl-CoA dehydrogenase	103	45	-1.19465	8.938392549922735E-22
1895378	1895374	1894709	1894703	-	-	BB1797		TetR family transcriptional regulator	81	45	-0.847997	1.3114737420002471E-11
1896434	1896537	1897301	1897301	+	-	BB1798		LuxR family transcriptional regulator	35	31	-0.175087	1.0
	1897611	1898267	1898267	+	-	BB1799	BP1969	LuxR family transcriptional regulator	10	8	-0.321928	1.0
	1898369	1899796		+	pgm	BB1800	BP1970	phosphoglucomutase	4	3	-0.415037	1.0
	1899806	1901377		+	pgi	BB1801	BP1971	glucose-6-phosphate isomerase	2	2	0	1.0
1901455	1901560	1902513	1902571	+	srpH	BB1802	BP1972	serine acetyltransferase	127	168	0.403633	0.7261014708992575
1902574	1902575	1903801	1903802	+	-	BB1803	BP1973	hypothetical protein	42	53	0.335603	1.0
1903814	1903814	1904638	1904767	+	-	BB1804	BP1974	NAD-dependent deacetylase	43	51	0.246161	1.0
1905628	1905628	1904762	1904536	-	-	BB1805	BP1975	inositol monophosphatase	58	46	-0.334419	1.0
1907259	1907259	1905790	1905772	-	gabD	BB1806	BP1976	succinate-semialdehyde dehydrogenase	257	249	-0.0456226	0.8926339471942767
1908653	1908604	1907339	1907273	-	goaG	BB1807	BP1977	4-aminobutyrate aminotransferase	41	43	0.0687128	1.0
1908715	1908801	1910234	1910304	+	-	BB1808	BP1978	GntR family transcriptional regulator	89	111	0.318682	1.0
	1911215	1910235		-	-	BB1809	BP1979	hypothetical protein	2	3	0.584963	1.0
1911214	1911214	1913307	1913307	+	-	BB1810	BP1980	ATP-dependent DNA helicase	20	23	0.201634	1.0
1913353	1913386	1914390	1914390	+	-	BB1811	BP1981	magnesium transporter	49	55	0.16665	1.0
1914391	1914453	1915091	1915162	+	-	BB1812	BP1982	nuclease	25	26	0.0565835	1.0
1915164	1915188	1917437		+	-	BB1813	BP1983	Ser/Thr protein kinase	87	69	-0.334419	0.012476111148397686
	1917434	1918411	1918411	+	-	BB1814	BP1984	oligopeptide transport system permease	103	69	-0.577976	2.5432385316777693E-6
1918412	1918417	1919868		+	-	BB1815	BP1985	oligopeptide transport integral membrane protein	81	57	-0.50696	0.003638372327144907
	1919865	1921541	1921878	+	-	BB1816	BP1986	ABC transporter ATP-binding protein	150	112	-0.421464	0.004199756654630216
	1922141	1921590		-	-	BB1817	BP1987	MarR family transcriptional regulator	3	2	-0.584963	1.0
	1923782	1922175		-	-	BB1818	BP1988	hypothetical protein	4	4	0	1.0
1925799	1925799	1924087	1924036	-	-	BB1819	BP1989	hypothetical protein	14	13	-0.106915	1.0
1926274	1926274	1927074	1927074	+	-	BB1820	BP1990	hypothetical protein	13	13	0	1.0
1927108	1927172	1927348	1927365	+	-	BB1821	BP1991	hypothetical protein	73	60	-0.282934	0.9742197146099991
1927413	1927418	1927942		+	-	BB1822	BP1992	hypothetical protein	20	15	-0.415037	1.0
	1927939	1928346		+	-	BB1823	BP1993	hypothetical protein	5	3	-0.736966	1.0
	1928348	1928824		+	-	BB1824	BP1994	hypothetical protein	5	4	-0.321928	1.0
	1928821	1929762	1929762	+	-	BB1825	BP1995	hypothetical protein	13	9	-0.530515	1.0
1929818	1929818	1931164		+	-	BB1826	BP1996	type II secretion system protein	11	9	-0.289507	1.0
	1931161	1932510	1932510	+	-	BB1827	BP1997	hypothetical protein	16	13	-0.29956	1.0
1932519	1932519	1933874		+	-	BB1828	BP1998	type II secretion system protein	15	15	0	1.0
	1933871	1934797		+	-	BB1829	BP1999	hypothetical protein	5	7	0.485427	1.0
	1934806	1935792		+	-	BB1830	BP2000	hypothetical protein	4	4	0	1.0
	1935792	1936634		+	-	BB1831	BP2001	lipoprotein	6	8	0.415037	1.0
	1936653	1937120		+	-	BB1832	BP2002	hypothetical protein	0	0	0	1.0
	1937134	1939377		+	-	BB1833	BP2003	hypothetical protein	4	6	0.584963	1.0
1939378	1939399	1940790	1940790	+	-	BB1834	BP2004	response regulator	9	11	0.289507	1.0
1940864	1940870	1941565	1941637	+	-	BB1835	BP2005	lipoprotein	110	125	0.184425	1.0
1941638	1941638	1942120	1942120	+	-	BB1836	BP2006	hypothetical protein	71	128	0.850253	3.032895264136819E-9
1942121	1942178	1942882	1942898	+	-	BB1837	BP2007	RNA polymerase sigma factor	23	31	0.430634	1.0
	1943029	1943598		+	-	BB1838	BP2008	hypothetical protein	8	8	0	1.0
	1943595	1944005		+	-	BB1839	BP2009	cytochrome c	3	3	0	1.0
1944847	1944730	1944173	1944138	-	efp	BB1840	BP2010	elongation factor P	1315	1040	-0.338479	0.6363093363938417
1945985	1945985	1944873	1944873	-	-	BB1841	BP2011	hypothetical protein	64	67	0.0660892	1.0
1947211	1947203	1946001	1945986	-	-	BB1842	BP2012	hypothetical protein	150	140	-0.0995357	0.9876973360654019
1947310	1947310	1948149	1948149	+	-	BB1843	BP2013	hypothetical protein	13	12	-0.115477	1.0
1951032	1950963	1948258	1948215	-	acnA	BB1844	BP2014	aconitate hydratase	635	634	-0.00227375	1.0
1951812	1951803	1951201	1951120	-	-	BB1845	BP2015	lipoprotein	65	63	-0.0450879	1.0
	1952080	1954284		+	brfB	BB1846	BP2016	ferric siderophore receptor	2	2	0	1.0
1954347	1954446	1955183	1955393	+	-	BB1847	BP2017	haloacid-type dehydrogenase	55	50	-0.137504	1.0
1955791	1955791	1955189	1955189	-	-	BB1848	BP2019	lipoprotein	11	7	-0.652077	1.0
1956131	1956131	1955793	1955792	-	-	BB1849	BP2020	hypothetical protein	21	10	-1.07039	1.0
1959140	1959117	1956526	1956507	-	acnB	BB1850	BP2021	bifunctional aconitate hydratase 2/2-methylisocitrate dehydratase	248	276	0.154328	1.0
1959184	1959184	1959927	1959939	+	-	BB1851	BP2022	exonuclease	45	44	-0.0324215	1.0
1959940	1959940	1960326	1960392	+	-	BB1852	BP2023	hypothetical protein	34	36	0.0824622	1.0
1960623	1960623	1960333	1960092	-	-	BB1853	BP2024	hypothetical protein	44	40	-0.137504	1.0
1960758	1960759	1961058	1961064	+	-	BB1854	BP2025	YciI-like protein	34	42	0.304855	1.0
1961065	1961127	1962029	1962029	+	-	BB1855	BP2026	integral membrane protein	20	16	-0.321928	1.0
1962030	1962033	1962803	1962826	+	-	BB1856	BP2027	integral membrane protein	16	13	-0.29956	1.0
	1963189	1963638		+	-	BB1857	BP2028	hypothetical protein	1	1	0	1.0
	1963694	1964257		+	-	BB1858		hypothetical protein	1	1	0	1.0
1966727	1966691	1964271	1964271	-	-	BB1859	BP2029A	hypothetical protein	28	31	0.146841	1.0
1967747	1967747	1966836	1966836	-	-	BB1860	BP2030	LysR family transcriptional regulator	16	23	0.523562	1.0
	1967973	1969490		+	-	BB1861	BP2031	acyl-CoA transferase	4	5	0.321928	1.0
	1970598	1969540		-	-	BB1862	BP2032	transmembrane transport protein	3	3	0	1.0
1971682	1971682	1970720	1970720	-	-	BB1863	BP2034	LysR family transcriptional regulator	25	31	0.31034	1.0
1979278	1979287	1982034	1983490	+	vag8	BB1864	BP2315	autotransporter	1719	979	-0.812189	0.006971618136664878
1982687	1982676	1982053	1982001	-	maf	BB1865	BP2314	Maf-like protein	32	34	0.0874628	1.0
1983158	1983158	1982688	1982688	-	-	BB1866	BP2313	rRNA large subunit methyltransferase	77	78	0.0186157	1.0
1983556	1983556	1983170	1983159	-	-	BB1867	BP2312	hypothetical protein	209	270	0.369456	0.5496761105885942
	1984206	1983619	1983619	-	nadD	BB1868		nicotinate-nucleotide adenylyltransferase	50	60	0.263034	0.5921422734751874
1985129	1985114	1984203		-	hemF	BB1869	BP2310	coproporphyrinogen III oxidase	85	100	0.234465	1.0
1986533	1986503	1985130	1985130	-	purD	BB1870	BP2309	phosphoribosylamine--glycine ligase	197	218	0.146133	1.0
1987285	1987269	1986538	1986535	-	-	BB1871	BP2308	hypothetical protein	466	521	0.160953	1.0
1987346	1987346	1988944	1988946	+	-	BB1872	BP2307	ATP-binding protein	106	100	-0.0840643	1.0
1990411	1990384	1989014	1989014	-	-	BB1873	BP2305	aminotransferase	80	93	0.217231	1.0
1990455	1990521	1991453	1991738	+	-	BB1874	BP2304	2-hydroxyacid dehydrogenase	218	244	0.162553	1.0
	1992957	1991464		-	-	BB1875	BP2303	aldehyde dehydrogenase	6	6	0	1.0
	1993877	1992954		-	-	BB1876	BP2302	hypothetical protein	5	5	0	1.0
	1995142	1993880	1993880	-	-	BB1877	BP2301	allantoate amidohydrolase	9	9	0	1.0
	1996226	1995162		-	-	BB1878	BP2300	acetylpolyamine aminohydrolase	4	4	0	1.0
	1996572	1996249		-	-	BB1879	BP2299	hypothetical protein	2	1	-1	1.0
	1997843	1996569		-	-	BB1880	BP2298	aminobutyrate aminotransferase	2	2	0	1.0
	1999521	1997884		-	-	BB1881	BP2296	ABC transporter ATP-binding protein	2	1	-1	1.0
	2000365	1999526		-	-	BB1882	BP2295	integral membrane transport protein	2	1	-1	1.0
	2001378	2000362		-	-	BB1883	BP2294	integral membrane transport protein	0	1	0	1.0
	2003060	2001486		-	-	BB1884	BP2293	ABC transporter substrate-binding protein	3	2	-0.584963	1.0
2003476	2003480	2005024	2005067	+	-	BB1885	BP2292	transcriptional regulator	63	71	0.172467	1.0
2005095	2005129	2006196	2006196	+	-	BB1886	BP2291	tartrate dehydrogenase	99	109	0.138828	1.0
	2007801	2006215		-	-	BB1887	BP2290	multidrug resistance protein	4	4	0	1.0
	2009012	2007798		-	-	BB1888	BP2289	multidrug resistance protein	4	5	0.321928	1.0
	2010430	2009009		-	-	BB1889	BP2287	outer membrane protein	3	3	0	1.0
2011042	2011042	2010554	2010535	-	-	BB1890	BP2286	MarR family transcriptional regulator	44	45	0.0324215	1.0
2011964	2011959	2011102	2011073	-	-	BB1891	BP2285	hypothetical protein	12	12	0	1.0
2012022	2012022	2012972	2013034	+	-	BB1892	BP2284	hypothetical protein	166	209	0.33232	0.5581144045103713
2013035	2013035	2014024	2014371	+	qor	BB1893	BP2283	quinone oxidoreductase	221	278	0.331039	1.0
2015050	2014981	2014100	2013916	-	-	BB1894	BP2282	heat shock protein HtpX	242	227	-0.0923147	0.5921809125405895
2015105	2015135	2015989	2015989	+	-	BB1895	BP2281	integral membrane protein	74	73	-0.0196288	1.0
2015990	2016042	2016893	2017483	+	-	BB1896	BP2280	sulfurtransferase	121	152	0.329064	1.0
	2017479	2016910		-	-	BB1897	BP2279	hypothetical protein	2	1	-1	1.0
	2018340	2017510		-	-	BB1898	BP2278	transcriptional regulator	1	1	0	1.0
	2018533	2019609		+	-	BB1899	BP2277	ABC transporter ATP-binding protein	2	2	0	1.0
	2019674	2021368		+	-	BB1900	BP2276	ABC transporter permease	0	0	0	1.0
	2021385	2022215		+	-	BB1901	BP2275	phosphonoacetaldehyde hydrolase	0	0	0	1.0
	2022244	2023266		+	-	BB1902	BP2274	hypothetical protein	0	0	0	1.0
	2023331	2024458		+	-	BB1903	BP2273	secreted oxidoreductase	1	1	0	1.0
	2025211	2024678		-	-	BB1904		RNA polymerase sigma factor	1	1	0	1.0
	2025420	2028362		+	-	BB1905		TonB-dependent receptor	3	3	0	1.0
2029719	2029719	2028427	2028018	-	-	BB1906	BP2804	iron-sulfur protein	297	351	0.241008	1.0
2030906	2030736	2029726	2029720	-	-	BB1907	BP2803	integral membrane protein	21	17	-0.304855	1.0
2031872	2031872	2030907	2030907	-	-	BB1908	BP2802	hypothetical protein	50	40	-0.321928	1.0
2031990	2031990	2032877	2032877	+	-	BB1909	BP2801	transcriptional regulator	33	31	-0.0901978	1.0
2032935	2032964	2033230	2033230	+	xseB	BB1910	BP2800	exodeoxyribonuclease VII small subunit	126	176	0.482152	0.004052713319738961
2033231	2033235	2034146	2034195	+	-	BB1911	BP2799	geranyltranstransferase	160	195	0.285402	0.9746916497771267
2034196	2034196	2036058	2036214	+	dxs	BB1912	BP2798	1-deoxy-D-xylulose-5-phosphate synthase	205	243	0.245332	1.0
2036215	2036215	2037012	2037235	+	-	BB1913	BP2797	GTP cyclohydrolase	459	572	0.317521	1.0
2037236	2037236	2037616	2037641	+	rpsF	BB1914	BP2796	30S ribosomal protein S6	2669	2817	0.0778603	1.0
2037661	2037664	2037987	2037997	+	priB	BB1915	BP2795	primosomal replication protein N	2453	3406	0.473531	0.4527823036842266
2038000	2038080	2038352	2038367	+	rpsR	BB1916	BP2794	30S ribosomal protein S18	1917	2200	0.198653	0.9993557257806531
2038368	2038368	2038823	2038823	+	rplI	BB1917	BP2793	50S ribosomal protein L9	1951	2673	0.454246	0.2853647029174031
2038880	2038940	2039776		+	-	BB1918	BP2792	hypothetical protein	54	76	0.49304	0.04737472858428427
	2039773	2041146	2041362	+	dnaB	BB1919	BP2791	replicative DNA helicase	192	211	0.136137	1.0
2042135	2042135	2041167	2040844	-	-	BB1920	BP2790	hypothetical protein	33	33	0	1.0
2043192	2043192	2042215	2042196	-	-	BB1921	BP2789	hypothetical protein	12	13	0.115477	1.0
2044976	2044976	2043297	2043278	-	-	BB1922	BP2788	hypothetical protein	251	187	-0.424649	0.03590520563898003
2045498	2045498	2045034	2044977	-	-	BB1923	BP2787	hypothetical protein	288	231	-0.318176	0.04665165781306001
2046120	2045953	2045501	2045499	-	-	BB1924	BP2786	hypothetical protein	175	161	-0.120294	0.5300858139401393
2046050	2046050	2047357		+	-	BB1925	BP2785	aminotransferase	301	246	-0.291105	0.1358978283999958
	2047354	2048658		+	-	BB1926	BP2784	homoserine dehydrogenase	332	287	-0.210133	0.4533277890280413
	2048655	2050061	2050154	+	thrC	BB1927	BP2783	threonine synthase	329	282	-0.222392	0.5238933604414892
2050275	2050275	2050496	2050496	+	-	BB1928	BP2782	lipoprotein	46	26	-0.823122	1.0
2051622	2051622	2050603	2050590	-	fbp	BB1929	BP0868	fructose-1,6-bisphosphatase	167	176	0.0757273	1.0
2054340	2054340	2051632	2051623	-	pepN	BB1930	BP0869	aminopeptidase N	81	94	0.214739	1.0
2054396	2054488	2055126	2055244	+	-	BB1931	BP0870	hypothetical protein	86	88	0.0331669	1.0
2055647	2055596	2055225	2055105	-	bph3	BB1932	bph3	DNA-binding protein (histone)	854	855	0.00168835	0.7390784591125689
2055681	2055721	2056551	2056561	+	-	BB1933	BP2910	hydrolase	49	41	-0.257158	1.0
2056562	2056562	2058022	2058118	+	-	BB1934	BP2909	hypothetical protein	217	207	-0.0680643	0.49554365230600034
2058133	2058279	2059352	2060219	+	aroG	BB1935	BP2908	phospho-2-dehydro-3-deoxyheptonate aldolase	288	259	-0.153117	0.29050741802655605
2072030	2072030	2059374	2058864	-	fhaL	BB1936	BP2907	adhesin	127	83	-0.613645	0.0013796618298964585
2072148	2072160	2073569	2073576	+	-	BB1937	BP2906	oxidoreductase	164	205	0.321928	1.0
2073704	2073704	2075203	2075214	+	glcD	BB1938	BP2905	glycolate oxidase subunit	116	59	-0.975338	3.3284347257571895E-10
2075215	2075215	2076324	2076324	+	glcE	BB1939	BP2904	glycolate oxidase FAD binding subunit	78	36	-1.11548	1.1753451245060371E-17
2076325	2076357	2077586	2077675	+	glcF	BB1940	BP2903	glycolate oxidase iron-sulfur subunit	86	39	-1.14086	1.5241092546741516E-19
	2078488	2077577		-	-	BB1941	BP2902	hypothetical protein	0	0	0	1.0
	2080704	2078491		-	bfeA	BB1942	BP2901	outer membrane receptor FepA	0	0	0	1.0
	2080880	2081890		+	-	BB1943	BP2900	transcriptional regulator	2	3	0.584963	1.0
	2083370	2081934	2081712	-	pntB	BB1944	BP2899	NAD(P) transhydrogenase subunit beta	109	99	-0.138828	0.4583076737586612
2083685	2083684	2083367		-	pntAB	BB1945	BP2898	NAD(P) transhydrogenase subunit alpha part 2	75	69	-0.120294	1.0
2084813	2084804	2083686	2083686	-	pntaA	BB1946	BP2897	NAD(P) transhydrogenase subunit alpha part 1	108	107	-0.0134205	0.8498907501627121
2085993	2085934	2085059	2085043	-	-	BB1947	BP2896	hydrolase	22	69	1.64909	3.901299763048189E-86
2087009	2086980	2085994	2085994	-	-	BB1948	BP2895	hypothetical protein	14	92	2.71621	0.0
2087152	2087152	2088072	2088084	+	-	BB1949	BP2894	LysR family transcriptional regulator	36	28	-0.36257	1.0
2088085	2088085	2089200	2089200	+	mnmA	BB1950	BP2893	tRNA-specific 2-thiouridylase MnmA	84	95	0.177538	1.0
2089289	2089301	2090119	2090125	+	-	BB1951	BP2892	integral membrane protein	64	82	0.357552	0.470918865066939
2090971	2090828	2090217	2090207	-	-	BB1952	BP2891	hypothetical protein	275	304	0.14464	1.0
2090943	2090943	2092364	2092426	+	purB	BB1953	BP2890	adenylosuccinate lyase	217	287	0.403356	1.0
2092427	2092427	2092885	2092923	+	-	BB1954	BP2889	c'cytochrome	462	495	0.0995357	1.0
2093665	2093665	2092970	2092937	-	-	BB1955	BP2888	integral membrane protein	357	272	-0.392317	0.007735936635128259
2094434	2094008	2093727	2093666	-	-	BB1956	BP2887	hypothetical protein	978	643	-0.605016	4.228926697163635E-5
2094520	2094520	2095323	2095367	+	-	BB1957	BP2886	lipoprotein	12	9	-0.415037	1.0
2095368	2095368	2096444	2096444	+	-	BB1958	BP2885	hypothetical protein	86	92	0.0972972	1.0
2096501	2096526	2097173	2097238	+	-	BB1959	BP3506	hypothetical protein	118	153	0.374745	0.3969006256756237
2098615	2098615	2097188	2097185	-	-	BB1960	BP3507	hypothetical protein	56	60	0.0995357	1.0
2099394	2099386	2098781	2098781	-	-	BB1961	BP3508	hypothetical protein	17	17	0	1.0
	2099422	2099745		+	-	BB1962	BP3509	hypothetical protein	2	3	0.584963	1.0
2100172	2100033	2099767	2099763	-	-	BB1963	BP3511	hypothetical protein	66	86	0.381871	2.0249574198248098E-4
2100363	2100363	2100599	2100615	+	-	BB1964	BP3512	hypothetical protein	18	20	0.152003	1.0
2100616	2100616	2100873	2100925	+	-	BB1965	BP3513	hypothetical protein	54	67	0.311202	0.01408752293923822
2102477	2102470	2101145	2101139	-	-	BB1966	BP3514	hypothetical protein	70	43	-0.703018	1.0
2103481	2103466	2102492	2102478	-	-	BB1967	BP3515	hypothetical protein	107	71	-0.59172	1.7971563100563421E-6
	2103798	2104397		+	-	BB1968	BP3517	hypothetical protein	3	3	0	1.0
	2104385	2105815		+	-	BB1969	BP3518	phospholipase D	2	2	0	1.0
2107486	2107486	2105825	2105772	-	-	BB1970	BP3521	hypothetical protein	59	60	0.0242475	1.0
2108868	2108868	2107561	2107487	-	-	BB1971	BP3522	hypothetical protein	183	181	-0.015854	0.9858782964325825
2109876	2109876	2108929	2108929	-	-	BB1972	BP3523	hypothetical protein	33	33	0	1.0
2109964	2110001	2110444	2110463	+	-	BB1973	BP3524	acetyltransferase	119	165	0.471504	0.07590777127676977
2110775	2110784	2111395	2111395	+	-	BB1974	BP3525	hypothetical protein	26	22	-0.241008	1.0
2111612	2111957	2114377	2114377	+	rnr	BB1975	BP3526	ribonuclease R	251	195	-0.364213	0.07244098460183322
2114378	2114502	2115239	2115292	+	-	BB1976		tRNA/rRNA methyltransferase	77	80	0.0551416	1.0
2115293	2115293	2116537	2116577	+	-	BB1977	BP3528	hypothetical protein	119	126	0.0824622	1.0
2116578	2116578	2117258	2117511	+	-	BB1978	BP3529	hydroxylase	104	115	0.14505	1.0
2117531	2117579	2117851	2117959	+	hupB	BB1979	BP3530	DNA-binding protein HU-beta	6078	5406	-0.169035	0.45203561816161425
2118348	2118348	2119154	2119155	+	tonB	BB1980	BP3531	siderophore-mediated iron transport protein	8	11	0.459432	1.0
2119156	2119156	2120133		+	exbB	BB1981	BP3532	MotA/TolQ/ExbB proton channel family protein	38	57	0.584963	1.0
	2120133	2120600	2120623	+	exbD	BB1982	BP3533	biopolymer transport protein ExbD/TolR	37	53	0.518467	1.0
2120682	2120683	2121354	2121354	+	basR	BB1983	BP3534	response regulator protein	396	383	-0.048156	0.691421746321569
2121380	2121413	2122531		+	-	BB1984	BP3535	sensor kinase	86	73	-0.23644	0.18704777407719658
	2122528	2124438	2124705	+	kup	BB1985	BP3536	potassium uptake protein	54	42	-0.36257	1.0
2125904	2125860	2124523	2123952	-	argG	BB1986	BP3537	argininosuccinate synthase	539	623	0.208947	1.0
2126952	2126952	2126011	2125985	-	argF	BB1987	BP3538	ornithine carbamoyltransferase	242	216	-0.163976	0.27101458049853233
2128247	2128185	2127004	2126953	-	argD	BB1988	BP3539	acetylornithine aminotransferase	113	101	-0.161967	0.22781277547301282
2128338	2128396	2128686	2129121	+	-	BB1989	BP3540	hypothetical protein	249	241	-0.0471126	1.0
2129599	2129599	2128691	2128691	-	-	BB1990	BP3541	LysR family transcriptional regulator	18	17	-0.0824622	1.0
	2130436	2129663	2129663	-	-	BB1991	BP3542	short chain dehydrogenase	7	5	-0.485427	1.0
2131543	2131536	2130583	2130437	-	-	BB1992	BP3543	D-isomer specific 2-hydroxyacid dehydrogenase	91	100	0.136062	1.0
	2132610	2131639		-	-	BB1993	BP3544	lipoprotein	4	3	-0.415037	1.0
2132972	2132883	2132692	2132691	-	-	BB1994	BP3545	hypothetical protein	14	11	-0.347923	1.0
2133092	2133092	2134009	2134009	+	-	BB1995	BP3546	hypothetical protein	18	16	-0.169925	1.0
2134065	2134072	2134842	2134898	+	-	BB1996	BP3547	GntR family transcriptional regulator	38	32	-0.247928	1.0
2134899	2134899	2136011	2136011	+	-	BB1997	BP2780	malate dehydrogenase	14	13	-0.106915	1.0
2136060	2136060	2137805	2137829	+	-	BB1998	BP2779	dihydroxy-acid dehydratase	23	20	-0.201634	1.0
2137851	2137851	2138840	2138844	+	-	BB1999	BP2775	hypothetical protein	21	20	-0.0703893	1.0
2138845	2138891	2139667	2139667	+	-	BB2000	BP2774	alpha-dehydro-beta-deoxy-D-glucarate aldolase	13	12	-0.115477	1.0
2140048	2140048	2139785	2139247	-	rpsT	BB2001	BP2773	30S ribosomal protein S20	2694	1322	-1.02703	3.4267020246066624E-9
2141231	2141153	2140149	2140049	-	-	BB2002	BP2772	hypothetical protein	90	111	0.302563	1.0
2142977	2142955	2141363	2141363	-	-	BB2003	BP2771	integral membrane protein	52	47	-0.145851	1.0
2143772	2143739	2142981	2142979	-	-	BB2004	BP2770	short-chain dehydrogenase	382	409	0.0985282	1.0
2144487	2144487	2143831	2143788	-	adk	BB2005	BP2769	adenylate kinase	264	258	-0.0331669	1.0
2145342	2145342	2144578	2144488	-	-	BB2006	BP2768	3-deoxy-manno-octulosonate cytidylyltransferase	70	69	-0.0207586	1.0
[truncated: 3,136 more rows]
