# Supplementary material for: Streamlined copper defenses make Bordetella pertussis reliant on custom-made operon
Source: Commun Biol. 2021 Jan 8;4:46. doi: 10.1038/s42003-020-01580-2 (PMC7794356; doi:10.1038/s42003-020-01580-2)
Supplement: Supplementary file 7 — Supplementary Data 4 [file 42003_2020_1580_MOESM7_ESM.xlsx]

## Sheet: Feuil1
	Supplementary Data S4. Proteomic analyses of B. pertussis. B. pertussis BPSM was grown in standard conditions or in the presence of 2 mM CuSO4. The cultures were initiated at OD600 values of 0.1, so that they reached OD600 of approximately 1.5 after 16 to 20 hours of growth. Cells were lysed, and soluble and insoluble proteins were separated by ultracentrifugation. They were analyzed by mass fing…
		Number of Spectra		32932	31992	33930	35931	34103	36811
	Gene Name	Protein MW	Number of unique peptides	Number of Spectrum						Foldchange (log2)	p-Value	q-Value
				Standard condition			Copper condition
	BP0001	70089	9	4	2	3	10	2	8	1.152	0.5855	>0,9999
	BP0002	39385	7	2	2	2	4	4	3	0.874469	0.8042	>0,9999
	BP0003	33184	9	15	8	16	17	16	11	0.174029	0.8042	>0,9999
	BP0005	33547	8	10	11	13	16	14	9	0.197939	0.8042	>0,9999
	BP0007	45571	104	496	562	509	671	563	651	0.266559	<0,0001	<0,0001
	BP0008	18136	3	5	4	8	3	1	3	-1.28011	0.6201	>0,9999
	BP0009	20574	14	23	31	32	46	38	37	0.492598	0.0827	0.8658
	BP0010	16053	12	17	17	18	34	33	28	0.869416	0.033	0.4999
	BP0011	24320	19	86	113	79	89	86	107	0.0206103	0.8428	>0,9999
	BP0013	19055	10	27	32	28	40	36	46	0.487794	0.0827	0.8658
	BP0014	14785	7	7	13	11	12	9	15	0.215729	0.8042	>0,9999
	BP0015	156482	65	109	119	92	132	119	96	0.116864	0.1807	>0,9999
	BP0016	156354	81	126	149	137	137	134	123	-0.0644487	0.3722	>0,9999
	BP0018	51901	2	0	0	0	0	1	2	1	0.8818	>0,9999
	BP0020	43995	3	2	1	1	0	3	3	0.584963	0.921	>0,9999
	BP0032	41743	1	1	2	3	1	1	2	-0.584963	0.921	>0,9999
	BP0033	92495	7	6	5	6	11	11	12	1	0.3993	>0,9999
	BP0034	80448	38	44	37	40	64	60	58	0.588931	0.0025	0.0605
	BP0035	46531	4	4	4	3	2	3	2	-0.652077	0.8428	>0,9999
	BP0036	27486	7	3	4	5	0	5	3	-0.584963	0.8428	>0,9999
	BP0037	36432	3	1	0	1	2	0	0	0	>0,9999	>0,9999
	BP0038	16250	9	9	11	7	10	7	2	-0.50696	0.6917	>0,9999
	BP0039	20164	5	6	7	5	6	4	6	-0.169925	0.921	>0,9999
	BP0043	23058	3	0	1	0	3	3	2	3	0.7286	>0,9999
	BP0047	44704	9	7	2	7	5	9	8	0.459432	0.7661	>0,9999
	BP0048	26621	4	4	1	4	4	5	4	0.530515	0.8428	>0,9999
	BP0054	22348	2	0.01	0.01	0.01	1.01	0.01	0.02	5.11548	0.9605	>0,9999
	BP0057	35893	2	0	0	2	0	0	1	-1	0.9605	>0,9999
	BP0060	45713	6	1	1	2	2	1	6	1.16993	0.8042	>0,9999
	BP0061	15659	3	0	0	1	3	2	1	2.58496	0.8042	>0,9999
	BP0063	34242	2	0	0	0	2	0	0	0.666667	0.921	>0,9999
	BP0066	38712	4	4	2	3	3	4	3	0.152003	0.9605	>0,9999
	BP0069	43779	2	1	1	2	1	0	0	-2	0.8818	>0,9999
	BP0074	73698	70	147	148	152	200	197	209	0.439043	<0,0001	<0,0001
	BP0075	37516	4	4	8	3	3	9	9	0.485427	0.7661	>0,9999
	BP0076	22846	7	3	3	4	3	8	6	0.765535	0.7286	>0,9999
	BP0077	10995	4	3	3	4	3	4	2	-0.152003	0.9605	>0,9999
	BP0079	51176	14	11	7	11	16	19	17	0.842459	0.2542	>0,9999
	BP0082	70620	3	0	1	0	0	2	1	1.58496	0.921	>0,9999
	BP0086	43091	12	8	5	9	8	10	11	0.398549	0.7286	>0,9999
	BP0087	26494	4	3	1	3	1	4	3	0.192645	0.9605	>0,9999
	BP0088	49139	9	3	2	5	9	5	12	1.37851	0.4277	>0,9999
	BP0089	88129	6	4	1	1	5	3	2	0.736966	0.8428	>0,9999
	BP0090	39779	14	13	8	11	21	14	11	0.523562	0.4876	>0,9999
	BP0091	39620	14	14	17	14	20	17	14	0.180572	0.7661	>0,9999
	BP0092	20726	4	5	2	4	7	3	3	0.241008	0.921	>0,9999
	BP0093	53389	9	5	6	5	12	9	15	1.16993	0.3214	>0,9999
	BP0094	39289	14	13	13	16	10	13	16	-0.106915	0.8818	>0,9999
	BP0095	52567	14	8	5	7	4	5	7	-0.321928	0.8428	>0,9999
	BP0097	39129	5	4	3	4	6	5	5	0.540568	0.8042	>0,9999
	BP0098	32289	11	7	7	6	11	10	7	0.485427	0.6917	>0,9999
	BP0101A	20408	1	1	0	0	0	0	0	-0.333333	#N/A	#N/A
	BP0101B	82740	10	4	4	5	7	10	8	0.943416	#N/A	#N/A
	BP0102	44976	33	111	75	111	83	113	130	0.134409	0.1505	>0,9999
	BP0103	61595	21	27	28	30	41	42	38	0.509472	0.0743	0.8223
	BP0105	26975	2	0	0	0	1	2	2	1.66667	0.8042	>0,9999
	BP0106	37450	16	11	13	14	21	22	26	0.860597	0.1243	>0,9999
	BP0107	22915	3	0	0	3	1	0	0	-1.58496	0.921	>0,9999
	BP0108	65769	10	8	4	7	6	8	5	0	>0,9999	>0,9999
	BP0109	39388	8	6	4	5	8	6	6	0.415037	0.8042	>0,9999
	BP0112	46058	5	1	1	2	3	3	5	1.45943	0.7286	>0,9999
	BP0113	27147	15	29	48	38	59	53	55	0.538214	0.01	0.1853
	BP0114	23873	6	5	2	2	3	6	5	0.63743	0.8042	>0,9999
	BP0115	71387	30	36	26	39	46	36	44	0.319068	0.2152	>0,9999
	BP0116	16512	4	2	5	4	3	8	7	0.710493	0.7286	>0,9999
	BP0121	48799	28	50	68	65	50	48	60	-0.211919	0.2152	>0,9999
	BP0122	37978	10	19	14	18	8	9	9	-0.971986	0.2152	>0,9999
	BP0123	34663	2	2	2	1	2	2	1	0	>0,9999	>0,9999
	BP0128	72917	2	1	1	1	2	0	1	0	>0,9999	>0,9999
	BP0130	45632	1	0	0	0	1	0	0	0.333333	0.9605	>0,9999
	BP0131	70228	24	33	22	34	32	29	27	-0.0163018	0.9605	>0,9999
	BP0132	25502	6	24	5	5	9	7	8	-0.5025	0.6201	>0,9999
	BP0139	56973	25	41	23	33	29	36	45	0.181447	0.5193	>0,9999
	BP0141	147242	44	18	25	30	29	22	28	0.113956	0.7661	>0,9999
	BP0152	25884	3	1	1	1	1	1	4	1	0.8818	>0,9999
	BP0154	32251	5	3	0	3	2	2	1	-0.263034	0.9605	>0,9999
	BP0155	67484	5	3	3	1	6	1	2	0.36257	0.921	>0,9999
	BP0156	17235	4	0	0	0	3	3	5	3.66667	0.5855	>0,9999
	BP0159	51707	8	5	3	6	2	7	5	0	>0,9999	>0,9999
	BP0160	30778	5	5	4	4	5	4	4	0	>0,9999	>0,9999
	BP0161	31333	14	9	7	11	9	22	21	0.945552	0.2152	>0,9999
	BP0162	38781	15	22	9	26	12	13	13	-0.584963	0.3462	>0,9999
	BP0163	24894	1	0	0	1	0	1	0	0	>0,9999	>0,9999
	BP0164	73973	10	12	7	13	9	12	9	-0.0931094	0.921	>0,9999
	BP0168	31151	5	2	1	2	1	5	3	0.847997	0.8428	>0,9999
	BP0169	24428	17	28	19	25	29	33	38	0.473931	0.1651	>0,9999
	BP0170	95679	10	5	8	9	10	10	13	0.584963	0.5855	>0,9999
	BP0172	60948	12	8	4	13	9	14	15	0.604071	0.5193	>0,9999
	BP0173	24796	2	3	0	2	3	4	4	1.1375	0.7661	>0,9999
	BP0174	25090	5	5	16	8	11	10	13	0.229482	0.8042	>0,9999
	BP0177	25716	5	8	5	5	7	8	9	0.415037	0.7661	>0,9999
	BP0178	34290	18	33	18	26	21	21	23	-0.244419	0.5519	>0,9999
	BP0179	29224	1	0	0	1	1	1	0	1	0.9605	>0,9999
	BP0180	76937	31	50	34	43	58	46	60	0.368867	0.0666	0.7866
	BP0181	18336	2	1	1	2	1	1	1	-0.415037	0.9605	>0,9999
	BP0183	68978	9	6	6	5	1	1	7	-0.917538	0.6917	>0,9999
	BP0184	137354	15	11	6	12	8	5	8	-0.465664	0.6917	>0,9999
	BP0185	23171	7	13	15	16	21	20	19	0.447459	0.4277	>0,9999
	BP0186	16056	1	0	0	0	0	0	1	0.333333	0.9605	>0,9999
	BP0189	40772	1	1	1	1	1	1	0	-0.584963	0.9605	>0,9999
	BP0190	95751	32	35	37	54	55	66	67	0.577309	0.0021	0.0526
	BP0195	40640	18	51	53	53	63	52	60	0.15659	0.3722	>0,9999
	BP0196	13683	3	13	8	8	11	9	6	-0.157541	0.8818	>0,9999
	BP0197	105447	48	61	83	80	93	83	85	0.220551	0.0666	0.7866
	BP0198	72005	3	2	0	2	1	3	1	0.321928	0.9605	>0,9999
	BP0200	39295	2	1	0	2	2	1	0	0	>0,9999	>0,9999
	BP0204	40166	5	6	4	3	7	4	4	0.206451	0.921	>0,9999
	BP0205	24820	31	182	113	168	157	196	232	0.337424	<0,0001	<0,0001
	BP0206	71411	21	19	14	22	28	22	31	0.55849	0.1974	>0,9999
	BP0207	51462	11	4	3	3	2	3	4	-0.152003	0.9605	>0,9999
	BP0208	51826	8	1	0	2	3	3	7	2.11548	0.6201	>0,9999
	BP0209	25851	1	0	0	0	0	0	1	0.333333	0.9605	>0,9999
	BP0213	20181	1	1	1	0	0	1	1	0	>0,9999	>0,9999
	BP0214	30621	4	4	4	4	5	9	6	0.736966	0.6917	>0,9999
	BP0215	110257	6	0	0	4	1	2	4	0.807355	0.8818	>0,9999
	BP0216	110477	69	231	191	180	139	134	166	-0.455543	<0,0001	<0,0001
	BP0217	40280	10	6	6	8	7	10	6	0.201634	0.8818	>0,9999
	BP0219	26199	1	1	0	1	1	1	0	0	>0,9999	>0,9999
	BP0220	33409	6	4	4	4	4	5	5	0.222392	0.921	>0,9999
	BP0221	25837	3	1	1	2	3	3	2	1	0.8428	>0,9999
	BP0222	49961	4	3	3	3	4	4	3	0.289507	0.921	>0,9999
	BP0224	19486	2	0	0	0	0	0	3	1	0.8818	>0,9999
	BP0225	29719	11	8	10	9	11	9	12	0.245112	0.8042	>0,9999
	BP0226	45588	2	2	2	3	5	3	2	0.514573	0.8818	>0,9999
	BP0233	32938	9	1	3	4	5	9	8	1.45943	0.4876	>0,9999
	BP0235	77700	1	0	0	2	2	0	2	1	0.921	>0,9999
	BP0239	51864	15	26	8	13	13	24	23	0.352302	0.5193	>0,9999
	BP0240	49637	6	3	5	4	6	4	8	0.584963	0.7661	>0,9999
	BP0241	73284	8	2	3	4	4	6	3	0.530515	0.8428	>0,9999
	BP0242	38886	18	51	36	53	54	52	41	0.0703893	0.7286	>0,9999
	BP0243	98186	5	0	0	3	4	3	4	1.87447	0.6917	>0,9999
	BP0244	69736	23	30	15	24	14	10	13	-0.899071	0.1127	>0,9999
	BP0246	55230	14	6	5	5	9	11	12	1	0.4277	>0,9999
	BP0247	20825	5	4	2	1	4	5	3	0.777608	0.8042	>0,9999
	BP0248	52233	15	9	8	12	17	12	10	0.427421	0.6201	>0,9999
	BP0250	41117	42	221	295	295	250	261	138	-0.321483	<0,0001	<0,0001
	BP0251	32170	3	2	2	3	3	3	1	0	>0,9999	>0,9999
	BP0252	62592	16	19	20	21	16	14	13	-0.480626	0.3993	>0,9999
	BP0258	35511	4	3	2	3	5	3	3	0.459432	0.8818	>0,9999
	BP0259	60881	10	9	12	12	3	4	1	-2.04439	0.2152	>0,9999
	BP0260	42200	1	2	2	2	0	0	0	-2	0.7661	>0,9999
	BP0262	61416	3	1	2	2	1	0	0	-2.32193	0.8428	>0,9999
	BP0263	81524	6	3	4	5	4	1	1	-1	0.7661	>0,9999
	BP0264	21411	6	6	3	6	4	8	10	0.552541	0.7286	>0,9999
	BP0273	16227	4	3	3	2	2	5	4	0.459432	0.8818	>0,9999
	BP0274	25288	17	43	44	51	83	70	57	0.605721	0.0004	0.0118
	BP0275	32945	18	38	27	38	25	12	10	-1.13191	0.0055	0.1147
	BP0276	53838	4	5	8	8	1	0	1	-3.39232	0.3462	>0,9999
	BP0277	27895	13	41	33	47	17	14	11	-1.52655	<0,0001	0.0032
	BP0278	16845	3	1	1	2	1	4	2	0.807355	0.8818	>0,9999
	BP0279	28429	7	13	17	15	14	17	16	0.0627358	0.921	>0,9999
	BP0280	43169	4	1	1	3	1	3	2	0.263034	0.9605	>0,9999
	BP0289	71660	27	56	61	64	79	82	72	0.36434	0.01	0.1853
	BP0291	33300	3	1	2	1	0	2	0	-1	0.921	>0,9999
	BP0300	34705	9	3	1	3	5	5	7	1.28011	0.6201	>0,9999
	BP0301	47170	20	27	26	27	25	21	18	-0.321928	0.4277	>0,9999
	BP0304	46034	7	4	1	3	1	6	4	0.459432	0.8818	>0,9999
	BP0305	30886	4	3.75	3	5.5	4	5.25	3.25	0.0291463	0.9605	>0,9999
	BP0314	60982	3	1	0	0	4	1	2	2.80735	0.7661	>0,9999
	BP0315	52796	11	37	31	35	31	41	31	0	>0,9999	>0,9999
	BP0316	57889	3	2	1	1	3	2	1	0.584963	0.921	>0,9999
	BP0317	29385	3	3	2	5	4	4	3	0.137504	0.9605	>0,9999
	BP0320	15420	1	0	0	0	0	0	1	0.333333	0.9605	>0,9999
	BP0321	42490	1	0	0	0	1	1	0	0.666667	0.921	>0,9999
	BP0322	46461	3	2	0	1	1	1	0	-0.584963	0.9605	>0,9999
	BP0324	71199	7	6	6	5	8	9	4	0.304855	0.8428	>0,9999
	BP0325	47126	6	5	7	9	1	2	4	-1.58496	0.4876	>0,9999
	BP0326	31859	2	0	0	2	0	0	0	-0.666667	0.921	>0,9999
	BP0333	33311	4	1	0	2	5	4	2	1.87447	0.6917	>0,9999
	BP0334	38297	9	9	10	12	14	13	11	0.293731	0.7286	>0,9999
	BP0338	61355	2	0	1	2	0	0	0	-1	0.8818	>0,9999
	BP0345	46475	3	1	2	2	3	3	1	0.485427	0.921	>0,9999
	BP0346	103920	4	1	1	2	3	3	4	1.32193	0.7661	>0,9999
	BP0354	36175	5	7	3	4	3	4	4	-0.347923	0.8818	>0,9999
	BP0356	27824	8	3	4	3	9	5	8	1.1375	0.5519	>0,9999
	BP0359	87736	1	0	0	0	1	1	0	0.666667	0.921	>0,9999
	BP0360	71422	3	2	2	0	1	2	3	0.584963	0.921	>0,9999
	BP0363	36571	8	7	6	5	8	8	4	0.152003	0.921	>0,9999
	BP0368	54607	24	25	23	24	30	37	36	0.516576	0.1243	>0,9999
	BP0369	30816	12	11	9	13	21	19	10	0.599462	0.3993	>0,9999
	BP0370	26380	10	18	15	17	26	25	24	0.584963	0.2152	>0,9999
	BP0371	95550	19	19	19	21	37	23	30	0.60921	0.1243	>0,9999
	BP0372	68614	33	32	38	43	64	51	58	0.614449	0.0029	0.0695
	BP0373	13913	1	0	0	0	0	0	1	0.333333	0.9605	>0,9999
	BP0374	37014	23	45	29	39	35	47	45	0.168506	0.4876	>0,9999
	BP0375	31838	8	10	5	9	8	15	15	0.662965	0.4876	>0,9999
	BP0376	28431	1	1	2	2	0	1	2	-0.736966	0.921	>0,9999
	BP0377	75256	16	18	4	16	8	9	8	-0.604071	0.5193	>0,9999
	BP0379	38717	20	33	39	41	42	39	40	0.0986843	0.6917	>0,9999
	BP0380	53233	2	3	3	2	3	3	3	0.169925	0.9605	>0,9999
	BP0381	24345	1	0	1	0	1	1	0	1	0.9605	>0,9999
	BP0382	34867	2	1	0	2	2	1	2	0.736966	0.921	>0,9999
	BP0383	37088	20	39	36	26	44	38	36	0.224432	0.3993	>0,9999
	BP0385	32770	19	16	19	19	41	33	30	0.945552	0.0132	0.2323
	BP0386	19263	5	7	4	3	4	1	2	-1	0.7286	>0,9999
	BP0387	47543	22	61	50	57	55	67	77	0.244307	0.1243	>0,9999
	BP0388	41685	3	0	0	0	0	0	3	1	0.8818	>0,9999
	BP0390	40230	5	5	2	1	3	7	7	1.08746	0.6555	>0,9999
	BP0395	35583	7	1	0	2	3	3	3	1.58496	0.7661	>0,9999
	BP0397	41689	1	0	1	2	0	0	0	-1	0.8818	>0,9999
	BP0398	109213	3	1	2	5	1	1	0	-2	0.7661	>0,9999
	BP0399	40287	3	1	1	1	2	2	2	1	0.8818	>0,9999
	BP0403	96685	11	9	4	8	7	10	12	0.465664	0.6917	>0,9999
	BP0404	52843	2	2	4	2	0	0	0	-2.66667	0.6917	>0,9999
	BP0406	100758	3	0	0	0	0	3	5	2.66667	0.6917	>0,9999
	BP0410	17390	10	14	16	13	21	15	17	0.301656	0.6201	>0,9999
	BP0419	35730	2	4	0	1	2	1	0	-0.736966	0.921	>0,9999
	BP0428	25272	1	0	0	0	1	1	0	0.666667	0.921	>0,9999
	BP0433	40150	8	3	4	6	5	6	8	0.547488	0.7661	>0,9999
	BP0437	42151	6	1	0	1	1	3	0	1	0.921	>0,9999
	BP0441	16471	2	0	0	0	0	1	4	1.66667	0.8042	>0,9999
	BP0442	40915	6	4	3	6	7	2	4	0	>0,9999	>0,9999
	BP0447	45110	10	0	0	0	23	0	0	7.66667	0.2542	>0,9999
	BP0449	74877	1	0	0	0	1	0	0	0.333333	0.9605	>0,9999
	BP0450	10124	1	0	0	0	0	0	1	0.333333	0.9605	>0,9999
	BP0451	45479	27	45	48	49	74	57	77	0.550693	0.0011	0.0301
	BP0452	37281	3	2	4	3	7	5	4	0.830075	0.7286	>0,9999
	BP0453	51343	9	4	1	7	3	5	0	-0.584963	0.8428	>0,9999
	BP0454	35042	15	17	20	17	26	13	10	-0.140178	0.8042	>0,9999
	BP0456	83512	7	2	1	6	0	1	2	-1.58496	0.7661	>0,9999
	BP0457	19204	1	0	0	0	2	2	2	2	0.7661	>0,9999
	BP0459	98647	3	3	1	2	2	3	3	0.415037	0.921	>0,9999
	BP0460	97907	58	101	106	113	86	107	109	-0.0835234	0.3722	>0,9999
	BP0461	51704	6	3	4	4	5	4	2	0	>0,9999	>0,9999
	BP0464	27321	9	6	4	8	7	5	6	0	>0,9999	>0,9999
	BP0465	63058	11	9	9	11	12	9	7	-0.0506261	0.9605	>0,9999
	BP0469	34855	7	10	10	10	6	6	4	-0.906891	0.4876	>0,9999
	BP0470	21033	2	0	0	2	0	0	0	-0.666667	0.921	>0,9999
	BP0475	113759	42	67	61	60	61	63	63	-0.00769439	0.9605	>0,9999
	BP0477	35873	1	0	0	1	0	0	0	-0.333333	0.9605	>0,9999
	BP0478	29356	2	3	1	3	3	6	4	0.893085	0.7661	>0,9999
	BP0479	36914	18	14	16	12	21	24	26	0.75743	0.1505	>0,9999
	BP0480	27110	3	0	1	3	0	0	0	-1.33333	0.8428	>0,9999
	BP0484	42502	22	36	30	31	28	32	37	0	>0,9999	>0,9999
	BP0489	90220	45	97	80	86	71	74	89.74	-0.163999	0.1651	>0,9999
	BP0490	42817	22	36	42	33	37	31	47	0.0510742	0.8428	>0,9999
	BP0491	53280	11	4	3	10	5	2	5	-0.5025	0.8042	>0,9999
	BP0495	63544	20	34	40	52	21	22	47	-0.485427	0.0743	0.8223
	BP0498	35381	6	5	3	9	7	7	8	0.371969	0.8042	>0,9999
	BP0499	14945	3	7	7	4	8	10	13	0.784271	0.5193	>0,9999
	BP0500	75812	18	10	12	13	17	13	22	0.571157	0.3993	>0,9999
	BP0502	37627	14	18	14	13	11	15	14	-0.169925	0.8042	>0,9999
	BP0506	43903	11	6	6	3	10	10	13	1.1375	0.3722	>0,9999
	BP0521	13354	2	1	2	2	1	0	0	-2.32193	0.8428	>0,9999
	BP0529	238168	43	28	29	26	26	33	38	0.224873	0.4876	>0,9999
	BP0533	27823	3	1	1	1	2	3	3	1.41504	0.8042	>0,9999
	BP0535	42660	3	0	1	1	2	2	7	2.45943	0.6555	>0,9999
	BP0541	27851	1	2	1	2	1	2	1	-0.321928	0.9605	>0,9999
	BP0545	57085	18	11	7	9	20	19	25	1.24511	0.0666	0.7866
	BP0547	23674	3	1	1	0	0	0	3	0.584963	0.9605	>0,9999
	BP0548	22341	2	1	1	0	2	2	2	1.58496	0.8428	>0,9999
	BP0551	33381	15	12	16	20	23	19	18	0.321928	0.5519	>0,9999
	BP0552	19589	9	11	8	12	14	12	15	0.403356	0.6201	>0,9999
	BP0553	46781	3	1	1	2	2	2	3	0.807355	0.8818	>0,9999
	BP0554	20535	4	2	5	3	2	4	4	0	>0,9999	>0,9999
	BP0556	79423	12	10	9	9	10	13	13	0.36257	0.6917	>0,9999
	BP0558	38172	22	25.29	34.17	25.42	30.8	20.19	29.58	-0.0751819	0.8818	>0,9999
	BP0559	48335	6	8	7	9	7	9	12	0.222392	0.8428	>0,9999
	BP0561	42475	15	16	22	19	25	21	24	0.296393	0.5193	>0,9999
	BP0562	18652	17	19	22	22	46	40	31	0.893085	0.0074	0.1485
	BP0563	33937	2	5	2	0	2	7	6	1.09954	0.6917	>0,9999
	BP0567	29593	3	3	2	3	2	5	2	0.169925	0.9605	>0,9999
	BP0569	52853	6	3	2	2	0	3	2	-0.485427	0.921	>0,9999
	BP0570	23730	1	1	0	1	1	1	1	0.584963	0.9605	>0,9999
	BP0571	97993	14	6	8	11	7	6	4	-0.556393	0.6917	>0,9999
	BP0572	25658	7	13	8	12	10	10	10	-0.137504	0.8818	>0,9999
	BP0573	75213	10	15	3	15	7	6	5	-0.874469	0.4571	>0,9999
	BP0575	24449	2	1	0	1	1	2	1	1	0.921	>0,9999
	BP0576	36078	4	5	4	4	8	7	7	0.758992	0.6555	>0,9999
	BP0579	32597	2	2	2	1	1	2	0	-0.736966	0.921	>0,9999
	BP0591	59451	2	0	0	0	0	2	0	0.666667	0.921	>0,9999
	BP0592	45527	3	0	0	2	0	1	1	0	>0,9999	>0,9999
	BP0598	51390	7	8	5	8	6	8	10	0.192645	0.8818	>0,9999
	BP0599	78178	5	2	2	2	1	4	4	0.584963	0.8818	>0,9999
	BP0601	33683	1	0	1	0	0	1	0	0	>0,9999	>0,9999
	BP0603	36176	11	5	7	7	5	6	7	-0.0780025	0.9605	>0,9999
	BP0604	46659	8	19	22	17	22	18	21	0.0727563	0.8818	>0,9999
	BP0606	22610	10	23	19	27	24	24	29	0.158262	0.6917	>0,9999
	BP0607	29012	18	17	26	24	38	29	33	0.577767	0.1019	0.986
	BP0608	56059	23	20	16	20	16	14	16	-0.283793	0.6201	>0,9999
	BP0609	53988	24	44	39	46	50	42	56	0.198226	0.3462	>0,9999
	BP0610	77005	10	10	7	11	10	13	6	0.0506261	0.9605	>0,9999
	BP0612	39988	5	4	5	6	3	5	1	-0.736966	0.7661	>0,9999
	BP0613	31543	1	0	0	0	0	0	1	0.333333	0.9605	>0,9999
	BP0617	24951	9	6	4	7	8	17	13	1.16046	0.2978	>0,9999
	BP0624	59154	9	13	11	17	8	6	9	-0.83399	0.3722	>0,9999
	BP0625	66664	14	24	16	18	9	6	3	-1.68806	0.0474	0.6284
	BP0627	63621	14	25	23	22	14	15	19	-0.544321	0.2754	>0,9999
	BP0628	39702	5	12	8	8	8	7	10	-0.163499	0.8818	>0,9999
	BP0629	37542	10	10	12	12	7	7	8	-0.628031	0.5519	>0,9999
	BP0630	34319	3	2	2	2	1	1	0	-1.58496	0.8428	>0,9999
	BP0634	44597	4	2	1	3	5	2	0	0.222392	0.9605	>0,9999
	BP0641	38406	2	2	2	2	4	4	1	0.584963	0.8818	>0,9999
	BP0650	42143	3	0	0	1	0	2	1	1.58496	0.921	>0,9999
	BP0653	46742	1	1	1	0	0	1	0	-1	0.9605	>0,9999
	BP0654	38413	4	2	4	6	3	2	1	-1	0.7661	>0,9999
	BP0659	35575	6	7	6	7	4	1	2	-1.51457	0.5193	>0,9999
	BP0661	82869	5	2	0	5	1	0	0	-2.80735	0.7661	>0,9999
	BP0662	38489	4	4	2	5	2	2	2	-0.874469	0.8042	>0,9999
	BP0663	46746	13	13	15	14	7	12	10	-0.534336	0.5193	>0,9999
	BP0664	38139	11	14	13	17	11	10	8	-0.601451	0.4571	>0,9999
	BP0665	79209	8	11	9	8	5	10	0	-0.900464	0.5193	>0,9999
	BP0666	67570	31	60	52	63	43	47	66	-0.165809	0.3462	>0,9999
	BP0667	19221	9	13	14	12	9	12	14	-0.156119	0.8428	>0,9999
	BP0677	49843	6	1	0	3	1	7	3	1.45943	0.7286	>0,9999
	BP0678	40648	10	2	2	7	7	5	6	0.710493	0.7286	>0,9999
	BP0680	12653	4	3	4	4	3	5	3	0	>0,9999	>0,9999
	BP0681	22093	4	2	3	3	4	5	3	0.584963	0.8428	>0,9999
	BP0682	37678	5	6	6	4	9	6	2	0.0874628	0.9605	>0,9999
	BP0683	38398	18	24	24	30	22	26	30	0	>0,9999	>0,9999
	BP0685	84883	2	1	0	0	0	0	1	0	>0,9999	>0,9999
	BP0689	59710	2	0	1	2	1	2	0	0	>0,9999	>0,9999
	BP0690	38580	14	15	7	14	13	16	18	0.384664	0.5855	>0,9999
	BP0693	34365	8	3	5	6	8	4	10	0.652077	0.6917	>0,9999
	BP0694	25449	5	2	4	2	7	3	10	1.32193	0.5519	>0,9999
	BP0697	37809	19	24	18	19	12	18	22	-0.230298	0.6555	>0,9999
	BP0698	55959	11	12	12	11	18	10	13	0.228269	0.7661	>0,9999
	BP0699	23776	4	1	1	2	1	2	1	0	>0,9999	>0,9999
	BP0700	25567	7	8	9	8	10	10	9	0.214125	0.8428	>0,9999
	BP0701	37657	10	11	7	12	15	15	13	0.519374	0.5193	>0,9999
	BP0702	86931	22	27	29	36	46	38	45	0.487665	0.0666	0.7866
	BP0707	9896	5	4	4	3	4	3	6	0.241008	0.921	>0,9999
	BP0708	23998	4	2	3	4	1	2	2	-0.847997	0.8428	>0,9999
	BP0709	72934	44	63	63	93	92	99	91	0.364764	0.0018	0.0457
	BP0710	32562	5	3	4	3	4	2	3	-0.152003	0.9605	>0,9999
	BP0711	57797	9	7	5	8	2	2	6	-1	0.6201	>0,9999
	BP0718	34110	7	4	8	4	4	8	7	0.247928	0.8818	>0,9999
	BP0721	136444	12	17	14	16	12	12	11	-0.425306	0.5519	>0,9999
	BP0722	50164	9	8	1	4.34	1	1	0	-2.73769	0.5855	>0,9999
	BP0723	60733	9	5.92	4	7.92	1	3	3	-1.34969	0.5855	>0,9999
	BP0727	29888	7	6	3	4	5	6	6	0.387023	0.8428	>0,9999
	BP0731	52850	9	9	10	11	13	14	13	0.415037	0.6201	>0,9999
	BP0732	46225	6	0	0	0	5	2	6	4.33333	0.5193	>0,9999
	BP0735	30309	6	4	5	4	4	4	6	0.106915	0.9605	>0,9999
	BP0740	80822	3	3	1	1	1	1	0	-1.32193	0.8818	>0,9999
	BP0744	16959	5	4	9	5	9	6	9	0.415037	0.7661	>0,9999
	BP0746	48203	9	5	2	6	8	6	5	0.547488	0.7661	>0,9999
	BP0747	41014	15	12	6	12	16	13	7	0.263034	0.7661	>0,9999
	BP0748	9442	3	3	2	3	6	5	6	1.08746	0.6555	>0,9999
	BP0749	26954	4	4	6	6	4	6	8	0.169925	0.921	>0,9999
	BP0751	38746	9	4	5	7	18	7	12	1.20945	0.2978	>0,9999
	BP0752	31227	2	2	2	2	2	0	2	-0.584963	0.921	>0,9999
	BP0760	182504	84	149	109	129	75	89	86	-0.630405	<0,0001	<0,0001
	BP0761	91008	12	5	5	10	3	3	3	-1.152	0.5855	>0,9999
	BP0762	60976	5	5	0	1	2	1	5	0.415037	0.921	>0,9999
	BP0763	56392	16	17	13	16	14	7	6	-0.768674	0.3462	>0,9999
	BP0771	66076	1	1	0	0	1	1	0	1	0.9605	>0,9999
	BP0772	90904	2	0	0	0	2	0	0	0.666667	0.921	>0,9999
	BP0774	29913	2	1	0	1	2	2	1	1.32193	0.8818	>0,9999
	BP0775	48677	3	0	0	0	2	2	2	2	0.7661	>0,9999
	BP0776	32777	1	0	0	1	0	1	1	1	0.9605	>0,9999
	BP0777	36324	11	15	13	11	16	13	9	-0.0374747	0.9605	>0,9999
	BP0779	71579	6	3	0	2	1	2	3	0.263034	0.9605	>0,9999
	BP0781	31375	1	1	0	0	0	0	0	-0.333333	0.9605	>0,9999
	BP0782	76725	3	1	2	2	0	0	0	-1.66667	0.8042	>0,9999
	BP0783	43302	3	3	1	4	1	2	0	-1.41504	0.8042	>0,9999
	BP0784	61104	8	6	3	6	5	6	6	0.180572	0.921	>0,9999
	BP0785	37329	1	0	1	3	0	0	0	-1.33333	0.8428	>0,9999
	BP0789	79148	19	15	16	14	16	16	27	0.39079	0.4876	>0,9999
	BP0790	19672	7	1	4	0	7	10	10	2.43296	0.2754	>0,9999
	BP0791	38870	28	65	82	77	100	73	71	0.123382	0.3214	>0,9999
	BP0792	30953	2	4	8	8	3	3	1	-1.51457	0.5193	>0,9999
	BP0793	30495	2	0	0	0	0	2	2	1.33333	0.8428	>0,9999
	BP0794	12104	4	2	7	5	13	9	10	1.19265	0.3722	>0,9999
	BP0795	77713	36	126	168	148	134	132	152	-0.0805434	0.2341	>0,9999
	BP0796	30646	2	1	2	1	1	2	1	0	>0,9999	>0,9999
	BP0800	42042	16	21	33	27	28	26	33	0.103093	0.7661	>0,9999
	BP0801	28981	16	28	36	34	45	34	42	0.304153	0.2542	>0,9999
	BP0802	15501	2	2	3	3	2	5	5	0.584963	0.8428	>0,9999
	BP0806	44901	5	1	2	3	2	2	1	-0.263034	0.9605	>0,9999
	BP0807	45338	7	2	4	3	4	3	5	0.415037	0.8818	>0,9999
	BP0813	63055	9	6	6	6	3	7	7	-0.0824622	0.9605	>0,9999
	BP0815	47086	2	0	0	0	0	0	2	0.666667	0.921	>0,9999
	BP0816	36055	5	3	4	4	3	4	2	-0.289507	0.921	>0,9999
	BP0819	39171	2	0	0	0	2	2	2	2	0.7661	>0,9999
	BP0820	51414	2	0	0	2	0	0	0	-0.666667	0.921	>0,9999
	BP0822	76613	5	2	0	4	0	0	0	-2	0.7661	>0,9999
	BP0823	23783	3	4	1	2	0	0	2	-1.80735	0.8042	>0,9999
	BP0824	18129	14	58	70	43	104	30	41	0.0333586	0.8428	>0,9999
	BP0825	32406	2	0	1	1	3	1	0	1	0.921	>0,9999
	BP0829	26499	5	1	0	1	3	4	2	2.16993	0.7286	>0,9999
	BP0831	72864	2	2	0	2	0	0	0	-1.33333	0.8428	>0,9999
	BP0834	34709	1	0	0	0	2	0	2	1.33333	0.8428	>0,9999
	BP0840	41046	140	834	740	522	571	611	874	-0.0277985	0.0474	0.6284
	BP0841	13595	1	1	1	1	1	1	1	0	>0,9999	>0,9999
	BP0842	18640	9	28	17	24	8	12	26	-0.584963	0.2542	>0,9999
	BP0843	34407	12	43	25	22	17	19	24	-0.584963	0.137	>0,9999
	BP0844	48489	27	100	75	91	53	75	113	-0.142393	0.2152	>0,9999
	BP0845	19757	6	2	3	4	5	8	10	1.35364	0.4876	>0,9999
	BP0846	56414	17	59	53	63	45	51	58	-0.184425	0.2978	>0,9999
	BP0847	81599	43	74	74	82	57	61	70	-0.290901	0.0373	0.5436
	BP0848	41879	2	1	3	1	0	1	1	-1.32193	0.8818	>0,9999
	BP0849	19704	6	5	0	4	4	5	8	0.917538	0.6917	>0,9999
	BP0850	23564	3	4	5	4	1	1	1	-2.11548	0.6201	>0,9999
	BP0852	74837	2	1	3	2	0	2	3	-0.263034	0.9605	>0,9999
	BP0853	76263	1	1	0	1	1	0	0	-1	0.9605	>0,9999
	BP0854	55194	2	1	2	2	0	1	2	-0.736966	0.921	>0,9999
	BP0856	81948	80	209	210	205	149	176	200	-0.249229	<0,0001	<0,0001
	BP0857	83037	10	6	4	8	1	1	3	-1.848	0.5193	>0,9999
	BP0863	41235	12	11	9	11	14	14	16	0.505235	0.5193	>0,9999
	BP0864	129216	15	10.65	5	8	6.65	8.65	6.65	-0.107619	0.9605	>0,9999
	BP0865	24240	3	3	3	3	4	3	0	-0.36257	0.921	>0,9999
	BP0866	17475	4	1	1	1	2	1	6	1.58496	0.7661	>0,9999
	BP0868	37535	16	24	27	26	46	38	44	0.733213	0.0115	0.2096
	BP0869	99762	44	43	53	42	64	68	53	0.422857	0.0198	0.3308
	BP0870	27503	6	9	8	4	9	8	9	0.308122	0.8042	>0,9999
	BP0873	24803	3	0	2	3	3	1	2	0.263034	0.9605	>0,9999
	BP0876	34051	5	6	3	2	4	8	7	0.788496	0.6917	>0,9999
	BP0877	29239	2	1	0	1	2	1	1	1	0.921	>0,9999
	BP0878	82658	10	9	6	10	6	11	8	0	>0,9999	>0,9999
	BP0888	29795	7	6	6	5	7	4	6	0	>0,9999	>0,9999
	BP0889	54289	6	4	3	3	4	4	6	0.485427	0.8428	>0,9999
	BP0894	47358	7	3	2	2	5	3	4	0.777608	0.8042	>0,9999
	BP0900	38852	6	4	3	5	6	3	3	0	>0,9999	>0,9999
	BP0901	38304	6	0	2	4	2	1	2	-0.263034	0.9605	>0,9999
	BP0903	44026	1	0	1	1	0	0	0	-0.666667	0.921	>0,9999
	BP0905	98641	13	6	4.26	15.26	11.26	10	17	0.584209	0.5193	>0,9999
	BP0906	77105	36	61	58	61	64	57	60	0.00799279	0.9605	>0,9999
	BP0909	42115	5	3	0	1	1	0	1	-1	0.921	>0,9999
	BP0913	36122	4	5	3	4	3	2	0	-1.26303	0.7286	>0,9999
	BP0919	51551	6	3	0	4	0	1	0	-2.80735	0.7661	>0,9999
	BP0922	46811	1	0	0	0	1	0	0	0.333333	0.9605	>0,9999
	BP0924	50115	11	7	12	6	6	9	11	0.0565835	0.9605	>0,9999
	BP0928	37452	1	0	0	1	0	0	0	-0.333333	0.9605	>0,9999
	BP0929	23818	1	0	1	1	0	2	1	0.584963	0.9605	>0,9999
	BP0941	66470	5	1	1	0	0	4	4	2	0.7661	>0,9999
	BP0942	30857	7	9	6	9	10	10	8	0.222392	0.8428	>0,9999
	BP0943	24567	30	78	43	48	53	77	69	0.235745	0.137	>0,9999
	BP0944	104134	32	39	34	39.49	51	38	30.49	0.0870931	0.7286	>0,9999
	BP0945	41279	8	8	9	9	20	9	15	0.758992	0.3722	>0,9999
	BP0946	39962	18	15	15	17	25	18	25	0.532874	0.2978	>0,9999
	BP0947	33488	10	14	9	11	15	19	13	0.467126	0.5193	>0,9999
	BP0948	55268	12	9	8	9	11	12	11	0.387023	0.6917	>0,9999
	BP0949	37775	3	0	0	1	0	2	4	2.58496	0.8042	>0,9999
	BP0950	63586	43	107	152	120	167	144	177	0.364683	<0,0001	<0,0001
	BP0953	47468	12	13	5	10	6	10	10	-0.106915	0.921	>0,9999
	BP0954	38268	13	8	9	9	18	13	9	0.621488	0.4876	>0,9999
	BP0955	42928	27	27	34	29	39	40	41	0.415037	0.137	>0,9999
	BP0958	41041	16	18	15	27	34	22	24	0.415037	0.3214	>0,9999
	BP0959	44899	1	1	0	1	0	1	0	-1	0.9605	>0,9999
	BP0960	44188	6	3	3	6	6	8	3	0.5025	0.8042	>0,9999
	BP0961	61263	27	81	90	84	119	97	70	0.165518	0.1243	>0,9999
	BP0962	32575	27	45	40	53	77	58	52	0.43837	0.0151	0.2595
	BP0964	69338	18	13	11	18	18	18	26	0.561879	0.3214	>0,9999
	BP0965	35612	22	47	47	44	65	50	37	0.139403	0.4876	>0,9999
	BP0966	40978	4	0	0	1	6	0	0	2.58496	0.8042	>0,9999
	BP0972	50092	2	0	0	0	2	0	1	1	0.8818	>0,9999
	BP0975	16268	14	23	27	29	26	22	24	-0.133856	0.7286	>0,9999
	BP0976	27459	3	0	1	3	1	4	2	0.807355	0.8818	>0,9999
	BP0977	66333	14	8	5	9	13	10	20	0.966833	0.2978	>0,9999
	BP0981	21213	1	1	1	1	1	1	0	-0.584963	0.9605	>0,9999
	BP0982	32844	7	5	5	3	5	4	11	0.621488	0.7286	>0,9999
	BP0983	44181	4	4	1	3	3	4	4	0.459432	0.8818	>0,9999
	BP0985	114163	8	10	10	11	3	6	8	-0.866733	0.4876	>0,9999
	BP0986	66604	4	0	0	1	0	3	2	2.32193	0.8428	>0,9999
	BP0988	29485	8	8	6	9	6	9	8	0	>0,9999	>0,9999
	BP0989	80997	32	29	40	34	54	40	52	0.503324	0.033	0.4999
	BP0990	31544	13	3	11	8	16	13	10	0.825971	0.3993	>0,9999
	BP0991	30150	12	8	13	17	20	18	10	0.337035	0.6201	>0,9999
	BP0992	67026	12	6	4	8	7	4	6	-0.0824622	0.9605	>0,9999
	BP0993	103955	48	71	97	79	96	80	115	0.236508	0.0292	0.4556
	BP0994	57459	22	18.3	22.59	23.89	29.6	28.3	33	0.488732	0.1974	>0,9999
	BP0995	62806	36	61.7	61.41	63.11	63.4	48.7	72	-0.0165184	0.921	>0,9999
	BP0996	42009	1	0	0	0	2	0	0	0.666667	0.921	>0,9999
	BP0999	87605	35	46	45	61	62	52	55	0.152952	0.3993	>0,9999
	BP1000	38054	43	115	125	114	203	196	124	0.563062	<0,0001	<0,0001
	BP1001	45172	23	30	29	33	50	48	53	0.714843	0.0035	0.0777
	BP1004	76445	2	0	0	0	0	2	0	0.666667	0.921	>0,9999
	BP1005	89636	7	3	3	6	4	5	7	0.415037	0.8428	>0,9999
	BP1006	29750	5	3	2	2	2	1	1	-0.807355	0.8818	>0,9999
	BP1011	36855	9	1	3	6	10	9	8	1.43296	0.3993	>0,9999
	BP1012	48701	3	0	3	2	1	3	3	0.485427	0.921	>0,9999
	BP1014	61600	1	0	0	1	0	0	0	-0.333333	0.9605	>0,9999
	BP1015	26874	6	3	2	5	8	10	8	1.37851	0.4277	>0,9999
	BP1016	13451	6	3	7	8	6	8	9	0.353637	0.8042	>0,9999
	BP1017	34569	1	1	0	0	0	0	0	-0.333333	0.9605	>0,9999
	BP1032	38195	3	2	4	4	7	4	4	0.584963	0.8042	>0,9999
	BP1033	17193	1	0	0	0	1	0	0	0.333333	0.9605	>0,9999
	BP1034	36697	1	0	0	0	1	0	0	0.333333	0.9605	>0,9999
	BP1036	39750	4	1	2	3	2	3	2	0.222392	0.9605	>0,9999
	BP1038	34012	12	12	11	20	17	12	18	0.128324	0.8428	>0,9999
	BP1040	48800	10	8	8	11	8	10	14	0.245112	0.8042	>0,9999
	BP1041	54315	9	4	3	3	7	6	12	1.32193	0.4571	>0,9999
	BP1045	35202	4	4	4	5	1	3	1	-1.37851	0.6917	>0,9999
	BP1046	67954	22	29	38	37	17	27	23	-0.634351	0.0666	0.7866
	BP1047	13381	7	13	18	30	23	18	18	-0.0480943	0.921	>0,9999
	BP1049	79135	4	2	0	2	1	0	2	-0.415037	0.9605	>0,9999
	BP1050	53273	7	6	5	7	13	10	9	0.830075	0.4876	>0,9999
	BP1051	58322	2	2	1	0	0	0	0	-1	0.8818	>0,9999
	BP1052	26462	4	6	3	7	10	10	8	0.807355	0.5519	>0,9999
	BP1054	97799	83	356.98	319.98	336.99	262.99	271.98	359.98	-0.180108	<0,0001	<0,0001
	BP1056	32040	18	18	25	19	30	33	43	0.773724	0.0292	0.4556
	BP1057	12981	9	24	21	24	33	40	36	0.65966	0.0474	0.6284
	BP1058	16449	1	0	0	0	0	0	1	0.333333	0.9605	>0,9999
	BP1059	19119	4	3	4	5	6	4	5	0.321928	0.8818	>0,9999
	BP1060	58376	6	4	2	6	6	8	2	0.415037	0.8428	>0,9999
	BP1062	42050	10	7	5	3	10	7	8	0.736966	0.6201	>0,9999
	BP1063	31424	4	0	0	0	1	4	0	1.66667	0.8042	>0,9999
	BP1064	86256	20	1.27	1.82	2.27	1.63	1.54	3	0.203037	0.921	>0,9999
	BP1066	18006	1	0	0	0	0	0	1	0.333333	0.9605	>0,9999
	BP1068	61077	8	4	4	7	2	7	5	-0.0995357	0.9605	>0,9999
	BP1071	40937	17	11	14	13	25	11	14	0.395929	0.5519	>0,9999
	BP1072	79409	11	6	7	13	7	4	5	-0.70044	0.6201	>0,9999
	BP1073	56319	11	10	8	9	13	9	8	0.152003	0.8818	>0,9999
	BP1074	30130	2	2	2	1	0	1	0	-2.32193	0.8428	>0,9999
	BP1075	67249	27	47	40	44	41	59	60	0.288505	0.1505	>0,9999
	BP1076	30054	13	11	15	11	17	18	8	0.216811	0.7661	>0,9999
	BP1077	71670	37	69	43	68	51	54	68	-0.0572249	0.7286	>0,9999
	BP1078	24365	7	4	4	3	7	8	7	1	0.5855	>0,9999
	BP1079	47548	11	3	3	4	8	8	4	1	0.6201	>0,9999
	BP1084	44530	10	7	7	9	19	12	18	1.09115	0.1974	>0,9999
	BP1085	37346	5	2	2	2	3	4	2	0.584963	0.8818	>0,9999
	BP1087	18089	6	12	18	25	24	16	16	0.0259952	0.9605	>0,9999
	BP1090	56359	1	0	0	0	0	1	0	0.333333	0.9605	>0,9999
	BP1091	28260	2	0	0	2	1	2	1	1	0.921	>0,9999
	BP1092	107405	27	20	15	26	11	19	16	-0.407175	0.4571	>0,9999
	BP1098	33493	2	1.25	1	1.5	1	1.75	1.75	0.263034	0.9605	>0,9999
	BP1102	56818	31	42	42	51	58	45	53	0.208587	0.2978	>0,9999
	BP1103	58163	13	12	8	10	22	15	17	0.847997	0.2341	>0,9999
	BP1105	63501	3	4	2	4	3	1	2	-0.736966	0.8428	>0,9999
	BP1106	84086	3	1	2	1	3	1	3	0.807355	0.8818	>0,9999
	BP1107	46451	11	6	4	7	8	5	9	0.371969	0.8042	>0,9999
	BP1108	28154	12	9	5	9	4	13	8	0.120294	0.921	>0,9999
	BP1112	143717	124	481	428	479	362	378	469	-0.199193	<0,0001	<0,0001
	BP1115	71150	5	1	4	3	7	3	3	0.70044	0.8042	>0,9999
	BP1116	32467	4	2	3	4	7	2	4	0.530515	0.8428	>0,9999
	BP1117	29256	5	2	2	3	3	2	4	0.36257	0.921	>0,9999
	BP1119	23910	28	124	152	122	74	115	109	-0.417456	<0,0001	<0,0001
	BP1120	101332	66	140	139	133	154	146	177	0.211345	0.0013	0.0353
	BP1123	87198	5	14	9	7	3	4	2	-1.73697	0.2978	>0,9999
	BP1124	109082	67	106	195	131	136	132	131	-0.114643	0.1019	0.986
	BP1125	42893	31	82	116	79	83	92	97	-0.0262793	0.8042	>0,9999
	BP1126	51347	39	63	116	74	72	57	105	-0.112629	0.3462	>0,9999
	BP1127	45799	12	10	9	8	12	11	11	0.332575	0.7286	>0,9999
	BP1129	35418	2	1	2	0	0	2	1	0	>0,9999	>0,9999
	BP1131	35420	1	0	0	1	0	1	0	0	>0,9999	>0,9999
	BP1143	49657	18	17	17	16	23	25	20	0.443607	0.3722	>0,9999
	BP1144	88708	38	33	35	46	60	60	55	0.618321	0.0025	0.0605
	BP1145	75690	7	8	3	5	1	3	4	-1	0.6917	>0,9999
	BP1146	32817	14	13	15	14	12	21	30	0.584963	0.2978	>0,9999
	BP1148	29436	6	4	4	6	4	7	5	0.192645	0.921	>0,9999
	BP1149	60572	11	4	5	7	10	2	2	-0.192645	0.921	>0,9999
	BP1150	29231	12	17	19	18	14	13	18	-0.263034	0.6555	>0,9999
	BP1151	22602	8	11	7	7	12	14	18	0.815575	0.3462	>0,9999
	BP1152	19863	5	11	7	9	16	19	6	0.602665	0.4876	>0,9999
	BP1156	50061	2	1	0	0	1	4	2	2.80735	0.7661	>0,9999
	BP1163	51757	12	6	5	9	10	17	14	1.03562	0.2978	>0,9999
	BP1168	34978	2	0	0	2	0	0	0	-0.666667	0.921	>0,9999
	BP1171	21834	1	0	0	0	0	0	1	0.333333	0.9605	>0,9999
	BP1175	12972	2	3	2	2	3	1	3	0	>0,9999	>0,9999
	BP1176	38383	8	6	4	8	8	6	11	0.473931	0.7286	>0,9999
	BP1181	29628	1	3	3	8	2	3	3	-0.807355	0.7661	>0,9999
	BP1183	33835	1	0	1	1	0	0	0	-0.666667	0.921	>0,9999
	BP1189	20665	6	6	3	5	10	8	14	1.19265	0.3722	>0,9999
	BP1191	35524	1	1	1	0	0	1	0	-1	0.9605	>0,9999
	BP1192	13648	2	0	0	0	0	2	2	1.33333	0.8428	>0,9999
	BP1194	26306	1	1	1	0	1	1	1	0.584963	0.9605	>0,9999
	BP1197	30849	5	2	1	1	3	3	4	1.32193	0.7661	>0,9999
	BP1198	96707	76	139	141	151	205	198	190	0.460344	<0,0001	<0,0001
	BP1201	72643	51	316	269	271	202	178	227	-0.495914	<0,0001	<0,0001
	BP1202	29665	3	0	0	0	3	2	1	2	0.7661	>0,9999
	BP1203	45413	10	14	10	12	4	3	2	-2	0.1807	>0,9999
	BP1204	29507	10	17	18	29	10	7	7	-1.41504	0.0474	0.6284
	BP1206	34972	1	0	0	0	0	0	1	0.333333	0.9605	>0,9999
	BP1211	49775	1	0	0	0	1	0	0	0.333333	0.9605	>0,9999
	BP1214	38671	3	1	1	0	0	2	0	0	>0,9999	>0,9999
	BP1218	59167	6	1	1	1	2	4	4	1.73697	0.7286	>0,9999
	BP1219	34896	9	14	9	10	6	14	20	0.277534	0.7286	>0,9999
	BP1220	32201	11	8	2	3	6	10	9	0.943416	0.5519	>0,9999
	BP1221	41972	8	7	7	9	11	10	13	0.563901	0.5855	>0,9999
	BP1222	28371	7	9	3	4	7	10	10	0.754888	0.5855	>0,9999
	BP1223	24844	3	1	1	4	3	2	0	-0.263034	0.9605	>0,9999
	BP1225	39548	3	1	1	0	2	2	2	1.58496	0.8428	>0,9999
	BP1226	67074	2	0	2	3	1	0	2	-0.736966	0.921	>0,9999
	BP1227	48164	6	6	3	4	6	5	4	0.206451	0.921	>0,9999
	BP1232	16037	5	1	0	2	1	6	11	2.58496	0.4571	>0,9999
	BP1233	33758	6	5	8	6	9	6	3	-0.0780025	0.9605	>0,9999
	BP1236	16980	2	0	1	1	2	1	2	1.32193	0.8818	>0,9999
	BP1237	50932	13	10	7	9	16	9	9	0.387023	0.6917	>0,9999
	BP1238	59169	5	4	4	3	9	8	10	1.29546	0.4277	>0,9999
	BP1241	35910	1	0	0	0	1	0	0	0.333333	0.9605	>0,9999
	BP1242	33433	3	3	0	0	4	3	3	1.73697	0.7286	>0,9999
	BP1243	38245	5	3	4	4	5	5	3	0.241008	0.921	>0,9999
	BP1244	62665	22	36	30	30	21	18	22	-0.654225	0.0827	0.8658
	BP1245	27937	11	9	10	5	25	14	20	1.29768	0.0827	0.8658
	BP1246	56778	22	25	28	27	34	31	28	0.217231	0.5193	>0,9999
	BP1247	107192	50	61	58	89	68	67	67	-0.0422282	0.7661	>0,9999
	BP1248	15806	4	0	4	1	2	0	3	0	>0,9999	>0,9999
	BP1249	31510	7	1	5	5	1	2	5	-0.459432	0.8818	>0,9999
	BP1250	69413	34	35	41	53	61	59	66	0.527932	0.0047	0.1028
	BP1251	29603	7	10	8	7	7	7	4	-0.473931	0.7286	>0,9999
	BP1252	17585	4	2	4	2	1	1	1	-1.41504	0.8042	>0,9999
	BP1253	25432	6	9	8	3	4	4	5	-0.621488	0.7286	>0,9999
	BP1254	104021	40	57	36	44	40	40	55	-0.0212165	0.921	>0,9999
	BP1256	29832	8	6	3	7	12	6	5	0.523562	0.7286	>0,9999
	BP1257	63094	7	4	9	7	1	4	1	-1.73697	0.4876	>0,9999
	BP1258	53199	7	3	6	3	2	4	7	0.115477	0.9605	>0,9999
	BP1259	38079	7	3	1	5	5	6	4	0.736966	0.7661	>0,9999
	BP1260	116693	7	1	1	8	3	3	4	0	>0,9999	>0,9999
	BP1262	49737	31	50	66	59	93	75	76	0.479526	0.0006	0.0196
	BP1263	17902	8	6	17	4	16	8	27	0.917538	0.2341	>0,9999
	BP1264	79085	25	30	24	27	24	35	32.26	0.172061	0.6201	>0,9999
	BP1265	38786	2	0	0	2	0	1	0	-1	0.9605	>0,9999
	BP1266	92611	29	24	49	33.51	37	43	52.51	0.315112	0.1974	>0,9999
	BP1273	25418	10	16	5	11	8	13	13	0.0874628	0.921	>0,9999
	BP1274	45416	6	3	1	5	0	2	1	-1.58496	0.7661	>0,9999
	BP1275	45561	1	0	1	1	0	0	0	-0.666667	0.921	>0,9999
	BP1277	39985	13	13	22	21	22	19	20	0.123382	0.8042	>0,9999
	BP1280	33185	10	18	20	18	24	23	27	0.402098	0.3722	>0,9999
	BP1281	89919	35	54	61	78	89	54	61	0.0799683	0.5855	>0,9999
	BP1284	43576	6	6	5	5	3	5	6	-0.192645	0.921	>0,9999
	BP1285	40370	30	73	56	69	108	59	66	0.23483	0.0827	0.8658
	BP1290	19036	2	0	0	0	0	2	0	0.666667	0.921	>0,9999
	BP1291	36938	4	1	8	4	0	1	0	-3.70044	0.5519	>0,9999
	BP1292	37698	3	2	3	3	3	3	3	0.169925	0.9605	>0,9999
	BP1294	36975	8	12	4	8	5	10	7	-0.125531	0.921	>0,9999
	BP1296	34512	10	34	33	21	14	18	29	-0.528694	0.1807	>0,9999
	BP1297	39248	2	3	1	1	1	3	0	-0.321928	0.9605	>0,9999
	BP1299	44815	1	0	0	0	0	1	0	0.333333	0.9605	>0,9999
	BP1300	36029	14	6	8	13	12	14	14	0.567041	0.5193	>0,9999
	BP1301	25574	2	0	0	0	0	0	4	1.33333	0.8428	>0,9999
	BP1305	52174	24	17	19	25	26	32	30	0.528694	0.1807	>0,9999
	BP1306	13729	1	0	0	0	1	0	1	0.666667	0.921	>0,9999
	BP1307	20929	4	0	2	1	1	2	1	0.415037	0.9605	>0,9999
	BP1315	46014	9	2	4	8	21	18	17	2	0.0373	0.5436
	BP1319	48740	8	1	1	1	5	7	2	2.22239	0.5855	>0,9999
	BP1320	32034	15	14	15	17	26	31	25	0.83399	0.0743	0.8223
	BP1321	58755	7	4	2	4	7	6	5	0.847997	0.6917	>0,9999
	BP1323	133689	3	2	3	3	7	4	4	0.906891	0.7286	>0,9999
	BP1344	95036	4	2	1	2	1	3	2	0.263034	0.9605	>0,9999
	BP1348	57441	2	2	1	1	2	3	1	0.584963	0.921	>0,9999
	BP1355	52529	4	3	1	1	2	0	5	0.485427	0.921	>0,9999
	BP1358	35292	8	6	2	8	3	3	4	-0.678072	0.7661	>0,9999
	BP1359	47361	10	14	12	14	9	10	6	-0.678072	0.4571	>0,9999
	BP1360	39717	12	20	13	15	9	9	14	-0.584963	0.4277	>0,9999
	BP1362	85108	3	3	1	2	1	2	2	-0.263034	0.9605	>0,9999
	BP1364	37212	19	29	42	32	23	19	21	-0.709221	0.0474	0.6284
	BP1376	50118	2	0	0	0	2	0	0	0.666667	0.921	>0,9999
	BP1381	78778	3	0	0	0	0	1	3	1.33333	0.8428	>0,9999
	BP1382	59007	1	0	0	0	1	0	0	0.333333	0.9605	>0,9999
	BP1410	48308	2	0	0	0	2	0	0	0.666667	0.921	>0,9999
	BP1412	63729	11	9	5	12	9	14	10	0.343954	0.7286	>0,9999
	BP1413	30611	12	23	17	20	16	16	22	-0.152003	0.7661	>0,9999
	BP1415	55926	17	24	27	24	33	24	33	0.263034	0.4571	>0,9999
	BP1417	109288	9	5	2	8	4	5	2	-0.447459	0.8428	>0,9999
	BP1418	29871	17	28	32	30	39	38	25	0.180572	0.5519	>0,9999
	BP1419	28036	17	132	89	111	117	109	117	0.0470253	0.5855	>0,9999
	BP1420	37271	40	98	102	112	142	118	92	0.174029	0.0474	0.6284
	BP1421	28463	14	56	64	28	26	31	54	-0.415037	0.0666	0.7866
	BP1422	25055	10	14	16	16	20	20	12	0.176878	0.7661	>0,9999
	BP1423	34678	9	6	5	7	10	10	7	0.584963	0.6555	>0,9999
	BP1425	44123	13	13	10	13	11	17	17	0.321928	0.6555	>0,9999
	BP1426	46883	13	8	11	19	5	8	3	-1.24793	0.2754	>0,9999
	BP1427	88122	50	106	92	98	68	77	105	-0.243669	0.0226	0.3739
	BP1428	24393	8	4	12	9	20	13	14	0.910733	0.2754	>0,9999
	BP1429	42515	15	23	23	21	24	24	22	0.0631938	0.8818	>0,9999
	BP1430	59643	7	10	13	9	13	13	18	0.459432	0.5519	>0,9999
	BP1431	27924	8	2	3	4	8	4	5	0.917538	0.6917	>0,9999
	BP1432	72672	16	30	19	25	21	22	19	-0.255257	0.5519	>0,9999
	BP1434	48124	9	1	3	3	3	6	8	1.28011	0.6201	>0,9999
	BP1435	32835	14	31	18	24	29	32	31	0.333737	0.3462	>0,9999
	BP1436	86653	50	149	136	132	126	141	169	0.0642808	0.3462	>0,9999
	BP1437	46147	4	1	1	1	3	4	2	1.58496	0.7661	>0,9999
	BP1438	15457	1	1	2	3	1	1	2	-0.584963	0.921	>0,9999
	BP1440	34125	33	185	150	142	81	102	122	-0.64518	<0,0001	<0,0001
	BP1442	19791	2	0	0	1	1	2	1	2	0.8818	>0,9999
	BP1443	16436	2	1	2	3	6	6	6	1.58496	0.5519	>0,9999
	BP1445	44717	24	47	35	45	22	20	26	-0.901222	0.0035	0.0777
	BP1446	42942	14	23	31	24	26	23	18	-0.219313	0.5855	>0,9999
	BP1447	33245	12	19	27	19	15	17	16	-0.437405	0.3993	>0,9999
	BP1449	23143	1	1	1	1	0	0	0	-1	0.8818	>0,9999
	BP1451	36163	19	15	18	22	28	21	28	0.485427	0.2754	>0,9999
	BP1452	42269	18	31	31	26	42	35	26	0.227069	0.4571	>0,9999
	BP1453	119197	37	56	52	53	60	48	30	-0.222392	0.2542	>0,9999
	BP1455	25841	11	7	7	12	16	16	13	0.791413	0.3462	>0,9999
	BP1462	48470	8	7	8	8	11	11	8	0.383329	0.7286	>0,9999
	BP1463	30708	5	2	2	3	3	1	1	-0.485427	0.921	>0,9999
	BP1464	20302	2	1	2	1	2	3	1	0.584963	0.921	>0,9999
	BP1465	70792	10	10	11	9	13	15	18	0.616671	0.4277	>0,9999
	BP1466	21892	2	1	1	1	2	1	2	0.736966	0.921	>0,9999
	BP1467	43447	13	7.68	9	11	8.68	11.36	16.36	0.395095	0.6917	>0,9999
	BP1468	21645	1	1	0	1	1	0	0	-1	0.9605	>0,9999
	BP1469	53134	2	2	0	0	0	0	0	-0.666667	0.921	>0,9999
	BP1470	116501	11	7	6	8	3	8	9	-0.0703893	0.9605	>0,9999
	BP1471	64181	3	1	1	2	3	4	3	1.32193	0.7661	>0,9999
	BP1477	44208	1	1	1	0	2	1	0	0.584963	0.9605	>0,9999
	BP1480	79320	13	13	17	15	19	14	14	0.0627358	0.921	>0,9999
	BP1481	53660	18	26	33	30	24	28	20	-0.305808	0.3993	>0,9999
	BP1482	66943	7	4	6	3	8	8	6	0.758992	0.6555	>0,9999
	BP1483	41744	14	16	20	17	20	17	22	0.154723	0.7661	>0,9999
	BP1484	42382	19	31	29	24	48	34	40	0.53842	0.0596	0.7493
	BP1485	61819	39	94	51	79	64	85	83	0.0506261	0.6917	>0,9999
	BP1487	45332	34	174	177	191	138	114	106	-0.598333	<0,0001	<0,0001
	BP1488	24831	5	5	8	6	0	1	2	-2.66297	0.4277	>0,9999
	BP1489	60325	2	1	2	1	1	1	1	-0.415037	0.9605	>0,9999
	BP1490	24067	5	7	5	6	7	7	8	0.289507	0.8428	>0,9999
	BP1497	77464	31	30	35	38	33	41	41	0.15899	0.5519	>0,9999
	BP1498	24050	8	9	11	12	23	23	20	1.04439	0.0919	0.9267
	BP1499	36427	6	3	4	7	9	9	7	0.836501	0.5855	>0,9999
	BP1500	18627	1	0	1	0	1	1	0	1	0.9605	>0,9999
	BP1502	67950	11	12	4	8	7	7	9	-0.0614005	0.9605	>0,9999
	BP1505	35773	2	0	0	2	1	0	0	-1	0.9605	>0,9999
	BP1506	49879	12	20	20	22	25	23	21	0.154328	0.7286	>0,9999
	BP1512	20511	3	2	3	3	1	1	2	-1	0.8428	>0,9999
	BP1519	39015	27	76	82	82	104	92	77	0.185867	0.1019	0.986
	BP1520	22442	4	1	2	3	0	0	1	-2.58496	0.8042	>0,9999
	BP1521	49036	20	31	16	18	34	19	26	0.281413	0.4876	>0,9999
	BP1526	19540	2	0	1	0	1	2	5	3	0.7286	>0,9999
	BP1527	59656	15	11	8	12	15	17	15	0.600393	0.4277	>0,9999
	BP1528	39508	6	2	2	3	6	3	6	1.09954	0.6917	>0,9999
	BP1529	69887	14	13	13.06	15	13	11	6.06	-0.449889	0.5855	>0,9999
	BP1531	36031	7	6	6	7	3	6	4	-0.547488	0.7661	>0,9999
	BP1532	64036	9	11	14	11	9	6	2	-1.08246	0.3462	>0,9999
	BP1535	55044	16	10	12	12	17	11	17	0.40439	0.5855	>0,9999
	BP1536	20740	2	0	2	0	2	0	2	1	0.921	>0,9999
	BP1537	49257	18	23	26	25	25	24	33	0.148099	0.6917	>0,9999
	BP1538	63595	22	22	21	25	33	22	34	0.388271	0.2978	>0,9999
	BP1539	35411	4	0	1	1	1	2	3	1.58496	0.8428	>0,9999
	BP1541	19503	5	3	3	1	4	3	3	0.514573	0.8818	>0,9999
	BP1548	122496	1	1	1	0	0	0	0	-0.666667	0.921	>0,9999
	BP1549	79395	18	10	5	16	12	16	22	0.68966	0.3462	>0,9999
	BP1550	12163	2	0	0	0	1	1	4	2	0.7661	>0,9999
	BP1551	37060	3	1	1	1	3	2	3	1.41504	0.8042	>0,9999
	BP1555	34652	5	4	3	5	6	3	3	0	>0,9999	>0,9999
	BP1556	22686	2	1	0	1	0	1	3	1	0.921	>0,9999
	BP1563	22459	7	11	7	12	17	12	15	0.552541	0.4876	>0,9999
	BP1566	100549	13	8	11	10	13	15	11	0.427421	0.6201	>0,9999
	BP1568	23775	7	5	0	4	3	2	4	0	>0,9999	>0,9999
	BP1569	48168	40	119	90	111	125	146	165	0.446256	<0,0001	<0,0001
	BP1570	33329	16	30	47	41	55	53	44	0.365284	0.0919	0.9267
	BP1573	28616	25	53	58	57	50	38	35	-0.449803	0.0257	0.4147
	BP1575	48159	11	34	21	24	7	8	12	-1.54889	0.01	0.1853
	BP1576	84837	18	15	7	21	16	19	12	0.128324	0.8428	>0,9999
	BP1577	13188	1	0	0	0	1	0	1	0.666667	0.921	>0,9999
	BP1578	27770	8	10	13	12	13	17	21	0.543142	0.4277	>0,9999
	BP1579	56658	1	1	1	1	1	0	0	-1.58496	0.921	>0,9999
	BP1580	27169	1	0	0	1	0	0	0	-0.333333	0.9605	>0,9999
	BP1581	28107	11	11	12	14	9	8	8	-0.565597	0.5519	>0,9999
	BP1583	57601	15	6	6	8	11	12	11	0.765535	0.4876	>0,9999
	BP1587	42146	11	6	9	10	12	15	13	0.678072	0.4571	>0,9999
	BP1588	34156	11	8	8	11	16	13	15	0.704544	0.3993	>0,9999
	BP1590	35861	4	2	0	2	2	3	2	0.807355	0.8818	>0,9999
	BP1592	67722	2	2	0	2	0	0	1	-2	0.8818	>0,9999
	BP1593	25400	7	4	2	4	9	5	3	0.765535	0.7286	>0,9999
	BP1596	56543	15	17	20	18	21	18	26	0.241008	0.6201	>0,9999
	BP1597	41090	3	4	1	3	2	2	1	-0.678072	0.8818	>0,9999
	BP1598	67094	5	3	3	0	2	5	4	0.874469	0.8042	>0,9999
	BP1599	33985	4	4	2	2	3	2	2	-0.192645	0.9605	>0,9999
	BP1600	25829	3	1	1	2	2	1	0	-0.415037	0.9605	>0,9999
	BP1601	35490	7	7	11	9	10	7	9	-0.0544478	0.9605	>0,9999
	BP1605	41610	19	16	16	21	28	22	31	0.61193	0.1651	>0,9999
	BP1606	31937	7	5	3	5	13	6	9	1.10692	0.4571	>0,9999
	BP1607	34239	2	0	0	0	2	0	1	1	0.8818	>0,9999
	BP1611	14434	7	7	9	10	10	10	10	0.206451	0.8428	>0,9999
	BP1612	76845	8	4.35	3	4	4.35	3.35	7.35	0.407071	0.8818	>0,9999
	BP1613	36413	13	14	14	16	24	25	30	0.844349	0.0827	0.8658
	BP1614	34181	1	0	0	0	0	1	0	0.333333	0.9605	>0,9999
	BP1616	31000	11	36	33	27	40	40	50	0.437405	0.0919	0.9267
	BP1619	83472	3	2	2	2	1	2	1	-0.584963	0.921	>0,9999
	BP1630	53434	21	24	25	26	33	30	26	0.246915	0.4876	>0,9999
	BP1636	87274	2	0	0	2	0	0	0	-0.666667	0.921	>0,9999
	BP1638	66760	2	4	5	4	5	6	7	0.469485	0.8042	>0,9999
	BP1651	26397	5	1	4	2	2	2	3	0	>0,9999	>0,9999
	BP1664	30067	4	1	2	1	1	1	4	0.584963	0.921	>0,9999
	BP1665	38027	4	2	1	3	4	3	2	0.584963	0.8818	>0,9999
	BP1698	19582	1	1	1	1	1	1	1	0	>0,9999	>0,9999
	BP1699	42698	3	2	2	1	5	3	1	0.847997	0.8428	>0,9999
	BP1701	54541	7	1	6	3	2	7	10	0.925999	0.6555	>0,9999
	BP1702	30446	7	3	2	3	4	2	4	0.321928	0.921	>0,9999
	BP1706	67346	13	6	4	5	14	5	14	1.1375	0.3722	>0,9999
	BP1707	29802	2	3	2	0	1	2	1	-0.321928	0.9605	>0,9999
	BP1708	38666	15	1	1	0	37	12	10	4.88264	0.0047	0.1028
	BP1713	18661	3	4	5	3	6	5	4	0.321928	0.8818	>0,9999
	BP1715	50725	2	0	2	2	0	0	0	-1.33333	0.8428	>0,9999
	BP1716	39998	1	0	0	0	0	0	1	0.333333	0.9605	>0,9999
	BP1718	25142	1	1	2	1	2	1	1	0	>0,9999	>0,9999
	BP1719	29048	3	2	2	3	6	5	2	0.893085	0.7661	>0,9999
	BP1720	28283	8	4	3	2	4	3	10	0.917538	0.6917	>0,9999
	BP1721	57564	21	45	43	44	29	32	50	-0.249978	0.2978	>0,9999
	BP1722	66681	9	4	7	6	7	5	5	0	>0,9999	>0,9999
	BP1723	61078	2	0	0	0	0	0	2	0.666667	0.921	>0,9999
	BP1725	59646	27	48	22	39	29	32	40	-0.109973	0.6917	>0,9999
	BP1726	18016	3	0	0	0	1	1	3	1.66667	0.8042	>0,9999
	BP1727	15296	2	0	0	0	1	1	3	1.66667	0.8042	>0,9999
	BP1728	26376	6	1	1	2	4	5	9	2.16993	0.4876	>0,9999
	BP1729	50225	32	0	1	0	53	56	62	7.41785	<0,0001	<0,0001
	BP1730	33065	7	1	2	4	2	1	3	-0.222392	0.9605	>0,9999
	BP1731	27146	13	9	11	9	17	13	15	0.633872	0.4277	>0,9999
	BP1732	73494	44	110	65	111	80	76	90	-0.217357	0.0474	0.6284
	BP1733	38456	1	0	0	0	2	1	1	1.33333	0.8428	>0,9999
	BP1736	11898	2	1	2	1	0	1	2	-0.415037	0.9605	>0,9999
	BP1739	94498	1	0	0	1	0	0	0	-0.333333	0.9605	>0,9999
	BP1745	43580	2	0	1	1	0	1	1	0	>0,9999	>0,9999
	BP1746	51338	12	12	12	15	14	15	13	0.106915	0.8818	>0,9999
	BP1751	43458	16	16	10	15	13	13	23	0.257158	0.6917	>0,9999
	BP1752	26997	1	0	0	0	0	1	0	0.333333	0.9605	>0,9999
	BP1753	107488	32	34	38	40	53	51	44	0.402098	0.0743	0.8223
	BP1754	37046	7	7	4	7	6	3	3	-0.584963	0.7661	>0,9999
	BP1756	80072	20	12	7	13	16	13	9	0.247928	0.7661	>0,9999
	BP1757A	14166	1	1	1	0	0	0	1	-1	#N/A	#N/A
	BP1759	87404	24	24	15	19	30	22	34	0.568284	0.1651	>0,9999
	BP1761	72824	8	5	0	1	3	5	4	1	0.7661	>0,9999
	BP1762	32987	2	1	1	2	2	3	3	1	0.8428	>0,9999
	BP1763	41290	13	7	8	9	14	9	12	0.544321	0.5855	>0,9999
	BP1764	29435	19	39	34	41	70	51	43	0.524662	0.0132	0.2323
	BP1766	11773	1	0	0	1	0	0	1	0	>0,9999	>0,9999
	BP1767	51923	4	2	2	2	0	0	3	-1	0.8818	>0,9999
	BP1770	8963	1	0	0	0	1	0	2	1	0.8818	>0,9999
	BP1774	49577	42	69	93	72	91	90	100	0.264062	0.0198	0.3308
	BP1775	24520	8	38	48	42	51	44	36	0.033423	0.8818	>0,9999
	BP1776	49465	26	67	44	57	58	69	58	0.139064	0.3993	>0,9999
	BP1777	94251	59	108	109	108	137	145	106	0.255617	0.0018	0.0457
	BP1778	34516	2	1	0	2	0	2	2	0.415037	0.9605	>0,9999
	BP1782	29498	1	0	1	0	0	0	1	0	>0,9999	>0,9999
	BP1794	37602	3	1	2	1	2	1	2	0.321928	0.9605	>0,9999
	BP1795	45716	24	40	44	43	66	50	53	0.412195	0.0373	0.5436
	BP1796	77589	12	7	1	4	6	5	6	0.5025	0.8042	>0,9999
	BP1797	20118	2	0	1	1	1	1	1	0.584963	0.9605	>0,9999
	BP1798	20936	1	0	0	0	1	0	1	0.666667	0.921	>0,9999
	BP1799	45413	19	22	15	16	33	26	22	0.61193	0.1651	>0,9999
	BP1800	15012	8	1	9	2	6	4	8	0.584963	0.7661	>0,9999
	BP1801	15671	1	1	0	0	2	1	3	2.58496	0.8042	>0,9999
	BP1803	70074	14	17	18	16	21	22	19	0.281771	0.5855	>0,9999
	BP1804	12769	1	1	1	1	1	1	0	-0.584963	0.9605	>0,9999
	BP1806	44386	6	5	5	5	7	10	9	0.793549	0.5855	>0,9999
	BP1813	51005	1	0	0	1	0	0	0	-0.333333	0.9605	>0,9999
	BP1814	45259	3	1	1	1	1	3	3	1.22239	0.8428	>0,9999
	BP1815	33412	5	4	4	4	5	4	2	-0.125531	0.9605	>0,9999
	BP1816	22547	7	2	6	4	5	3	4	0	>0,9999	>0,9999
	BP1817	40199	17	25	21	28	31	35	24	0.2824	0.4277	>0,9999
	BP1818	48354	16	20	20	31	17	16	19	-0.449307	0.3462	>0,9999
	BP1819	54399	10	3	1	4	7	7	5	1.24793	0.5855	>0,9999
	BP1827	74660	1	0	0	0	0	0	1	0.333333	0.9605	>0,9999
	BP1836	96142	47	78	67	65	95	88	90	0.378512	0.0018	0.0457
	BP1838	25300	10	15	17	17	11	11	12	-0.527247	0.4571	>0,9999
	BP1839	11353	3	2	1	1	4	5	4	1.70044	0.6555	>0,9999
	BP1840	24725	7	2	5	10	5	6	12	0.436099	0.7661	>0,9999
	BP1841	49488	3	3	2	2	3	3	3	0.36257	0.921	>0,9999
	BP1842	47621	1	2	0	1	1	2	2	0.736966	0.921	>0,9999
	BP1843	18302	7	7	10	9	11	4	12	0.0544478	0.9605	>0,9999
	BP1845	35391	12	12	14	12	13	16	11	0.0740006	0.921	>0,9999
	BP1846	40855	3	2	0	2	2	2	2	0.584963	0.921	>0,9999
	BP1847	63466	11	2	2	3	7	7	14	2	0.2978	>0,9999
	BP1848	61606	9	10	5	7	8	8	7	0.0641303	0.9605	>0,9999
	BP1849	33634	4	7	6	7	11	9	3	0.201634	0.8818	>0,9999
	BP1850	31352	3	1	1	0	2	1	4	1.80735	0.8042	>0,9999
	BP1852	56429	12	11	10	12	17	14	13	0.415037	0.5855	>0,9999
	BP1855	53156	1	1	0	1	0	0	0	-0.666667	0.921	>0,9999
	BP1857	52501	31	88	90	93	118	92	99	0.189314	0.0596	0.7493
	BP1859	44718	1	0	0	0	0	0	1	0.333333	0.9605	>0,9999
	BP1864	52553	4	1	3	0	3	1	3	0.807355	0.8818	>0,9999
	BP1865	26020	2	0	0	1	0	2	0	1	0.9605	>0,9999
	BP1874	48014	10	7	5	4	8	7	9	0.584963	0.6917	>0,9999
	BP1876	33598	11	39	26	23	24	24	35	-0.0843922	0.8042	>0,9999
	BP1877	139750	32	43	21	37	23	22	24	-0.549687	0.1127	>0,9999
	BP1878	25747	27	69	49	54	71	88	88	0.522102	0.0002	0.0067
	BP1879	369566	324	1262.99	1131.21	1199.99	841.37	789.09	1066.99	-0.41407	<0,0001	<0,0001
	BP1881	29791	14	22	24	20	21	28	31	0.277534	0.4876	>0,9999
	BP1882	93483	33	49	54	65	16	14	23	-1.6644	<0,0001	<0,0001
	BP1883	45949	11	16	18	15	15	11	14	-0.292782	0.6555	>0,9999
	BP1884	64547	31	93	62	78	47	42	65	-0.5974	<0,0001	0.0032
	BP1887	42763	27	45	57	44	57	43	60	0.132104	0.4876	>0,9999
	BP1891	67505	8	0	0	0	10	0	0	3.33333	0.6201	>0,9999
	BP1892	27468	3	0	0	0	6	0	0	2	0.7661	>0,9999
	BP1894	20121	4	5	2	3	4	3	8	0.584963	0.8042	>0,9999
	BP1895	130388	32	45	36	51	45	46	17	-0.289507	0.2341	>0,9999
	BP1896	40811	5	1	2	2	5	4	5	1.48543	0.6555	>0,9999
	BP1898	33769	4	4	4	4	0	2	2	-1.58496	0.6917	>0,9999
	BP1899	30640	3	1	1	2	1	0	4	0.321928	0.9605	>0,9999
	BP1900	36335	16	12	14	14	24	13	4	0.0356239	0.9605	>0,9999
	BP1901	27361	3	0	1	0	2	2	1	2.32193	0.8428	>0,9999
	BP1902	31537	10	7	4	9	7	12	15	0.765535	0.4876	>0,9999
	BP1903	62769	7	4	5	6	2	7	3	-0.321928	0.8818	>0,9999
	BP1904	31859	1	0	2	2	0	0	1	-2	0.8818	>0,9999
	BP1905	29035	7	2	3	2	5	4	6	1.09954	0.6917	>0,9999
	BP1906	23037	18	39	36	36	72	51	47	0.614975	0.0035	0.0777
	BP1907	34555	4	0	1	3	2	2	1	0.321928	0.9605	>0,9999
	BP1908	60949	17	12	12	14	18	16	16	0.395929	0.5519	>0,9999
	BP1909	25542	7	0	3	4	7	5	6	1.36257	0.5855	>0,9999
	BP1910	37035	17	20	15	24	26	35	36	0.71727	0.0596	0.7493
	BP1913	49261	25	54	68	62	93	85	74	0.453718	0.0008	0.0227
	BP1920	37876	4	2	2	4	3	2	1	-0.415037	0.921	>0,9999
	BP1924	26407	2	0	0	2	0	2	2	1	0.921	>0,9999
	BP1940	39566	11	5	4	4	17	11	17	1.79141	0.1127	>0,9999
	BP1946	25046	4	1	4	2	2	2	4	0.192645	0.9605	>0,9999
	BP1948	45506	11	10	16	13	16	10	9	-0.156119	0.8428	>0,9999
	BP1954	44420	2	0	2	0	0	0	0	-0.666667	0.921	>0,9999
	BP1962	79111	1	1	0	0	0	0	0	-0.333333	0.9605	>0,9999
	BP1972	38420	16	14	11	15	17	15	19	0.350497	0.5855	>0,9999
	BP1976	52423	21	30	20	27	48	38	32	0.615857	0.0421	0.604
	BP1977	47632	16	17	21	19	24	23	20	0.233199	0.6201	>0,9999
	BP1983	84586	19	18	10	16	8	13	15	-0.289507	0.6917	>0,9999
	BP1984	48311	2	0	2	1	0	0	0	-1	0.8818	>0,9999
	BP1985	91539	5	1	3	6	0	1	2	-1.73697	0.7286	>0,9999
	BP1986	112887	22	14.41	8.21	15.41	15	12.21	11	0.00681232	0.9605	>0,9999
	BP1989	62914	1	0	0	0	0	1	0	0.333333	0.9605	>0,9999
	BP2005	25651	3	1	1	0	5	3	0	2	0.7661	>0,9999
	BP2006	18641	2	1	1	2	1	1	1	-0.415037	0.9605	>0,9999
	BP2007	28057	2	0	0	0	0	2	0	0.666667	0.921	>0,9999
	BP2010	20955	8	19	22	24	37	35	26	0.592342	0.1019	0.986
	BP2011	41506	4	1	1	3	0	3	3	0.263034	0.9605	>0,9999
	BP2012	44307	7	5	7	7	10	10	9	0.610053	0.6201	>0,9999
	BP2014	101718	57	90	161	120	125	104	155	0.0496871	0.5193	>0,9999
	BP2017	27737	6	1	4	2	4	6	6	1.19265	0.6555	>0,9999
	BP2021	96524	65	235	241	231	183	245	169	-0.243979	<0,0001	<0,0001
	BP2022	28646	1	1	0	0	1	1	0	1	0.9605	>0,9999
	BP2024	27248	1	1	1	0	0	0	0	-0.666667	0.921	>0,9999
	BP2037	14641	2	0	0	0	0	0	2	0.666667	0.921	>0,9999
	BP2039	72557	8	6	4	7.66	6	3	4	-0.441974	0.8042	>0,9999
	BP2041	49874	14	13	11	17	14	14	17	0.134301	0.8428	>0,9999
	BP2042	46338	1	0	0	0	0	0	1	0.333333	0.9605	>0,9999
	BP2043	24791	8	16	10	10	7	13	14	-0.0824622	0.921	>0,9999
	BP2044	148334	34	60	65	61	98	92	100	0.64075	<0,0001	<0,0001
	BP2047	21378	13	17	17	21	30	24	27	0.55849	0.1974	>0,9999
	BP2049	72170	3	2	1	4	0	0	0	-2.33333	0.7286	>0,9999
	BP2051	18938	6	4	2	5	12	16	12	1.8625	0.1505	>0,9999
	BP2055	41094	18	26	27	26	36	25	32	0.235378	0.4876	>0,9999
	BP2056	33918	2	5	3	4	2	2	3	-0.777608	0.8042	>0,9999
	BP2057	47557	23	43	36	49	44	59	66	0.400879	0.0421	0.604
	BP2058	22866	4	2	2	1	2	2	5	0.847997	0.8428	>0,9999
	BP2059	42331	32	89	116	110	107	112	94	-0.00918917	0.921	>0,9999
	BP2060	31310	1	0	2	0	0	2	2	1	0.921	>0,9999
	BP2061	28369	2	0	0	0	0	2	0	0.666667	0.921	>0,9999
	BP2062	52126	12	1	5	7	9	7	8	0.884523	0.5855	>0,9999
	BP2063	70559	3	0	0	3	0	0	1	-1.58496	0.921	>0,9999
	BP2066	35051	1	0	0	1	0	0	0	-0.333333	0.9605	>0,9999
	BP2067	22746	4	7	6	5	4	3	2	-1	0.6555	>0,9999
	BP2068	34068	22	56	69	66	66	57	46	-0.176549	0.2754	>0,9999
	BP2072	21634	9	28	17	21	20	23	25	0.0430687	0.921	>0,9999
	BP2073	49796	4	1	0	1	0	3	0	0.584963	0.9605	>0,9999
	BP2075	50810	20	28	21	25	21	33	38	0.314109	0.3722	>0,9999
	BP2076	116253	18	29	28	36	8	8	13	-1.68118	0.0015	0.0407
	BP2078	98751	13	7	4	6	11	12	7	0.819428	0.5193	>0,9999
	BP2080	44476	9	1	7	3	6	10	8	1.12553	0.5193	>0,9999
	BP2082	21742	2	0	2	0	0	0	0	-0.666667	0.921	>0,9999
	BP2084	35073	5	5	6	7	7	7	6	0.152003	0.921	>0,9999
	BP2090	40757	2	2	2	1	0	0	0	-1.66667	0.8042	>0,9999
	BP2093	34557	5	4	4	4	1	0	0	-3.58496	0.5855	>0,9999
	BP2110	29596	7	5	5	5	10	9	5	0.678072	0.6555	>0,9999
	BP2111	76345	1	0	0	1	0	1	1	1	0.9605	>0,9999
	BP2120	53819	25	37	37	40	54	40	44	0.275634	0.2341	>0,9999
	BP2125A	53490	4	36	22	32	21	23	30	-0.2824	#N/A	#N/A
	BP2134	18796	1	1	1	1	0	0	0	-1	0.8818	>0,9999
	BP2138	76038	6	5	1	4	0	1	1	-2.32193	0.6917	>0,9999
	BP2140	37740	1	0	1	0	0	0	0	-0.333333	0.9605	>0,9999
	BP2141	17337	5	8	4	8	6	9	12	0.432959	0.7286	>0,9999
	BP2142	25117	1	1	1	2	1	0	0	-2	0.8818	>0,9999
	BP2143	60494	1	1	2	2	1	1	1	-0.736966	0.921	>0,9999
	BP2144	32825	1	1	0	0	1	1	1	1.58496	0.921	>0,9999
	BP2147	20706	3	3	2	3	2	0	1	-1.41504	0.8042	>0,9999
	BP2152	31612	1	0	0	0	0	1	0	0.333333	0.9605	>0,9999
	BP2153	56472	9	13	9	8	13	14	12	0.378512	0.6555	>0,9999
	BP2156	24439	4	2	5	6	4	5	3	-0.115477	0.9605	>0,9999
	BP2157	77222	2	0	0	0	2	0	0	0.666667	0.921	>0,9999
	BP2158	70299	3	3	1	2	0	0	0	-2	0.7661	>0,9999
	BP2162	61741	6	1	1	2	2	4	3	1.16993	0.8042	>0,9999
	BP2164	46693	2	1	0	0	1	2	1	2	0.8818	>0,9999
	BP2165	47829	5	2	2	3	5	3	5	0.893085	0.7661	>0,9999
	BP2170	28539	2	0	0	2	0	0	0	-0.666667	0.921	>0,9999
	BP2172	48401	5	5	5	8	3	0	0	-2.58496	0.4571	>0,9999
	BP2173	62055	6	4	4	3	1	0	1	-2.45943	0.6555	>0,9999
	BP2177	49325	2	0	1	1	1	0	2	0.584963	0.9605	>0,9999
	BP2178	35924	1	0	0	0	1	1	1	1	0.8818	>0,9999
	BP2184	85155	28	21	31	28	28	29	27	0.0703893	0.8428	>0,9999
	BP2185	74325	12	4	1	4	6	12	11	1.68806	0.3214	>0,9999
	BP2186	11172	4	0	0	0	7	0	0	2.33333	0.7286	>0,9999
	BP2187	65351	7	8	11	10	18	14	6	0.389947	0.6555	>0,9999
	BP2188	48879	27	34	34	32	40	31	27	-0.0291463	0.921	>0,9999
	BP2189	41843	21	45	43	35	29	42	44	-0.0970245	0.6917	>0,9999
	BP2190	33897	39	79	54	79	63	67	62	-0.142958	0.3214	>0,9999
	BP2191	50196	40	195	120	149	69	78	150	-0.643662	<0,0001	<0,0001
	BP2192	43480	6	4	2	3	5	5	4	0.63743	0.8042	>0,9999
	BP2193	10898	8	3	10	3	7	8	16	0.954196	0.4571	>0,9999
	BP2194	38982	13	11	11	12	17	14	17	0.4975	0.4876	>0,9999
	BP2195	54836	18	27	23	32	21	25	24	-0.228269	0.5519	>0,9999
	BP2196	43795	19	32	28	46	23	16	36	-0.499102	0.1243	>0,9999
	BP2197	23372	14	12	11	11	17	17	19	0.640458	0.3462	>0,9999
	BP2198	56920	19	38	28	28	45	35	29	0.213595	0.4571	>0,9999
	BP2199	46958	13	15	15	17	14	19	18	0.117836	0.8428	>0,9999
	BP2200	19499	6	4	2	2	5	5	6	1	0.6917	>0,9999
	BP2201	43349	5	3	2	3	4	0	1	-0.678072	0.8818	>0,9999
	BP2202	16062	8	5	11	7	21	11	15	1.03103	0.2341	>0,9999
	BP2203	107873	34	47	45	45	51	44	46	0.0415193	0.8428	>0,9999
	BP2210	46280	4	1	1	1	1	2	3	1	0.8818	>0,9999
	BP2212	49169	1	0	0	0	1	0	0	0.333333	0.9605	>0,9999
	BP2213	19755	5	3	6	6	8	8	9	0.736966	0.6201	>0,9999
	BP2215	39397	5	8	9	7	9	12	8	0.273018	0.8042	>0,9999
	BP2216	23408	4	5	5	6	7	5	1	-0.29956	0.8818	>0,9999
	BP2218	55502	11	0	0	0	19	0	0	6.33333	0.3462	>0,9999
	BP2219	39161	12	11	16	14	21	13	6	-0.0356239	0.9605	>0,9999
	BP2224	94046	11	8	1	5	1	1	7	-0.63743	0.8042	>0,9999
	BP2225	57412	10	6	4	9	4	2	4	-0.925999	0.6555	>0,9999
	BP2228	44394	3	2	3	3	1	2	2	-0.678072	0.8818	>0,9999
	BP2230	76032	6	2	2	3	1	4	1	-0.222392	0.9605	>0,9999
	BP2231	94007	8	7	5	8	6	6	5	-0.234465	0.8818	>0,9999
	BP2233	39016	10	10	14	9	10	15	11	0.125531	0.8818	>0,9999
	BP2234	23590	4	1	1	2	4	4	5	1.70044	0.6555	>0,9999
	BP2235	88099	10	5	5	8	7	7	8	0.289507	0.8428	>0,9999
	BP2241	71911	9	4	2	5	3	3	4	-0.137504	0.9605	>0,9999
	BP2248	39002	5	5	2	3	4	3	3	0	>0,9999	>0,9999
	BP2251	22073	1	1	1	0	1	0	1	0	>0,9999	>0,9999
	BP2253	36649	10	8	17	7	8	6	14	-0.192645	0.8428	>0,9999
	BP2256	34442	2	0	0	0	1	2	0	1	0.8818	>0,9999
	BP2267	32781	9	5	7	4	11	6	8	0.643856	0.6555	>0,9999
	BP2269	48454	4	1	1	6	0	2	3	-0.678072	0.8818	>0,9999
	BP2271	48693	6	1	5	2	3	2	0	-0.678072	0.8818	>0,9999
	BP2277	40245	1	4	3	3	3	3	4	0	>0,9999	>0,9999
	BP2280	33414	7	0	2	4	3	2	9	1.22239	0.6917	>0,9999
	BP2282	38550	9	8	5	5	7	10	7	0.415037	0.7661	>0,9999
	BP2283	35781	18	17	30	19	24	20	30	0.165059	0.6917	>0,9999
	BP2286	18305	1	1	1	0	0	0	0	-0.666667	0.921	>0,9999
	BP2291	40973	10	15	16	17	13	15	10	-0.337035	0.6201	>0,9999
	BP2296	61148	2	1.08	0	1.08	0	0	0	-0.72	0.921	>0,9999
	BP2298	47305	9	6	3	7	7	3	1	-0.540568	0.8042	>0,9999
	BP2299	37811	2	1	1	0	2	0	0	0	>0,9999	>0,9999
	BP2301	54720	10	12	11	15	9	12	8	-0.389947	0.6555	>0,9999
	BP2303	90665	2	0	0	0	0	1	2	1	0.8818	>0,9999
	BP2304	38106	13	9	10	11	14	14	15	0.519374	0.5193	>0,9999
	BP2305	48494	4	0	0	0	4	0	0	1.33333	0.8428	>0,9999
	BP2306	48346	1	0	1	0	0	0	0	-0.333333	0.9605	>0,9999
	BP2307	58357	18	17	12	18	20	26	27	0.635236	0.1974	>0,9999
	BP2308	27753	12	11	15	12	13	14	17	0.211504	0.7661	>0,9999
	BP2309	54645	19	23	24	29	39	36	35	0.533432	0.0919	0.9267
	BP2310	34675	8	7	8	6	8	12	6	0.308122	0.8042	>0,9999
	BP2311	55898	1	0	1	1	0	0	1	-1	0.9605	>0,9999
	BP2312	31836	6	1	0	4	3	4	5	1.26303	0.7286	>0,9999
	BP2313	35002	3	0	0	0	0	1	3	1.33333	0.8428	>0,9999
	BP2314	31482	2	0	1	0	2	0	1	1.58496	0.921	>0,9999
	BP2315	95420	72	209	278	279	98	72	106	-1.47268	<0,0001	<0,0001
	BP2317	55199	4	1	1	3	3	2	4	0.847997	0.8428	>0,9999
	BP2321	95497	14	15	15	23	2	6	5	-2.02748	0.0474	0.6284
	BP2322	159994	9	3	5	10	2	4	4	-0.847997	0.6917	>0,9999
	BP2323	27713	10	6	3	9	5	10	13	0.63743	0.6201	>0,9999
	BP2325	41809	11	9	6	13	3	11	10	-0.222392	0.8428	>0,9999
	BP2326	27632	8	14	7	13	11	11	14	0.0824622	0.921	>0,9999
	BP2328	68474	15	17	12	21	14	18	14	-0.120294	0.8428	>0,9999
	BP2329	58533	7	6	8	6	2	2	3	-1.51457	0.5193	>0,9999
	BP2330	36208	6	1	2	6	1	1	1	-1.58496	0.7661	>0,9999
	BP2331	87034	6	7	5	7	1	3	3	-1.44057	0.5519	>0,9999
	BP2332	133937	26	19	15	20	21	27	23	0.39486	0.3993	>0,9999
	BP2333	43246	16	12	14	15	9	17	27	0.370368	0.5519	>0,9999
	BP2334	174794	14	6	5	7	9	10	3	0.289507	0.8428	>0,9999
	BP2335	51207	10	10	9	12	12	10	12	0.133267	0.8818	>0,9999
	BP2336	11848	3	0	0	0	0	0	5	1.66667	0.8042	>0,9999
	BP2338	32417	5	1	1	3	2	5	3	1	0.8042	>0,9999
	BP2339	27082	7	0	2	0	4	0	5	2.16993	0.7286	>0,9999
	BP2341	52073	7	3	1	4	2	7	6	0.906891	0.7286	>0,9999
	BP2344	13382	3	3	3	1	1	2	3	-0.222392	0.9605	>0,9999
	BP2347	41702	9	4	3	8	6	5	2	-0.206451	0.921	>0,9999
	BP2348	45127	6	6	6	5	9	7	8	0.4975	0.7286	>0,9999
	BP2349	37009	2	0	0	0	1	4	2	2.33333	0.7286	>0,9999
	BP2351	91547	3	2	1	1	3	1	1	0.321928	0.9605	>0,9999
	BP2352	35374	5	6	5	6	3	2	0	-1.76553	0.5519	>0,9999
	BP2358	49931	28	104	118	111	182	165	155	0.592165	<0,0001	<0,0001
	BP2360	27485	17	120	97	113	37	35	55	-1.37764	<0,0001	<0,0001
	BP2361	64894	46	257	266	272	79	89	143	-1.35404	<0,0001	<0,0001
	BP2362	24788	1	1	1	0	0	0	0	-0.666667	0.921	>0,9999
	BP2363	15572	2	5	9	4	3	2	1	-1.58496	0.5519	>0,9999
	BP2364	33554	10	1	2	2	4	3	8	1.58496	0.6201	>0,9999
	BP2365	36308	31	60	69	65	108	92	74	0.498119	<0,0001	0.0027
	BP2368	50436	14	21	13	24	21	12	14	-0.303392	0.5855	>0,9999
	BP2369	104813	4	2	1	1	3	1	0	0	>0,9999	>0,9999
	BP2373	52167	8	7	13	4	2	5	8	-0.678072	0.6555	>0,9999
	BP2377	65228	9	12	12	11	11	12	8	-0.175087	0.8428	>0,9999
	BP2378	79914	4	8	9	8	10	8	10	0.163499	0.8818	>0,9999
	BP2379	33811	6	6	7	7	7	7	6	0	>0,9999	>0,9999
	BP2385	16147	2	0	0	1	0	3	2	2.32193	0.8428	>0,9999
	BP2386	49066	27	71	56	75	116	95	95	0.599176	<0,0001	<0,0001
	BP2387	11143	4	1	2	0	2	3	6	1.87447	0.6917	>0,9999
	BP2388	59865	9	13	10	12	17	15	20	0.571157	0.3993	>0,9999
	BP2389	63639	25	51	43	52	47	55	62	0.167727	0.3722	>0,9999
	BP2391	118783	10	10	10	7	7	6	6	-0.50696	0.6917	>0,9999
	BP2393	73697	7	7	10	8	9	9	9	0.111031	0.921	>0,9999
	BP2394	33952	5	4	4	8	1	0	0	-4	0.4571	>0,9999
	BP2395	36291	5	3	5	10	1	2	3	-1.58496	0.5519	>0,9999
	BP2396	66658	31	59	57	62	64	48	57	-0.074854	0.6555	>0,9999
	BP2397	95707	36	69.55	55.75	80.59	33	20.71	30.96	-1.28195	<0,0001	<0,0001
	BP2398	34272	12	17	20	18	18	21	18	0.0515303	0.921	>0,9999
	BP2399	33620	8	7	7	11	2	2	1	-2.32193	0.3214	>0,9999
	BP2400	23327	3	0	0	0	3	0	1	1.33333	0.8428	>0,9999
	BP2402	17077	8	6	8	5	11	8	9	0.559427	0.6555	>0,9999
	BP2403	66696	20	49	27	36	13	18	13	-1.34792	0.0008	0.0227
	BP2407	36371	2	0	0	0	2	1	0	1	0.8818	>0,9999
	BP2409	75375	26	36	45	49	42	30	39	-0.227952	0.3462	>0,9999
	BP2411	15802	8	7	9	5	14	7	10	0.561879	0.6201	>0,9999
	BP2416	36163	9	16	10	14	16	13	18	0.232661	0.7286	>0,9999
	BP2418	48890	3	3	3	2	0	0	2	-2	0.7661	>0,9999
	BP2420	41111	6	3	4	4	2	3	3	-0.459432	0.8818	>0,9999
	BP2421	54233	30	88	63	81	32	31	46	-1.0898	<0,0001	<0,0001
	BP2424	25395	2	2	2	1	0	0	2	-1.32193	0.8818	>0,9999
	BP2425	41322	3	0	0	2	2	1	0	0.584963	0.9605	>0,9999
	BP2430	33032	7	9	8	9	15	14	19	0.884523	0.2754	>0,9999
	BP2431	30496	6	5	5	6	7	8	7	0.459432	0.7661	>0,9999
	BP2432	34132	15	14	12	12	14	18	26	0.610053	0.3214	>0,9999
	BP2433	66325	14	23	16	12	12	13	16	-0.314873	0.6201	>0,9999
	BP2434	57156	37	66	60	60	91	96	92	0.584963	<0,0001	0.0002
	BP2435	42643	18	18	22	24	31	33	26	0.491853	0.1974	>0,9999
	BP2436	17861	2	0	2	1	0	1	2	0	>0,9999	>0,9999
	BP2437	26227	2	2	1	1	2	2	2	0.584963	0.921	>0,9999
	BP2439	46318	21	44	44	44	60	50	46	0.241008	0.2341	>0,9999
	BP2440	13036	5	2	3	3	5	7	3	0.906891	0.7286	>0,9999
	BP2441	25997	10	14	17	18	28	35	24	0.828234	0.0596	0.7493
	BP2442	34250	6	8	8	6	6	5	14	0.184425	0.8818	>0,9999
	BP2443	38419	9	21	16	21	24	22	23	0.250543	0.5855	>0,9999
	BP2444	39795	9	9	7	5	9	8	10	0.36257	0.7661	>0,9999
	BP2446	24539	6	3	8	7	10	10	12	0.830075	0.4876	>0,9999
	BP2447	21263	5	8	13	6	7	8	3	-0.584963	0.6555	>0,9999
	BP2448	50849	4	1	0	2	3	1	2	1	0.8818	>0,9999
	BP2449	37120	6	3	1	5	3	4	6	0.530515	0.8428	>0,9999
	BP2452	35765	5	7	7	6	8	8	8	0.263034	0.8428	>0,9999
	BP2454	37550	10	11	6	9	19	11	13	0.725825	0.3993	>0,9999
	BP2470	50056	24	26	22	28	41	31	43	0.597563	0.0532	0.696
	BP2471	84659	11	5	4	5	8	10	17	1.32193	0.2978	>0,9999
	BP2472	100426	7	2	5	3	4	4	2	0	>0,9999	>0,9999
	BP2473	86118	16	13	13	19	15	9	12	-0.321928	0.6555	>0,9999
	BP2474	35022	11	34	37	33	32	26	27	-0.291049	0.3462	>0,9999
	BP2475	28119	3	1	1	1	2	4	1	1.22239	0.8428	>0,9999
	BP2486	48309	1	0	1	1	0	0	0	-0.666667	0.921	>0,9999
	BP2487	39057	2	1	1	0	3	1	0	1	0.921	>0,9999
	BP2488	46621	31	49	68	51	85	66	67	0.375867	0.0132	0.2323
	BP2490	12833	1	0	0	1	1	0	0	0	>0,9999	>0,9999
	BP2493	42973	18	12	9	17	12	17	21	0.395929	0.5519	>0,9999
	BP2497	103099	84	132	139	129	234	238	237	0.825786	<0,0001	<0,0001
	BP2498	43287	25	44	32	37	33	37	39	-0.0519946	0.8428	>0,9999
	BP2499	71167	72	170	185	155	233	205	230	0.389351	<0,0001	<0,0001
	BP2500	21936	2	1	2	2	2	2	1	0	>0,9999	>0,9999
	BP2501	20788	5	3	8	5	8	4	6	0.169925	0.921	>0,9999
	BP2503	42789	5	4	0	5	2	2	4	-0.169925	0.9605	>0,9999
	BP2504	36985	8	11	3	6	8	6	4	-0.152003	0.921	>0,9999
	BP2505	34032	8	5	5	4	9	7	5	0.584963	0.7286	>0,9999
	BP2506	60065	12	11	9	10	8	13	10	0.0473057	0.9605	>0,9999
	BP2507	19612	4	8	11	9	12	9	11	0.192645	0.8428	>0,9999
	BP2508	21951	11	18	13	22	11	17	19	-0.173332	0.7661	>0,9999
	BP2509	28328	9	11	11	15	17	13	11	0.148099	0.8428	>0,9999
	BP2510	37748	4	2	3	1	2	1	3	0	>0,9999	>0,9999
	BP2513	37470	1	1	1	1	1	1	0	-0.584963	0.9605	>0,9999
	BP2520	43625	5	2	2	0	2	3	1	0.584963	0.921	>0,9999
	BP2521	56491	4	3	1	3	2	1	1	-0.807355	0.8818	>0,9999
	BP2526	50115	2	3	2	3	3	3	3	0.169925	0.9605	>0,9999
	BP2532	32171	6	7	6	8	18	10	10	0.85561	0.3993	>0,9999
	BP2533	42100	16	31	31	31	50	37	32	0.355659	0.1974	>0,9999
	BP2534	57920	18	31	33	37	24	31	30	-0.248821	0.4277	>0,9999
	BP2535	44792	24	38	37	39	37	51	51	0.286051	0.2152	>0,9999
	BP2536	36071	2	0	1	1	1	0	1	0	>0,9999	>0,9999
	BP2537	33594	15	17	20	21	26	21	20	0.208108	0.6555	>0,9999
	BP2540	35608	29	71	93	87	114	101	89	0.276384	0.0086	0.1685
	BP2541	49563	40	98	104	99	163	138	131	0.521268	<0,0001	<0,0001
	BP2542	26141	2	1	1	0	1	3	0	1	0.921	>0,9999
	BP2543	85211	62	93	93	102	146	98	132	0.384664	<0,0001	0.0005
	BP2544	36528	3	1	1	2	2	2	2	0.584963	0.921	>0,9999
	BP2546	41755	26	46	40	47	49	58	61	0.337035	0.0827	0.8658
	BP2548	55703	2	2	2	2	2	0	0	-1.58496	0.8428	>0,9999
	BP2549	62879	4	5	5	5	2	2	2	-1.32193	0.6555	>0,9999
	BP2553	41165	2	1	1	1	2	1	1	0.415037	0.9605	>0,9999
	BP2561	34910	10	7	5	10	19	21	16	1.34792	0.0919	0.9267
	BP2562	63468	24	35	37	31	52	39	41	0.357894	0.1505	>0,9999
	BP2564	17772	9	13	16	15	18	21	22	0.471306	0.3993	>0,9999
	BP2569	25262	4	6	4	4	4	4	4	-0.222392	0.921	>0,9999
	BP2571	15585	12	8	8	7	19	19	15	1.20436	0.137	>0,9999
	BP2572	15821	2	0	0	0	2	0	1	1	0.8818	>0,9999
	BP2573	88510	30	17	17	26	47	42	49	1.20163	0.0001	0.0038
	BP2574	39652	18	15	16	19	32	21	35	0.815575	0.0596	0.7493
	BP2575	13699	5	7	17	11	10	10	14	-0.0418202	0.9605	>0,9999
	BP2576	9033	1	0	1	1	1	1	2	1	0.921	>0,9999
	BP2578	22310	5	2	4	0	6	5	7	1.58496	0.5519	>0,9999
	BP2580	56130	1	1	1	1	0	0	1	-1.58496	0.921	>0,9999
	BP2583	31304	6	7	2	6	4	4	6	-0.0995357	0.9605	>0,9999
	BP2586	41232	3	4	3	4	3	3	4	-0.137504	0.9605	>0,9999
	BP2589	18526	1	0	0	0	2	2	1	1.66667	0.8042	>0,9999
	BP2590	38969	3	0	0	0	1	1	2	1.33333	0.8428	>0,9999
	BP2606	36954	1	0	0	0	0	0	1	0.333333	0.9605	>0,9999
	BP2616	35372	6	2	3	3	5	4	4	0.70044	0.8042	>0,9999
	BP2617	69111	1	1	0	0	0	0	0	-0.333333	0.9605	>0,9999
	BP2624	61095	29	37	42	43	60	65	77	0.727474	<0,0001	0.0027
	BP2625	56731	45	93	106	117	142	122	137	0.343678	<0,0001	0.001
	BP2632	120607	14	7	4	9	6	10	7	0.201634	0.8818	>0,9999
	BP2635	19979	2	1	0	1	0	2	1	0.584963	0.9605	>0,9999
	BP2636	27825	3	1	2	1	1	3	1	0.321928	0.9605	>0,9999
	BP2642	82853	2	1	1	2	0	0	0	-1.33333	0.8428	>0,9999
	BP2643	35810	2	2	0	0	1	2	1	1	0.921	>0,9999
	BP2644	58559	17	18	15	18	9	14	11	-0.584963	0.3993	>0,9999
	BP2645	26898	5	2	2	2	3	2	2	0.222392	0.9605	>0,9999
	BP2648	49878	1	1	0	1	1	0	0	-1	0.9605	>0,9999
	BP2651	54020	5	4	3	4	3	6	3	0.125531	0.9605	>0,9999
	BP2652	32980	4	2	1	1	2	1	8	1.45943	0.7286	>0,9999
	BP2653	71451	2	1	1	1	1	2	0	0	>0,9999	>0,9999
	BP2655	29542	2	0	0	2	0	0	0	-0.666667	0.921	>0,9999
	BP2659	24587	4	0	2	2	4	0	2	0.584963	0.921	>0,9999
	BP2660	18023	1	0	1	1	0	0	0	-0.666667	0.921	>0,9999
	BP2661	40329	10	7	7	9	7	10	8	0.120294	0.921	>0,9999
	BP2662	31171	1	2	1	1	1	0	1	-1	0.921	>0,9999
	BP2667	265385	79	46	32.79	55.01	20.63	27.91	22.01	-0.92336	0.0018	0.0457
	BP2668	145931	24	12	9	14	22	25	19	0.915111	0.1243	>0,9999
	BP2671	42499	4	1	1	2	4	1	2	0.807355	0.8818	>0,9999
	BP2674	25144	3	2	2	2	1	0	1	-1.58496	0.8428	>0,9999
	BP2675	71353	9	10	5	6	8	9	6	0.131245	0.921	>0,9999
	BP2676	17269	1	1	1	1	2	1	2	0.736966	0.921	>0,9999
	BP2677	32473	9	5	6	5	10	6	5	0.392317	0.8042	>0,9999
	BP2678	61526	11	0	0	1	16	2	2	4.32193	0.3462	>0,9999
	BP2683	17506	1	0	0	0	2	0	0	0.666667	0.921	>0,9999
	BP2684	41444	1	0	0	0	1	0	0	0.333333	0.9605	>0,9999
	BP2685	37795	1	0	1	2	2	2	0	0.415037	0.9605	>0,9999
	BP2687	23278	6	3	2	1	5	6	3	1.22239	0.6917	>0,9999
	BP2688	47321	5	1	1	8	1	0	0	-3.32193	0.6555	>0,9999
	BP2689	36282	7	2	2	0	7	3	4	1.80735	0.6201	>0,9999
	BP2692	80990	11	4	3	5	4	0	5	-0.415037	0.8818	>0,9999
	BP2693	61036	17	14	16	15	22	23	18	0.485427	0.3722	>0,9999
	BP2694	33247	2	0	0	0	1	0	1	0.666667	0.921	>0,9999
	BP2699	14746	2	0	1	0	2	0	2	2	0.8818	>0,9999
	BP2700	110237	12	9	10	13	18	14	18	0.643856	0.3722	>0,9999
	BP2701	51345	4	0	4	3	1	1	2	-0.807355	0.8818	>0,9999
	BP2702	66378	29	21	25	27	33	30	30	0.349334	0.3214	>0,9999
	BP2703	22662	1	0	0	0	1	2	4	2.33333	0.7286	>0,9999
	BP2705	40412	1	1	0	0	0	0	0	-0.333333	0.9605	>0,9999
	BP2706	56324	6	3	4	6	3	4	2	-0.530515	0.8428	>0,9999
	BP2707	42789	9	9	13	14	12	12	16	0.152003	0.8428	>0,9999
	BP2709	25803	6	6	5	2	9	6	5	0.621488	0.7286	>0,9999
	BP2710	11850	3	1	1	1	3	1	5	1.58496	0.7661	>0,9999
	BP2711	19965	5	6	6	5	8	7	12	0.667425	0.6201	>0,9999
	BP2712	125364	7	5	0	5	1	2	3	-0.736966	0.8428	>0,9999
	BP2713	33286	6	1	1	3	4	4	3	1.1375	0.7661	>0,9999
	BP2717	72281	2	1	0	1	1	0	0	-1	0.9605	>0,9999
	BP2718	44515	9	5	4	5	12	11	14	1.4021	0.2542	>0,9999
	BP2720	21849	6	3	3	5	3	6	6	0.447459	0.8428	>0,9999
	BP2722	82944	14	4	9	15	3	9	6	-0.63743	0.6201	>0,9999
	BP2723	38384	2	0	0	0	0	2	0	0.666667	0.921	>0,9999
	BP2726	57309	8	11	7	8	15	7	11	0.343954	0.7286	>0,9999
	BP2727	28781	10	5	3	5	2	11	7	0.621488	0.7286	>0,9999
	BP2735	14174	4	0	1	1	2	3	4	2.16993	0.7286	>0,9999
	BP2743	56312	13	18	21	27	15	19	22	-0.237039	0.6201	>0,9999
	BP2744	70321	17	22	17	21	17	18	24	-0.0242475	0.9605	>0,9999
	BP2745	77810	2	2	2	1	0	2	1	-0.736966	0.921	>0,9999
	BP2747	41443	40	169	224	185	263	188	193	0.155991	0.0011	0.0301
	BP2749	139799	64	140	122	139	165	192	134	0.292121	<0,0001	0.0004
	BP2750	24843	11	14	9	15	12	15	15	0.14439	0.8428	>0,9999
	BP2751	60898	21	23	13	20	14	22	23	0.0752881	0.8818	>0,9999
	BP2752	47455	2	1	1	1	0	0	0	-1	0.8818	>0,9999
	BP2753	85814	33	26	24	26	25	40	41	0.479993	0.137	>0,9999
	BP2755	189337	13	8	9	9	1	1	1	-3.11548	0.2542	>0,9999
	BP2756	12266	4	0	2	2	1	0	2	-0.415037	0.9605	>0,9999
	BP2757	13919	3	1	2	4	3	1	2	-0.222392	0.9605	>0,9999
	BP2759	43172	23	11	10	11	35	16	18	1.10852	0.0666	0.7866
	BP2761	22542	29	31	39	37	60	44	45	0.477702	0.0373	0.5436
	BP2762	51496	11	3	6	8	9	8	5	0.371969	0.8042	>0,9999
	BP2763	37439	9	0.5	0.3	0.7	1.5	0.5	0.6	0.793549	0.921	>0,9999
	BP2764	29330	4	4	2	4	3	6	7	0.678072	0.7661	>0,9999
	BP2766	50384	12	8	2	4	5	10	9	0.777608	0.6201	>0,9999
	BP2768	27366	8	6	4	12	8	11	8	0.295456	0.8042	>0,9999
	BP2769	25095	17	8	12	8	21	18	16	0.974005	0.1807	>0,9999
	BP2770	39711	17	65	71	66	105	88	62	0.336142	0.0086	0.1685
	BP2773	9786	3	1	3	3	1	1	2	-0.807355	0.8818	>0,9999
	BP2782	10756	2	0	0	0	0	2	0	0.666667	0.921	>0,9999
	BP2783	96823	22	27	23	30	35	33	41	0.446256	0.1505	>0,9999
	BP2784	46396	15	29	22	28	37	38	40	0.541709	0.0743	0.8223
	BP2785	50351	15	9	10	10	16	12	19	0.696608	0.3722	>0,9999
	BP2786	16247	3	2	2	3	2	2	2	-0.222392	0.9605	>0,9999
	BP2787	31719	5	5	5	5	6	7	6	0.341037	0.8428	>0,9999
	BP2788	66167	26	46	41	41	31	41	35	-0.258533	0.2978	>0,9999
	BP2789	35361	4	3	2	2	3	4	2	0.36257	0.921	>0,9999
	BP2791	56860	11	4	5	5	9	11	13	1.23704	0.3462	>0,9999
	BP2792	35421	4	3	2	3	0	4	5	0.169925	0.9605	>0,9999
	BP2793	16899	13	29	41	31	43	36	40	0.236606	0.3722	>0,9999
	BP2794	13521	7	2	6	6	12	13	10	1.32193	0.2978	>0,9999
	BP2796	17742	12	33	58	35	42	30	60	0.0671142	0.7661	>0,9999
	BP2797	29551	13	3	4	5	14	11	13	1.66297	0.1974	>0,9999
	BP2798	76300	21	20	14	24	32	28	30	0.633872	0.1127	>0,9999
	BP2799	34271	8	9	6	8	16	14	12	0.868755	0.3462	>0,9999
	BP2802	38114	4	2	3	3	3	3	0	-0.415037	0.921	>0,9999
	BP2804	49737	11	7	8	10	18	12	9	0.641546	0.4876	>0,9999
	BP2806	56732	1	1	2	1	0	0	0	-1.33333	0.8428	>0,9999
	BP2807	15674	3	2	1	3	1	2	1	-0.584963	0.921	>0,9999
	BP2810	44457	9	12	8	11	10	9	6	-0.31034	0.7661	>0,9999
	BP2811	94842	10	7	4	14	4	4	4	-1.05889	0.5193	>0,9999
	BP2813	36123	8	1	2	5	4	4	2	0.321928	0.921	>0,9999
	BP2815	83651	32	31	48	35	38	36	46	0.0740006	0.7661	>0,9999
	BP2816	41302	5	1	0	0	0	2	2	2	0.8818	>0,9999
	BP2818	33825	16	21	21	20	42	25	27	0.600393	0.1127	>0,9999
	BP2820	47886	2	1	0	2	0	0	0	-1	0.8818	>0,9999
	BP2825	30907	1	0	1	0	0	0	1	0	>0,9999	>0,9999
	BP2838	30714	5	3	1	2	5	1	4	0.736966	0.8428	>0,9999
	BP2841	27168	13	17	16	21	27	28	30	0.654503	0.1243	>0,9999
	BP2850	30459	7	8	10	11	10	13	18	0.499571	0.5519	>0,9999
	BP2851	41930	2	1	1	1	0	2	1	0	>0,9999	>0,9999
	BP2853	28544	1	0	1	1	1	1	0	0	>0,9999	>0,9999
	BP2854	27281	3	1	1	1	2	1	1	0.415037	0.9605	>0,9999
	BP2857	40474	6	7	2	4	3	5	1	-0.530515	0.8428	>0,9999
	BP2858	45296	19	20	28	31	45	32	31	0.451107	0.1505	>0,9999
	BP2862	15370	4	2	4	4	4	2	1	-0.514573	0.8818	>0,9999
	BP2863	38203	7	3	4	6	13	7	5	0.943416	0.5519	>0,9999
	BP2864	58853	14	5	0	1	33	6	3	2.80735	0.0743	0.8223
	BP2865	41027	6	3	3	3	10	3	4	0.917538	0.6917	>0,9999
	BP2867	68658	6	1	3	4	2	3	3	0	>0,9999	>0,9999
	BP2869	41879	10	5	2	5	9	6	7	0.874469	0.6201	>0,9999
	BP2870	57512	5	0	0	0	6	0	0	2	0.7661	>0,9999
	BP2873	39215	6	0	0	0	11	0	0	3.66667	0.5855	>0,9999
	BP2874	29895	7	5	7	5	7	8	3	0.0824622	0.9605	>0,9999
	BP2882	31845	1	0	0	1	0	0	0	-0.333333	0.9605	>0,9999
	BP2886	30677	3	1	0	0	2	2	3	2.80735	0.7661	>0,9999
	BP2889	71575	4	4	6	6	4	0	1	-1.67807	0.5855	>0,9999
	BP2890	55342	30	38	46	53	86	50	65	0.55302	0.0015	0.0407
	BP2891	26612	10	7	10	11	17	10	15	0.584963	0.4876	>0,9999
	BP2893	41394	19	25	22	23	36	29	41	0.598637	0.0743	0.8223
	BP2894	36111	4	2	1	2	1	1	3	0	>0,9999	>0,9999
	BP2895	35160	2	1	1	1	4	1	0	0.736966	0.921	>0,9999
	BP2896	34557	4	0	0	0	4	0	2	2	0.7661	>0,9999
	BP2897	40096	12	11	10	18	9	6	6	-0.893085	0.3722	>0,9999
	BP2903	67970	5	4	3	4	2	2	2	-0.874469	0.8042	>0,9999
	BP2904	42604	10	10	11	13	5	3	3	-1.62803	0.2542	>0,9999
	BP2905	54400	8	0	5	4	1	1	0	-2.16993	0.7286	>0,9999
	BP2906	52145	21	18	14	21	30	25	35	0.763933	0.0666	0.7866
	BP2907	442019	73	38	31	45	30	45	37	-0.0255351	0.921	>0,9999
	BP2908	41511	33	58	61	85	70	76	91	0.216318	0.1019	0.986
	BP2909	54292	26	32	33	34	35	33	38	0.0985638	0.7286	>0,9999
	BP2910	33829	6	4	5	6	5	7	6	0.263034	0.8818	>0,9999
	BP2911	14038	12	7	10	10	18	18	14	0.888969	0.2542	>0,9999
	BP2913	38034	4	2	0	2	0	2	1	-0.415037	0.9605	>0,9999
	BP2914	20414	2	0	0	2	0	1	0	-1	0.9605	>0,9999
	BP2915	14047	2	0	1	0	0	0	2	1	0.9605	>0,9999
	BP2916	21845	12	9	7	10	20	11	15	0.823122	0.3214	>0,9999
	BP2919	34826	3	1	2	3	1	1	0	-1.58496	0.8428	>0,9999
	BP2922	84823	35	36	38	42	12	11	11	-1.77052	<0,0001	0.0019
	BP2924	14126	3	7	6	4	5	2	0	-1.28011	0.6201	>0,9999
	BP2927	18293	5	1	1	1	2	5	6	2.11548	0.6201	>0,9999
	BP2931	22518	1	0	0	1	0	0	0	-0.333333	0.9605	>0,9999
	BP2932	74393	5	13	18	15	4	2	4	-2.20163	0.0743	0.8223
	BP2933	35462	11	33	23	30	24	23	24	-0.276518	0.4571	>0,9999
	BP2934	62011	7	2	3	3	4	8	8	1.32193	0.5519	>0,9999
	BP2936	41859	15	51	44	45	51	57	62	0.280108	0.137	>0,9999
	BP2937	33632	2	0	0	0	0	0	2	0.666667	0.921	>0,9999
	BP2942	121863	2	2	0	2	2	1	1	0	>0,9999	>0,9999
	BP2948	42438	9	5	5	8	3	11	7	0.222392	0.8818	>0,9999
	BP2951	21605	3	0	0	3	1	1	5	1.22239	0.8428	>0,9999
	BP2952	55152	27	38	49	50	68	58	54	0.393821	0.033	0.4999
	BP2953	25609	14	38	25	20	32	28	20	-0.0531113	0.8818	>0,9999
	BP2954	48331	24	24	22	25	40	25	33	0.464963	0.1807	>0,9999
	BP2957	96587	1	0	0	1	1	0	0	0	>0,9999	>0,9999
	BP2958	16458	2	0	3	2	4	4	6	1.48543	0.6555	>0,9999
	BP2959	27865	10	21	9	19	18	22	15	0.16665	0.7661	>0,9999
	BP2960	39270	26	43	44	43	72	58	67	0.599684	0.0009	0.0268
	BP2961	14733	9	14	27	19	32	24	29	0.5025	0.2152	>0,9999
	BP2962	23850	14	12	16	18	24	8	22	0.231326	0.6917	>0,9999
	BP2963	42939	26	78	77	78	103	65	62	-0.0186961	0.8818	>0,9999
	BP2964	78559	20	45	44	38	47	45	46	0.11984	0.5855	>0,9999
	BP2965	25851	3	1	2	2	2	1	4	0.485427	0.921	>0,9999
	BP2966	28853	3	2	4	4	5	5	6	0.678072	0.7661	>0,9999
	BP2972	18127	1	0	0	1	0	0	0	-0.333333	0.9605	>0,9999
	BP2973	53105	9	6	4	6	7	9	6	0.459432	0.7661	>0,9999
	BP2977	89510	5	3	3	4	3	3	5	0.137504	0.9605	>0,9999
	BP2978	55951	16	14	13	13	25	20	18	0.655352	0.2542	>0,9999
	BP2980	20960	1	0	0	0	0	1	0	0.333333	0.9605	>0,9999
	BP2983	111172	38	40	50	45	66	61	63	0.49304	0.0064	0.1306
	BP2984	46016	23	47	37	53	62	59	48	0.302847	0.1127	>0,9999
	BP2985	18561	12	17	26	14	15	21	30	0.211504	0.6555	>0,9999
	BP2992	17758	18	43	36	50	43	42	34	-0.116409	0.6201	>0,9999
	BP2993	33741	19	39	34	35	42	39	50	0.278535	0.2542	>0,9999
	BP2994	39911	14	13	6	15	9	16	15	0.234465	0.7661	>0,9999
	BP2996	49947	22	39	22	34	38	23	41	0.10257	0.7286	>0,9999
	BP2997	17434	5	3	4	3	6	6	3	0.584963	0.8042	>0,9999
	BP2998	17525	2	0	0	1	2	1	2	2.32193	0.8428	>0,9999
	BP2999	21514	4	2	0	1	1	5	5	1.87447	0.6917	>0,9999
	BP3000	50820	10	8	10	12	15	19	11	0.584963	0.4571	>0,9999
	BP3001	24381	4	2	1	2	7	2	1	1	0.8042	>0,9999
	BP3002	70685	17	14	11	15	18	13	15	0.201634	0.7661	>0,9999
	BP3003	33009	11	8	5	5	6	8	7	0.222392	0.8818	>0,9999
	BP3004	62888	8	5	6	9	9	6	5	0	>0,9999	>0,9999
	BP3008	17784	4	3	2	3	3	2	5	0.321928	0.921	>0,9999
	BP3009	47607	8	4	4	6	1	0	3	-1.80735	0.6201	>0,9999
	BP3012	39095	13	15	16	19	19	14	10	-0.217591	0.7286	>0,9999
	BP3013	35487	9	4	6	6	7	11	7	0.643856	0.6555	>0,9999
	BP3014	107282	51	87	73	86	88	107	102	0.271805	0.0115	0.2096
	BP3017	35427	6	2	6	4	5	5	4	0.222392	0.921	>0,9999
	BP3018	42520	24	69	46	62	62	86	98	0.474909	0.0006	0.0196
	BP3019	48518	27	64	55	60	64	79	96	0.417051	0.0029	0.0695
	BP3020	30657	6	3	2	5	3	6	6	0.584963	0.8042	>0,9999
	BP3021	91456	13	17	16	16	27	25	22	0.594744	0.2152	>0,9999
	BP3022	86693	19	16	9	15	20	21	23	0.678072	0.2341	>0,9999
	BP3023	88888	15	29	22	28	21	16	23	-0.39689	0.3462	>0,9999
	BP3025	77981	19	14	13	15	28	29	41	1.22239	0.0055	0.1147
	BP3026	44480	2	1	0	3	0	0	0	-1.33333	0.8428	>0,9999
	BP3027	126735	26	32	28	36	38	41	41	0.321928	0.2341	>0,9999
	BP3028	65812	11	14	9	9	4	5	7	-1	0.4277	>0,9999
	BP3030	44516	18	23	25	23	37	34	35	0.578173	0.0827	0.8658
	BP3031	18252	3	3	6	4	6	4	5	0.206451	0.921	>0,9999
	BP3034	69572	14	13	14	15	17	14	9	-0.0703893	0.921	>0,9999
	BP3035	42305	16	14	14	16	28	21	18	0.606658	0.2542	>0,9999
	BP3036	42676	3	1	3	2	6	3	6	1.32193	0.6555	>0,9999
	BP3037	12884	6	9	14	10	13	14	19	0.479168	0.5193	>0,9999
	BP3039	18668	1	0	0	0	1	0	0	0.333333	0.9605	>0,9999
	BP3040	42827	22	34	53	58	59	61	51	0.237943	0.1974	>0,9999
	BP3041	31062	5	4	1	1	5	3	2	0.736966	0.8428	>0,9999
	BP3043	68550	6	5	3	6	7	3	0	-0.485427	0.8428	>0,9999
	BP3047	20880	2	0	0	0	0	2	1	1	0.8818	>0,9999
	BP3048	21973	9	5	4	8	9	9	11	0.770518	0.5519	>0,9999
	BP3051	52932	2	1	1	2	0	1	1	-1	0.921	>0,9999
	BP3052	59122	14	6	5	5	9	12	7	0.807355	0.5519	>0,9999
	BP3053	31765	4	0	0	0	4	0	0	1.33333	0.8428	>0,9999
	BP3056	28134	5	2	1	5	5	5	2	0.584963	0.8428	>0,9999
	BP3058	44857	3	2	2	4	2	3	2	-0.192645	0.9605	>0,9999
	BP3059	112621	14	8	6	9	7	9	5	-0.131245	0.921	>0,9999
	BP3060	102762	20	14	8	16	11	16	19	0.275634	0.6917	>0,9999
	BP3062	51282	1	0	0	1	0	0	0	-0.333333	0.9605	>0,9999
	BP3063	38494	6	3	2	6	2	2	2	-0.874469	0.8042	>0,9999
	BP3064	38827	1	0	0	0	0	2	0	0.666667	0.921	>0,9999
	BP3066	44296	7	29	17	25	25	26	17	-0.0622843	0.8818	>0,9999
	BP3068	55041	44	136	163	167	195	173	187	0.252158	<0,0001	0.0004
	BP3071	47578	23	32	30	33	36	40	34	0.211504	0.4571	>0,9999
	BP3072	32879	3	4	2	2	5	2	3	0.321928	0.921	>0,9999
	BP3073	54584	3	0	0	1	1	3	2	2.58496	0.8042	>0,9999
	BP3074	34128	7	7	6	6	4	4	9	-0.160465	0.921	>0,9999
	BP3075	61336	5	5	3	6	7	8	8	0.716207	0.6555	>0,9999
	BP3080	80123	5	3	3	4	2	4	4	0	>0,9999	>0,9999
	BP3083	20368	3	0	1	0	1	3	4	3	0.7286	>0,9999
	BP3084	46630	13	49	35	49	47	52	68	0.328422	0.0919	0.9267
	BP3085	18123	8	6	6	3	9	7	9	0.736966	0.6201	>0,9999
	BP3086	20040	6	8	11	8	15	13	14	0.63743	0.4571	>0,9999
	BP3087	50528	24	22	18	23	41	32	34	0.764187	0.0292	0.4556
	BP3090	20853	7	7	0	4	6	6	3	0.447459	0.8428	>0,9999
	BP3092	64245	12	11	6	13	8	14	14	0.263034	0.7661	>0,9999
	BP3093	113949	4	0	0	0	2	3	1	2	0.7661	>0,9999
	BP3095	31238	7	3	3	2	6	3	4	0.70044	0.8042	>0,9999
	BP3108	27586	3	0	2	1	1	0	1	-0.584963	0.9605	>0,9999
	BP3110	33130	4	2	0	0	3	1	1	1.32193	0.8818	>0,9999
	BP3115	44334	9	9	3	6	13	12	10	0.959358	0.3993	>0,9999
	BP3116	112860	24	19	18	16	20	19	18	0.10497	0.8428	>0,9999
	BP3117	118717	14	7	5	6	8	7	4	0.0780025	0.9605	>0,9999
	BP3118	41876	3	0	0	2	3	0	0	0.584963	0.9605	>0,9999
	BP3121	40739	16	15	15	20	18	23	24	0.378512	0.4571	>0,9999
	BP3123	27920	4	2	2	2	4	2	4	0.736966	0.8428	>0,9999
	BP3124	23051	17	31	29	29	57	40	42	0.643208	0.0132	0.2323
	BP3125	35199	14	43	34	34	42	42	54	0.314109	0.1807	>0,9999
	BP3127	85326	8	4	2	4	2	5	5	0.263034	0.921	>0,9999
	BP3128	84587	20	27	20	31	31	21	33	0.123989	0.7286	>0,9999
	BP3129	39309	5	5	4	4	2	3	1	-1.11548	0.7286	>0,9999
	BP3130	38721	21	45	62	57	49	52	48	-0.138383	0.4571	>0,9999
	BP3131	63317	12	12	10	14	5	9	7	-0.777608	0.4571	>0,9999
	BP3133	33623	4	3	0	0	2	0	1	0	>0,9999	>0,9999
	BP3134	55943	12	10	7	5	11	12	13	0.710493	0.4876	>0,9999
	BP3135	51292	15	14	13	15	21	18	25	0.607683	0.2754	>0,9999
	BP3136	74343	25	49	28	48	31	42	45	-0.0831412	0.7286	>0,9999
	BP3137	58423	9	7	2	4	2	5	5	-0.115477	0.9605	>0,9999
	BP3138	29673	3	0	2	2	2	0	1	-0.415037	0.9605	>0,9999
	BP3139	51669	6	2	1	1	1	2	6	1.16993	0.8042	>0,9999
	BP3141	52309	17	10	6	12	10	11	15	0.36257	0.6917	>0,9999
	BP3142	57374	12	6	6	11	9	8	18	0.605721	0.5519	>0,9999
	BP3143	48819	8	9	2	6	4	1	4	-0.917538	0.6917	>0,9999
	BP3144	81959	8	6	3	7	3	4	4	-0.540568	0.8042	>0,9999
	BP3145	40869	8	8	2	5	3	5	6	-0.0995357	0.9605	>0,9999
	BP3146	73991	20	12	10	14	6	10	6	-0.710493	0.4876	>0,9999
	BP3147	41027	7	3	0	2	2	3	1	0.263034	0.9605	>0,9999
	BP3150	50578	25	39	36	41	45	60	66	0.559872	0.0064	0.1306
	BP3152	57176	10	10	7	8	9	9	11	0.214125	0.8428	>0,9999
	BP3153	16959	4	1	2	2	3	2	5	1	0.8042	>0,9999
	BP3154	46258	12	8	10	6	14	13	13	0.736966	0.4277	>0,9999
	BP3155	18705	3	0	0	0	2	1	2	1.66667	0.8042	>0,9999
	BP3157	55602	1	0	0	0	1	0	0	0.333333	0.9605	>0,9999
	BP3159	60046	4	2	2	3	1	0	2	-1.22239	0.8428	>0,9999
	BP3163	56864	1	1	1	1	1	0	0	-1.58496	0.921	>0,9999
	BP3168	72172	2	0	0	1	2	0	0	1	0.9605	>0,9999
	BP3176	29491	8	3	3	7	7	10	5	0.758992	0.6555	>0,9999
	BP3178	86790	1	0	1	0	1	1	0	1	0.9605	>0,9999
	BP3190	36356	3	3	3	2	3	2	3	0	>0,9999	>0,9999
	BP3212	36273	1	1	1	1	1	0	1	-0.584963	0.9605	>0,9999
	BP3213	35744	9	6	8	6	9	4	11	0.263034	0.8428	>0,9999
	BP3215	29336	17	39	31	34	52	43	47	0.449307	0.0596	0.7493
	BP3217	16863	5	1	2	0	1	2	3	1	0.8818	>0,9999
	BP3218	25551	18	8	6	11	13	29	23	1.37851	0.0474	0.6284
	BP3219	43096	3	2	0	1	3	0	0	0	>0,9999	>0,9999
	BP3222	30659	4	1	2	3	5	3	5	1.11548	0.7286	>0,9999
	BP3223	61403	9	9	4	6	7	10	7	0.337035	0.8042	>0,9999
	BP3224	68556	4	0	1	0	3	1	4	3	0.7286	>0,9999
	BP3225	51273	1	0	1	0	0	0	0	-0.333333	0.9605	>0,9999
	BP3226	67874	39	34	35	31	50	40	46	0.443607	0.0743	0.8223
	BP3227	34730	6	8	9	9	17	10	11	0.547488	0.5519	>0,9999
	BP3228	32275	17	61	77	57	47	55	68	-0.197939	0.2152	>0,9999
	BP3229	9560	1	0	2	0	1	1	1	0.584963	0.9605	>0,9999
	BP3234	38984	1	0	1	1	0	0	0	-0.666667	0.921	>0,9999
	BP3237	62802	14	6	3	7	10	5	7	0.459432	0.7661	>0,9999
	BP3238	36165	7	10	10	11	9	11	12	0.0458037	0.9605	>0,9999
	BP3240	210064	53	38.66	41.83	49.44	28.44	32.44	25.83	-0.583464	0.0292	0.4556
	BP3241	41586	6	2	2	4	1	5	4	0.321928	0.921	>0,9999
	BP3242	24516	3	1	1	2	2	3	0	0.321928	0.9605	>0,9999
	BP3244	60618	1	0	0	0	1	0	1	0.666667	0.921	>0,9999
	BP3248	32206	6	2	3	4	5	4	4	0.530515	0.8428	>0,9999
	BP3250	68362	5	1	0	4	4	3	1	0.678072	0.8818	>0,9999
	BP3251	54046	9	8	7	8	13	10	11	0.563901	0.5855	>0,9999
	BP3253	46246	15	10	8	13	16	16	18	0.68966	0.3462	>0,9999
	BP3254	35460	15	13	11	11	24	21	15	0.777608	0.2152	>0,9999
	BP3255	32990	1	0	0	0	0	1	1	0.666667	0.921	>0,9999
	BP3261	30726	24	34	45	46	72	53	66	0.611645	0.0011	0.0301
	BP3262	37069	24	93	85	96	125	111	78	0.196589	0.0474	0.6284
	BP3263	27683	6	11	11	12	11	10	10	-0.133267	0.8818	>0,9999
	BP3264	58704	57	244	227	235	309	269	275	0.272878	<0,0001	<0,0001
	BP3265	34259	4	0	0	1	2	2	3	2.80735	0.7661	>0,9999
	BP3266	26407	5	7	8	8	16	13	9	0.724366	0.4571	>0,9999
	BP3267	19991	1	2	0	0	1	1	2	1	0.921	>0,9999
	BP3268	47473	18	27	22	26	17	19	26	-0.274622	0.5193	>0,9999
	BP3269	58445	7	1	1	3	6	4	2	1.26303	0.7286	>0,9999
	BP3270	52335	10	14	15	20	14	14	15	-0.188445	0.7661	>0,9999
	BP3271	52850	1	0	0	0	1	0	0	0.333333	0.9605	>0,9999
	BP3274	18368	3	0	1	0	3	1	5	3.16993	0.6917	>0,9999
	BP3275	33749	5	2	1	2	4	2	4	1	0.8042	>0,9999
	BP3276	65279	29	8	58	16	16	38	35	0.118181	0.7286	>0,9999
	BP3277	30246	17	29	57	51	32	53	15	-0.454176	0.0666	0.7866
	BP3282	33982	2	4	7	6	2	2	1	-1.76553	0.5519	>0,9999
	BP3283	9087	1	0	2	3	0	0	0	-1.66667	0.8042	>0,9999
	BP3284	18386	17	83	45	67	51	53	58	-0.26748	0.1019	0.986
	BP3285	19757	9	2	2	2	7	14	15	2.58496	0.137	>0,9999
	BP3286	58273	36	137	133	135	120	110	147	-0.103357	0.1651	>0,9999
	BP3287	35009	21	99	94	66	34	66	84	-0.493246	0.0002	0.0067
	BP3288	51925	34	163	122	156	175	187	148	0.209719	0.0006	0.0196
	BP3289	14943	3	1	1	2	2	1	1	0	>0,9999	>0,9999
	BP3291	40402	12	15	15	15	25	18	21	0.508147	0.3462	>0,9999
	BP3292	77550	2	1	0	0	0	2	0	1	0.9605	>0,9999
	BP3293	77534	4	2	0	2	0	3	2	0.321928	0.9605	>0,9999
	BP3295	40637	6	1	2	2	1	3	2	0.263034	0.9605	>0,9999
	BP3296	35302	7	2	2	3	6	6	3	1.09954	0.6917	>0,9999
	BP3303	32999	8	9	12	9	12	11	10	0.137504	0.8818	>0,9999
	BP3304	31490	6	3	2	7	6	7	6	0.662965	0.7286	>0,9999
	BP3305	72426	2	1	2	2	2	2	0	-0.321928	0.9605	>0,9999
	BP3306	36337	7	2	1	3	5	5	10	1.73697	0.4876	>0,9999
	BP3308	65824	10	12	10	16	16	13	9	0	>0,9999	>0,9999
	BP3320	22275	8	8	10	11	8	7	5	-0.536053	0.6555	>0,9999
	BP3321	96673	19	15	19	18	24	24	22	0.428843	0.3722	>0,9999
	BP3322	41302	24	64	38	60	40	46	56	-0.190103	0.3214	>0,9999
	BP3326	27202	20	54	33	62	40	59	44	-0.0592972	0.7661	>0,9999
	BP3328	42490	6	5	7	3	9	5	5	0.341037	0.8428	>0,9999
	BP3329	89012	27	37	38	32	25	20	27	-0.571542	0.0827	0.8658
	BP3330	56858	26	73	35	77	79	40	54	-0.0967532	0.5519	>0,9999
	BP3331	30154	6	2	6	3	4	4	3	0	>0,9999	>0,9999
	BP3332	49665	6	4	0	2	5	5	3	1.11548	0.7286	>0,9999
	BP3333	55989	25	40	53	55	54	50	60	0.148099	0.4277	>0,9999
	BP3339	67035	6	4	1	1	2	5	9	1.41504	0.6201	>0,9999
	BP3341	29968	6	6	4	5	10	12	15	1.30256	0.2754	>0,9999
	BP3342	20530	17	78	62	60	44	54	70	-0.251539	0.1127	>0,9999
	BP3343	52203	50	155	145	147	167	167	169	0.170284	0.0055	0.1147
	BP3344	36237	17	18	11	23	16	21	14	-0.0280144	0.9605	>0,9999
	BP3345	19764	5	7	4	5	13	20	20	1.72792	0.0666	0.7866
	BP3346	39050	9	15	7	12	17	25	24	0.956931	0.1127	>0,9999
	BP3348	67707	31	55	67	60	68	60	77	0.171685	0.2542	>0,9999
	BP3349	23474	3	8	1	2	0	3	3	-0.874469	0.8042	>0,9999
	BP3350	29267	5	6	7	5	7	7	8	0.289507	0.8428	>0,9999
	BP3388	31551	3	3	2	3	3	1	5	0.169925	0.9605	>0,9999
	BP3390	40711	10	11	10	6	9	9	12	0.152003	0.8818	>0,9999
	BP3391	8362	2	0	0	2	0	0	0	-0.666667	0.921	>0,9999
	BP3393	30304	1	1	1	1	0	0	0	-1	0.8818	>0,9999
	BP3395	81178	18	23	15	27	30	29	29	0.437064	0.2542	>0,9999
	BP3397	28103	1	1	1	1	0	0	0	-1	0.8818	>0,9999
	BP3398	34237	11	16	15	15	16	20	18	0.231326	0.6917	>0,9999
	BP3399	9731	3	3	3	1	4	0	3	0	>0,9999	>0,9999
	BP3401	46065	9	9	4	8	2	5	5	-0.807355	0.6555	>0,9999
	BP3402	88086	12	7	9	10	20	15	11	0.823122	0.3214	>0,9999
	BP3403	37548	11	18	16	17	25	24	18	0.393664	0.4277	>0,9999
	BP3405	41432	26	80	63	88	43	50	55	-0.642296	<0,0001	0.0015
	BP3411	49995	5	6	8	5	8	6	5	0	>0,9999	>0,9999
	BP3413	43196	8	2	3	4	4	10	6	1.152	0.5855	>0,9999
	BP3416	58122	29	60	60	63	88	67	61	0.239188	0.1019	0.986
	BP3417	79186	3	1	0	0	2	0	2	2	0.8818	>0,9999
	BP3418	21992	3	2	1	2	5	2	1	0.678072	0.8818	>0,9999
	BP3419	39733	7	7	1	5	3	5	4	-0.115477	0.9605	>0,9999
	BP3420	35123	17	22	17	23	28	23	24	0.274622	0.5193	>0,9999
	BP3421	48600	12	14	9	11	18	18	17	0.640458	0.3462	>0,9999
	BP3422	67650	8	2	5	3	7	5	7	0.925999	0.6555	>0,9999
	BP3425	23944	14	27	25	27	46	39	48	0.751502	0.0074	0.1485
	BP3432	65036	7	0	0	1	8	1	0	3.16993	0.6917	>0,9999
	BP3433	23877	1	0	0	0	1	0	0	0.333333	0.9605	>0,9999
	BP3434	30506	6	0	0	0	11	0	0	3.66667	0.5855	>0,9999
	BP3435	47304	1	0	0	0	1	0	0	0.333333	0.9605	>0,9999
	BP3438	32669	9	2	2	2	6	12	5	1.9386	0.3993	>0,9999
	BP3439	162372	7	6	4	2	3	3	2	-0.584963	0.8428	>0,9999
	BP3440	38070	25	79	83	77	89	40	44	-0.466239	0.0011	0.0301
	BP3441	20299	4	0	0	0	2	6	5	4.33333	0.5193	>0,9999
	BP3442	47146	17	15	11	15	16	19	17	0.342888	0.5855	>0,9999
	BP3445	31019	6	2	4	8	6	4	4	0	>0,9999	>0,9999
	BP3446	34712	1	1	0	1	0	0	0	-0.666667	0.921	>0,9999
	BP3448	23671	5	0	0	0	0	2	4	2	0.7661	>0,9999
	BP3452	99073	8	5	7	7	6	8	11	0.395929	0.7661	>0,9999
	BP3454	36405	1	0	0	0	0	0	1	0.333333	0.9605	>0,9999
	BP3455	35585	3	2	2	2	1	0	1	-1.58496	0.8428	>0,9999
	BP3456	84246	20	13.73	18.18	24.73	19.37	17.46	22	0.0547308	0.9605	>0,9999
	BP3460	67391	5	4.04	3.04	3	2	2.08	0.04	-1.29078	0.7661	>0,9999
	BP3465	30698	4	3	5	4	7	2	4	0.115477	0.9605	>0,9999
	BP3467	95368	38	46	39	52	24	41	42	-0.356565	0.137	>0,9999
	BP3468	46791	3	3	3	3	1	1	3	-0.847997	0.8428	>0,9999
	BP3471	20970	8	6	5	7	10	10	13	0.874469	0.4571	>0,9999
	BP3473	64165	8	3	4	3	6	4	9	0.925999	0.6555	>0,9999
	BP3481	38650	10	5	5	11	0	0	2	-3.39232	0.3462	>0,9999
	BP3482	103734	4	2	2	4	1	2	1	-1	0.8428	>0,9999
	BP3483	29931	12	9	11	16	13	9	6	-0.36257	0.6917	>0,9999
	BP3484	51093	13	12	8	15	16	18	27	0.801454	0.1974	>0,9999
	BP3485	22566	4	10	11	11	11	11	3	-0.356144	0.7286	>0,9999
	BP3486	23879	8	3	1	7	15	3	8	1.24101	0.4571	>0,9999
	BP3487	36092	2	1	0	0	0	2	0	1	0.9605	>0,9999
	BP3489	27124	6	3	3	3	6	7	8	1.22239	0.5519	>0,9999
	BP3490	30650	11	14	20	16	23	22	16	0.286881	0.5855	>0,9999
	BP3491	64054	17	26	21	20	5	12	16	-1.0217	0.0919	0.9267
	BP3494	108545	130	693	609	612	492	506	654	-0.212377	<0,0001	<0,0001
	BP3495	58392	161	723	905	821	982	753	1160	0.241371	<0,0001	<0,0001
	BP3496	10918	27	28	48	32	49	40	66	0.521237	0.0198	0.3308
	BP3497	26288	7	1	4	4	5	1	1	-0.36257	0.921	>0,9999
	BP3498	26812	4	2	2	2	3	4	0	0.222392	0.9605	>0,9999
	BP3499	23892	2	1	1	1	1	1	2	0.415037	0.9605	>0,9999
	BP3500	65825	3	3	1	1	0	0	0	-1.66667	0.8042	>0,9999
	BP3501	34096	6	5	2	7	3	0	1	-1.80735	0.6201	>0,9999
	BP3503	38998	9	8	5	6	8	4	3	-0.341037	0.8428	>0,9999
	BP3506	25637	1	0	0	0	1	1	0	0.666667	0.921	>0,9999
	BP3507	58417	7	2	2	2	7	7	5	1.66297	0.5193	>0,9999
	BP3508	28067	3	3	1	2	0	2	1	-1	0.8818	>0,9999
	BP3515	37031	10	7	3	10	4	10	8	0.137504	0.921	>0,9999
	BP3521	62641	17	30	21	27	12	10	14	-1.11548	0.0373	0.5436
	BP3522	47115	2	0	0	2	0	0	0	-0.666667	0.921	>0,9999
	BP3524	24158	7	2	4	4	4	2	5	0.137504	0.9605	>0,9999
	BP3525	31348	2	0	0	0	0	2	2	1.33333	0.8428	>0,9999
	BP3526	95051	26	14	27	22	12	13	19	-0.517848	0.3462	>0,9999
	BP3527	36263	10	10	11	14	17	15	16	0.455679	0.5193	>0,9999
	BP3528	51921	16	21	28	32	29	33	37	0.289507	0.3722	>0,9999
	BP3529	28924	8	6	5	7	9	8	4	0.222392	0.8818	>0,9999
	BP3530	9403	6	7	16	13	11	9	19	0.115477	0.8818	>0,9999
	BP3531	28778	1	0	1	1	1	1	0	0	>0,9999	>0,9999
	BP3532	34141	2	1	0	2	1	2	1	0.415037	0.9605	>0,9999
	BP3533	19747	1	0	0	0	0	1	0	0.333333	0.9605	>0,9999
	BP3534	24751	5	2	1	2	2	2	2	0.263034	0.9605	>0,9999
	BP3535	48888	7	2	1	3	4	6	6	1.41504	0.6201	>0,9999
	BP3537	51271	35	54	77	78	87	85	57	0.131845	0.3214	>0,9999
	BP3538	37122	18	19	29	19	21	21	18	-0.159199	0.7286	>0,9999
	BP3539	49385	11	11	14	14	14	12	11	-0.0759489	0.921	>0,9999
	BP3540	20243	1	0	0	0	0	0	2	0.666667	0.921	>0,9999
	BP3541	35367	1	0	0	0	0	1	0	0.333333	0.9605	>0,9999
	BP3543	34302	13	11	12	15	19	16	15	0.395929	0.5519	>0,9999
	BP3546	36936	2	0	0	0	2	0	0	0.666667	0.921	>0,9999
	BP3547	61886	2	1	1	2	2	2	0	0	>0,9999	>0,9999
	BP3551	18670	6	2	3	2	6	5	12	1.71621	0.4277	>0,9999
	BP3552	22326	33	74	83	72	94	137	133	0.668591	<0,0001	<0,0001
	BP3554	28877	22	35	46	36	45	52	45	0.279382	0.2152	>0,9999
	BP3555	46062	2	1	1	3	1	0	1	-1.32193	0.8818	>0,9999
	BP3556	32672	3	1	1	2	3	0	1	0	>0,9999	>0,9999
	BP3558	137540	52	62	48	55	64	66	49	0.117494	0.4876	>0,9999
	BP3559	38343	17	49	40	48	37	51	58	0.0917925	0.6555	>0,9999
	BP3560	77249	23	19	16	26	24	26	24	0.278716	0.5193	>0,9999
	BP3561	34443	25	93	166	135	113	157	102	-0.082893	0.2754	>0,9999
	BP3562	11084	1	2	2	1	2	2	1	0	>0,9999	>0,9999
	BP3563	43557	1	0	1	3	0	0	0	-1.33333	0.8428	>0,9999
	BP3564	17001	3	0	1	2	3	2	5	1.73697	0.7286	>0,9999
	BP3568	42309	17	25	28	29	37	16	24	-0.0907655	0.8042	>0,9999
	BP3571	38053	12	16	21	19	21	20	22	0.169925	0.7286	>0,9999
	BP3572	39202	7	8	7	7	5	2	3	-1.1375	0.5519	>0,9999
	BP3574	31805	2	2	1	2	0	1	0	-2.32193	0.8428	>0,9999
	BP3575	52061	21	42	41	39	32	25	20	-0.663951	0.0257	0.4147
	BP3576	37920	8	15	12	17	10	11	10	-0.505235	0.5193	>0,9999
	BP3577	32527	11	7	10	14	9	7	6	-0.494765	0.6555	>0,9999
	BP3578	46270	6	6	6	6	5	2	2	-1	0.6555	>0,9999
	BP3579	25822	3	3	2	1	2	0	1	-1	0.8818	>0,9999
	BP3581	31216	14	10	8	12	20	12	12	0.552541	0.4876	>0,9999
	BP3582	12012	4	2	3	2	6	2	4	0.777608	0.8042	>0,9999
	BP3583	56853	6	8	7	8	11	8	8	0.231326	0.8428	>0,9999
	BP3584	12678	7	6	14	4	15	7	9	0.369234	0.7286	>0,9999
	BP3585	72406	2	2	1	1	1	0	0	-2	0.8818	>0,9999
	BP3587	82777	10	4	4	7	6	5	2	-0.206451	0.921	>0,9999
	BP3588	49272	7	3	4	4	3	3	6	0.125531	0.9605	>0,9999
	BP3589	45473	20	31	31	35	35	35	35	0.114333	0.6917	>0,9999
	BP3590	29971	15	13	10	16	24	21	19	0.714598	0.2152	>0,9999
	BP3591	32919	14	19	15	24	22	26	25	0.331844	0.4571	>0,9999
	BP3594	149283	15	6	7	13	15	17	3	0.428843	0.6555	>0,9999
	BP3595	69641	1	0	0	0	0	0	1	0.333333	0.9605	>0,9999
	BP3596	109952	2	0	3	2	2	5	3	1	0.8042	>0,9999
	BP3597	33727	18	27	23	28	42	36	26	0.415037	0.1974	>0,9999
	BP3598	48351	2	1	0	0	1	2	2	2.32193	0.8428	>0,9999
	BP3599	26013	12	11	9	13	16	13	19	0.540568	0.4571	>0,9999
	BP3602	17857	4	5	4	4	9	3	9	0.691878	0.6917	>0,9999
	BP3604	41626	2	0	2	3	0	0	0	-1.66667	0.8042	>0,9999
	BP3605	55643	9	6	5	5	9	9	4	0.459432	0.7661	>0,9999
	BP3606	53291	3	2	2	2	0	1	1	-1.58496	0.8428	>0,9999
	BP3608	24879	8	18	10	18	18	15	18	0.148863	0.8042	>0,9999
	BP3609	19800	13	15	25	20	47	37	32	0.95109	0.0055	0.1147
	BP3610	77484	78	262.82	223.79	235.85	367.73	302.81	321.82	0.457946	<0,0001	<0,0001
	BP3612	13938	6	5	7	4	7	5	15	0.754888	0.5855	>0,9999
	BP3613	26546	18	29	26	27	57	44	40	0.781999	0.0035	0.0777
	BP3614	22721	14	35	34	35	53	47	49	0.518729	0.0257	0.4147
	BP3615	14227	9	14	17	20	16	17	29	0.281771	0.5855	>0,9999
	BP3616	30189	19	92	102	83	66	86	103	-0.119389	0.2754	>0,9999
	BP3617	10590	4	0	1	0	4	1	3	3	0.7286	>0,9999
	BP3618	11853	9	1	3	1	7	13	11	2.63227	0.1974	>0,9999
	BP3619	29713	21	77	60	62	82	88	78	0.317572	0.0151	0.2595
	BP3620	16036	9	10	10	9	21	22	15	1	0.1505	>0,9999
	BP3621	7098	1	0	0	1	2	1	2	2.32193	0.8428	>0,9999
	BP3622	11456	9	20	19	20	21	19	27	0.183446	0.6917	>0,9999
	BP3624	53403	39	72	88	98	87	90	74	-0.0396837	0.7286	>0,9999
	BP3626	13792	10	34	21	34	38	38	46	0.455004	0.1019	0.986
	BP3627	13048	8	2	7	4	10	5	6	0.691878	0.6917	>0,9999
	BP3628	20502	16	56	33	31	52	56	69	0.560715	0.0047	0.1028
	BP3629	12049	2	4	2	2	5	4	4	0.70044	0.8042	>0,9999
	BP3630	15267	10	11	35	17	35	42	48	0.988504	0.0021	0.0526
	BP3631	21684	26	56	36	59	67	87	78	0.619576	<0,0001	0.0023
	BP3632	13816	11	12	17	14	21	16	17	0.328623	0.5855	>0,9999
	BP3633	18686	10	18	16	14	35	28	21	0.807355	0.0743	0.8223
	BP3634	6899	1	2	1	0	2	1	1	0.415037	0.9605	>0,9999
	BP3635	15639	9	13	15	10	33	22	22	1.01886	0.0532	0.696
	BP3636	48387	3	3	5	6	1	3	3	-1	0.7286	>0,9999
	BP3637	8619	2	0	0	0	2	0	2	1.33333	0.8428	>0,9999
	BP3639	18300	9	11	16	15	16	23	21	0.514573	0.3722	>0,9999
	BP3640	14104	9	19	20	19	26	24	21	0.291766	0.5193	>0,9999
	BP3641	30896	14	19	16	22	32	39	35	0.89503	0.0151	0.2595
	BP3642	36763	33	54	76	57	77	59	76	0.181026	0.2152	>0,9999
	BP3643	16230	5	7	8	10	17	14	17	0.941106	0.2542	>0,9999
	BP3646	74678	17	16	25	21	5	7	7	-1.70627	0.033	0.4999
	BP3648	96663	15	15	17	23	29	18	18	0.241008	0.6201	>0,9999
	BP3649	23560	5	4	4	2	5	5	4	0.485427	0.8428	>0,9999
	BP3650	25211	7	9	10	11	8	6	3	-0.819428	0.5193	>0,9999
	BP3651	77393	20	17	7	11	14	11	16	0.228269	0.7661	>0,9999
	BP3652	49320	1	0	1	0	0	0	0	-0.333333	0.9605	>0,9999
	BP3653	51815	19	28	26	37	38	39	32	0.26039	0.3722	>0,9999
	BP3654	15827	1	0	0	0	0	0	2	0.666667	0.921	>0,9999
	BP3655	93854	25	35	31.74	48.74	25.74	19	19	-0.857372	0.01	0.1853
	BP3656	23866	3	2	7	3	3	5	6	0.222392	0.921	>0,9999
	BP3657	41648	6	5	5	7	5	6	9	0.234465	0.8818	>0,9999
	BP3658	56923	8	3	4	5	9	10	10	1.27302	0.3993	>0,9999
	BP3659	32764	8	7	8	5	8	8	8	0.263034	0.8428	>0,9999
	BP3660	109680	23	24.34	18.17	19.56	29.56	22.56	25.17	0.316386	0.4277	>0,9999
	BP3662	20882	19	66	64	53	76	61	41	-0.0399664	0.8042	>0,9999
	BP3667	29321	10	6	9	3	7	6	6	0.0780025	0.9605	>0,9999
	BP3669	59253	2	0	1	2	2	5	3	1.73697	0.7286	>0,9999
	BP3671	44093	7	3	1	2	2	2	4	0.415037	0.921	>0,9999
	BP3673	37964	3	3	0	2	2	2	1	0	>0,9999	>0,9999
	BP3674	38371	7	6	8	4	7	7	4	0	>0,9999	>0,9999
	BP3677	48607	1	0	0	1	0	0	1	0	>0,9999	>0,9999
	BP3680	81290	51	73	78	78	93	81	91	0.210645	0.0743	0.8223
	BP3682	41702	2	1	0	2	0	1	1	-0.584963	0.9605	>0,9999
	BP3685	46447	5	3	2	3	7	4	5	1	0.6917	>0,9999
	BP3686	21561	1	0	0	0	1	0	0	0.333333	0.9605	>0,9999
	BP3689	20680	9	6	4	9	9	17	20	1.27563	0.1807	>0,9999
	BP3692	29973	9	5	6	6	15	14	10	1.19794	0.2754	>0,9999
	BP3700	34819	1	0	0	0	0	1	0	0.333333	0.9605	>0,9999
	BP3704	38658	2	1	1	1	1	1	2	0.415037	0.9605	>0,9999
	BP3706	30282	1	0	0	1	0	0	0	-0.333333	0.9605	>0,9999
	BP3708	49028	1	0	1	1	0	0	0	-0.666667	0.921	>0,9999
	BP3710	28176	3	1	0	1	2	2	1	1.32193	0.8818	>0,9999
	BP3711	29105	8	2	1	6	5	8	5	1	0.6555	>0,9999
	BP3724	39194	4	2	2	2	1	2	3	0	>0,9999	>0,9999
	BP3725	31673	2	1	1	1	3	2	0	0.736966	0.921	>0,9999
	BP3727	88008	15	14	7	15	9	15	17	0.187627	0.8042	>0,9999
	BP3728	49538	18	21	15	15	17	18	26	0.258312	0.6201	>0,9999
	BP3730	49228	37	62	58	60	76	46	86	0.208587	0.1651	>0,9999
	BP3732	28098	10	8	6	7	7	12	12	0.561879	0.6201	>0,9999
	BP3734	22956	10	21	14	21	20	18	17	-0.0259952	0.9605	>0,9999
	BP3735	33944	1	0	1	1	0	0	0	-0.666667	0.921	>0,9999
	BP3737	29654	3	4	1	1	1	2	3	0	>0,9999	>0,9999
	BP3738	44040	3	1	2	1	2	3	4	1.16993	0.8042	>0,9999
	BP3741	8776	1	0	0	1	0	1	0	0	>0,9999	>0,9999
	BP3744	44843	22	49	34	51	20	13	16	-1.45138	<0,0001	0.001
	BP3745	30807	1	0	0	0	0	1	1	0.666667	0.921	>0,9999
	BP3747	34224	7	2	2	6	1	3	5	-0.152003	0.9605	>0,9999
	BP3748	34443	2	3	0	1	2	2	0	0	>0,9999	>0,9999
	BP3750	32708	5	5	4	7	10	5	9	0.584963	0.6917	>0,9999
	BP3751	44420	15	13	17	15	23	17	21	0.438884	0.4277	>0,9999
	BP3752	29902	4	5	6	6	5	5	5	-0.180572	0.921	>0,9999
	BP3753	181235	66	109	69	90	138	147	140	0.66523	<0,0001	<0,0001
	BP3754	55188	34	67	60	65	99	104	121	0.754888	<0,0001	<0,0001
	BP3755	27064	3	1	2	3	1	1	0	-1.58496	0.8428	>0,9999
	BP3756	35676	2	0	0	0	2	0	0	0.666667	0.921	>0,9999
	BP3757	33854	15	53	31	44	28	28	46	-0.327575	0.1974	>0,9999
	BP3758	56606	3	1	4	4	0	1	1	-2.16993	0.7286	>0,9999
	BP3759	18402	3	6	4	4	3	3	5	-0.347923	0.8818	>0,9999
	BP3760	31422	14	19	15	19	15	18	22	0.0534393	0.921	>0,9999
	BP3761	24140	12	10	15	14	21	21	21	0.691878	0.2341	>0,9999
	BP3766	56509	5	3	2	5	4	3	7	0.485427	0.8428	>0,9999
	BP3767	72880	11	14	9	12	26	19	15	0.777608	0.2152	>0,9999
	BP3768	73145	15	16	17	21	24	22	20	0.289507	0.5519	>0,9999
	BP3769	87995	2	0	0	0	2	0	1	1	0.8818	>0,9999
	BP3770	21906	9	16	15	11	18	15	11	0.0671142	0.921	>0,9999
	BP3771	30738	12	10	15	12	16	12	13	0.148099	0.8428	>0,9999
	BP3772	28416	17	25	26	23	35	34	40	0.558731	0.0827	0.8658
	BP3773	38214	13	11	13	16	15	17	15	0.232661	0.7286	>0,9999
	BP3774	53362	2	2	3	2	2	3	4	0.36257	0.921	>0,9999
	BP3776	17761	2	0	2	2	2	1	2	0.321928	0.9605	>0,9999
	BP3777	8824	6	28	12	11	13	17	36	0.371969	0.4571	>0,9999
	BP3778	17686	7	10	6	7	5	8	7	-0.201634	0.8818	>0,9999
	BP3779	29379	1	0	1	1	0	0	0	-0.666667	0.921	>0,9999
	BP3783	31028	17	71	58	66	44	26	33	-0.92083	<0,0001	0.0002
	BP3784	25114	9	34	34	33	21	19	21	-0.727474	0.0474	0.6284
	BP3785	19169	8	8	23	15	6	0	15	-1.13124	0.2152	>0,9999
	BP3786	23278	2	1	3	2	1	1	1	-1	0.8818	>0,9999
	BP3787	31696	8	24	25	25	16	17	18	-0.537028	0.2542	>0,9999
	BP3790	97054	28	19	16	30	14	12	12	-0.77444	0.1807	>0,9999
	BP3793	45449	17	28	19	30	11	17	19	-0.712198	0.137	>0,9999
	BP3794	54077	10	15	10	12	13	11	13	0	>0,9999	>0,9999
	BP3795	41972	7	7	2	5	4	4	4	-0.222392	0.921	>0,9999
	BP3796	40921	6	2	2	4	2	4	6	0.584963	0.8428	>0,9999
	BP3800	53346	8	6	5	5	5	5	5	-0.0931094	0.9605	>0,9999
	BP3801	58992	5	4	1	2	3	4	9	1.19265	0.6555	>0,9999
	BP3802	65050	5	1	4	2	1	2	0	-1.22239	0.8428	>0,9999
	BP3807	43028	25	44	38	34	46	47	35	0.142019	0.5519	>0,9999
	BP3808	34110	8	12	5	6	6	8	7	-0.131245	0.921	>0,9999
	BP3809	38118	14	2	8	11	16	12	14	1	0.2978	>0,9999
	BP3812	53517	1	0	0	0	0	0	1	0.333333	0.9605	>0,9999
	BP3815	51494	12	18	9	9	13	15	16	0.289507	0.6917	>0,9999
	BP3816	29752	10	13	8	14	17	22	19	0.728698	0.2542	>0,9999
	BP3817	55227	5	1	3	4	2	3	2	-0.192645	0.9605	>0,9999
	BP3819	27803	16	31	29	36	23	33	36	-0.0614005	0.8428	>0,9999
	BP3821	53608	13	12	18	20	23	16	12	0.0285692	0.9605	>0,9999
	BP3822	41578	5	4	2	2	6	6	4	1	0.6917	>0,9999
	BP3823	46487	1	0	0	0	0	1	0	0.333333	0.9605	>0,9999
	BP3825	59450	5	4	3	4	5	3	3	0	>0,9999	>0,9999
	BP3827	39478	9	11	12	11	15	15	22	0.612977	0.3722	>0,9999
	BP3828	28345	19	54.99	31.99	67.99	30.99	35.99	35.98	-0.589905	0.01	0.1853
	BP3830	42970	4	1	3	5	2	5	3	0.152003	0.9605	>0,9999
	BP3831	43382	37	185.71	263.77	226.58	200.2	166.81	142.36	-0.408437	<0,0001	<0,0001
	BP3832	32645	11	16	8	15	13	28	24	0.736966	0.1974	>0,9999
	BP3833	37879	5	7	6	5	5	6	7	0	>0,9999	>0,9999
	BP3836	39823	5	0	0	2	1	3	2	1.58496	0.8428	>0,9999
	BP3837	35400	1	1	0	0	0	1	0	0	>0,9999	>0,9999
	BP3838	30437	7	5	4	4	7	5	5	0.387023	0.8428	>0,9999
	BP3843	43315	1	0	0	1	0	0	0	-0.333333	0.9605	>0,9999
	BP3845	35457	7	10	9	11	12	14	12	0.341037	0.6917	>0,9999
	BP3846	25166	3	4	1	1	3	3	4	0.736966	0.8428	>0,9999
	BP3852	58379	34	60	65	70	79	49	72	0.0365259	0.8042	>0,9999
	BP3857	44744	10	6	5	9	12	7	10	0.536053	0.6555	>0,9999
	BP3859	71843	2	0	1	2	0	0	0	-1	0.8818	>0,9999
	BP3862	60468	15	12	11	16	8	10	10	-0.478047	0.5855	>0,9999
	BP3863	61168	7	2	2	4	5	4	5	0.807355	0.7661	>0,9999
	BP3865	29409	5	6	3	6	3	5	7	0	>0,9999	>0,9999
	BP3866	59139	2	2	1	0	0	1	0	-1.58496	0.921	>0,9999
	BP3867	40042	9	8	6	9	6	5	6	-0.436099	0.7661	>0,9999
	BP3869	68625	1	0	2	1	0	0	0	-1	0.8818	>0,9999
	BP3870	44863	10	5	9	9	7	8	8	0	>0,9999	>0,9999
