# Supplementary material for: Streamlined copper defenses make Bordetella pertussis reliant on custom-made operon
Source: Commun Biol. 2021 Jan 8;4:46. doi: 10.1038/s42003-020-01580-2 (PMC7794356; doi:10.1038/s42003-020-01580-2)
Supplement: Supplementary file 8 — Supplementary Data 5 [file 42003_2020_1580_MOESM8_ESM.xlsx]

## Sheet: Feuil1
	Supplementary Data S5. Proteomic analyses of B. bronchiseptica. B. bronchiseptica RB50 was grown in standard conditions or in the presence of 2 mM CuSO4. The cultures were initiated at OD600 values of 0.08, and the cultures were stopped after 10 to 12 hours when the OD600 reached 1.5 to 1.8. Cells were lysed, and soluble and insoluble proteins were separated by ultracentrifugation. They were anal…
		Number of Spectra		32932	31992	33930	35931	34103	36811
	Gene Name	Protein MW	Number of unique peptides	Number of Spectrum						Foldchange (log2)	p-Value	q-Value
				Standard condition			Copper condition
	BB0001	70104	18	8	20	15	6	15	18	-0.140863	0.8277	>0,9999
	BB0002	33539	5	1	1	1	5	5	5	2.32193	0.5137	>0,9999
	BB0003	33184	12	19	14	23	20	18	20	0.0506261	0.9133	>0,9999
	BB0004	29288	5	3	1	3	3	4	2	0.36257	0.9133	>0,9999
	BB0005	33491	13	12	15	13	20	12	16	0.263034	0.6633	>0,9999
	BB0006	34603	6	3	3	1	2	5	6	0.893085	0.744	>0,9999
	BB0007	45571	127	645	653	648	657	848	765	0.222181	<0,0001	<0,0001
	BB0008	18136	3	6	2	8	5	3	2	-0.678072	0.744	>0,9999
	BB0009	20574	17	36	43	36	31	45	36	-0.0381351	0.8703	>0,9999
	BB0010	16079	14	26	26	31	39	46	32	0.495325	0.0643	>0,9999
	BB0011	24320	36	247	187	177	276	265	259	0.388828	<0,0001	<0,0001
	BB0012	19055	14	74	74	78	64	74	68	-0.133678	0.2764	>0,9999
	BB0013	14785	14	14	9	27	49	52	46	1.55582	<0,0001	<0,0001
	BB0014	156452	68	154	39	81	191	120	108	0.612774	<0,0001	<0,0001
	BB0015	156354	82	206	68	112	178	146	129	0.23091	0.0003	0.0121
	BB0016	18715	1	0	0	2	1	1	1	0.584963	0.9566	>0,9999
	BB0017	53725	14	18	10	13	21	20	21	0.596644	0.2531	>0,9999
	BB0018	86658	6	2	1	3	1	4	3	0.415037	0.9133	>0,9999
	BB0019	43970	19	23	16	27	15	19	20	-0.289507	0.5137	>0,9999
	BB0020	28678	8	5	6	7	10	9	7	0.530515	0.6633	>0,9999
	BB0024	24867	11	32	37	46	29	37	32	-0.23078	0.3549	>0,9999
	BB0025	19800	17	64	56	87	87	73	80	0.213404	0.0725	>0,9999
	BB0026	77456	92	357.73	427.53	370.57	422.69	344.94	367.05	-0.0266437	0.2312	>0,9999
	BB0028	13910	11	28	37	38	52	48	38	0.422024	0.0568	>0,9999
	BB0029	26546	32	159	137	126	170	212	187	0.431186	<0,0001	<0,0001
	BB0030	22695	25	111	117	107	135	112	113	0.103836	0.1737	>0,9999
	BB0031	14227	10	39	30	43	50	54	42	0.38247	0.0643	>0,9999
	BB0032	30189	26	140	107	106	106	99	98	-0.22035	0.0065	0.1748
	BB0033	10576	7	12	9	7	8	9	8	-0.163499	0.8703	>0,9999
	BB0034	11853	12	11	10	20	22	24	16	0.596644	0.2531	>0,9999
	BB0035	29713	33	153	82	121	159	146	142	0.328398	<0,0001	<0,0001
	BB0036	16036	13	47	40	79	97	80	67	0.555698	<0,0001	0.0013
	BB0037	7098	2	2	4	4	7	5	3	0.584963	0.7855	>0,9999
	BB0038	11456	11	45	48	32	39	49	44	0.0786098	0.7032	>0,9999
	BB0040	53403	28	47	49	42	53	48	43	0.0614005	0.744	>0,9999
	BB0041	13792	15	81	62	160	158	155	121	0.518377	<0,0001	<0,0001
	BB0042	13048	19	67	56	73	94	96	81	0.467439	<0,0001	0.0026
	BB0043	20502	21	132	95	126	155	144	117	0.236915	0.0006	0.0241
	BB0044	12049	2	4	4	4	16	9	6	1.36923	0.3011	>0,9999
	BB0045	15267	15	41	55	67	102	79	60	0.564161	<0,0001	0.0013
	BB0046	21672	36	130	100	154	166	169	165	0.380822	<0,0001	<0,0001
	BB0047	13816	9	26	26	38	29	30	28	-0.0489096	0.8703	>0,9999
	BB0048	18686	18	75	70	65	111	104	81	0.495208	<0,0001	0.0002
	BB0049	6899	2	2	2	2	6	5	3	1.22239	0.6633	>0,9999
	BB0050	15639	14	88	72	77	41	59	53	-0.631355	<0,0001	0.0003
	BB0051	48357	4	4	2	6	3	4	4	-0.125531	0.9566	>0,9999
	BB0052	8619	2	1	3	2	0	2	0	-1.58496	0.8277	>0,9999
	BB0054	18300	10	39	26	36	45	33	32	0.123148	0.6243	>0,9999
	BB0055	14104	12	45	40	58	46	50	33	-0.148644	0.4461	>0,9999
	BB0056	30896	20	59	83	68	97	85	84	0.341037	0.0023	0.0759
	BB0057	36763	32	74	81	74	75	88	89	0.138076	0.2107	>0,9999
	BB0058	16230	8	28	23	55	56	43	40	0.391021	0.0725	>0,9999
	BB0059	18666	2	2	2	3	0	4	1	-0.485427	0.9133	>0,9999
	BB0061	74678	5	5	1	5	5	5	2	0.125531	0.9566	>0,9999
	BB0063	70308	16	26	19	24	26	33	24	0.266515	0.4461	>0,9999
	BB0064	23560	5	4	3	3	6	6	4	0.678072	0.744	>0,9999
	BB0065	25211	12	24	19	26	28	25	31	0.283793	0.4143	>0,9999
	BB0066	80260	18	11	5	12	14	12	17	0.61891	0.4143	>0,9999
	BB0068	51797	20	23	18	18	38	30	27	0.687213	0.0501	0.9921
	BB0070	93854	22	8	5	21	7	14	12	-0.0430687	0.9566	>0,9999
	BB0071	23910	4	0	1	3	5	6	5	2	0.5137	>0,9999
	BB0072	41648	4	1	3	6	3	4	4	0.137504	0.9566	>0,9999
	BB0073	56923	5	2	2	1	2	5	3	1	0.7855	>0,9999
	BB0074	26027	4	0	2	0	0	2	2	1	0.9133	>0,9999
	BB0075	109665	16	5.34	2	8	12.34	12	12	1.24426	0.2531	>0,9999
	BB0077	20882	15	35	32	34	38	35	25	-0.0435016	0.8703	>0,9999
	BB0078	80872	1	0	0	1	0	0	0	-0.333333	0.9566	>0,9999
	BB0082	29321	8	2	2	3	3	3	4	0.514573	0.8703	>0,9999
	BB0084	59293	2	1	3	4	4	2	1	-0.192645	0.9566	>0,9999
	BB0086	44224	1	0	0	0	1	0	0	0.333333	0.9566	>0,9999
	BB0089	38371	7	3	4	3	5	7	6	0.847997	0.6633	>0,9999
	BB0091	29443	2	2	1	0	1	1	0	-0.584963	0.9566	>0,9999
	BB0092	48621	2	2	1	0	1	1	3	0.736966	0.9133	>0,9999
	BB0095	81075	34	37	45	48	26	23	44	-0.483209	0.0441	0.9161
	BB0096	31775	4	0	1	2	2	2	1	0.736966	0.9133	>0,9999
	BB0097	41774	2	2	0	0	0	1	0	-1	0.9566	>0,9999
	BB0100	46360	10	15	10	8	12	13	17	0.347923	0.6243	>0,9999
	BB0101	21618	2	2	0	1	2	3	1	1	0.8703	>0,9999
	BB0107	71992	2	2	1	1	0	0	0	-1.33333	0.8277	>0,9999
	BB0109	36498	3	0	1	1	0	3	1	1	0.9133	>0,9999
	BB0110	102182	30	19	10	33	29	23	38	0.537657	0.1276	>0,9999
	BB0111	63123	5	2	1	5	2	2	4	0	>0,9999	>0,9999
	BB0113	9707	5	4	5	5	7	9	7	0.716207	0.6243	>0,9999
	BB0114	23998	4	4	3	3	1	3	2	-0.736966	0.8277	>0,9999
	BB0115	72934	50	78	114	94	99	94	102	0.0446998	0.6243	>0,9999
	BB0116	32534	6	7	6	9	8	15	11	0.628031	0.5137	>0,9999
	BB0117	66524	5	5	4	3	0	2	4	-1	0.744	>0,9999
	BB0119	50338	2	0	0	2	0	0	0	-0.666667	0.9133	>0,9999
	BB0120	27478	2	2	1	2	1	2	1	-0.321928	0.9566	>0,9999
	BB0121	37820	14	28	12	17	27	22	20	0.275634	0.5137	>0,9999
	BB0122	47595	12	22	21	18	17	23	17	-0.0978473	0.8277	>0,9999
	BB0123	75722	8	3	4	4	7	8	6	0.932886	0.5863	>0,9999
	BB0124	40512	9	5	4	4	5	4	3	-0.115477	0.9566	>0,9999
	BB0125	25319	4	3	2	3	2	1	1	-1	0.8277	>0,9999
	BB0126	39112	20	30	24	19	21	24	20	-0.167457	0.6633	>0,9999
	BB0127	42211	10	14	7	10	11	14	14	0.331206	0.6633	>0,9999
	BB0128	32493	3	3	2	2	1	3	1	-0.485427	0.9133	>0,9999
	BB0129	37043	8	4	5	2	8	7	6	0.932886	0.5863	>0,9999
	BB0130	54172	16	28	14	18	9	13	14	-0.736966	0.1915	>0,9999
	BB0131	46255	9	6	3	8	4	4	3	-0.628031	0.744	>0,9999
	BB0132	43773	7	11	1	4	4	4	4	-0.415037	0.8277	>0,9999
	BB0134	98875	12	9	9	13	14	11	10	0.175087	0.8277	>0,9999
	BB0135	99435	8	3	3	8	3	6	5	0	>0,9999	>0,9999
	BB0136	73303	20	22	42	29	24	33	45	0.133267	0.6243	>0,9999
	BB0137	34680	23	40	31	30	33	34	37	0.0422282	0.8703	>0,9999
	BB0138	33985	13	7	4	6	5	10	10	0.556393	0.6633	>0,9999
	BB0139	40983	35	64	54	68	74	80	82	0.343484	0.0065	0.1748
	BB0140	44212	11	14	8	18	8	10	9	-0.567041	0.4793	>0,9999
	BB0141	39433	14	10	13	15	14	12	17	0.178337	0.7855	>0,9999
	BB0142	77685	8	5	1	6	4	5	3	0	>0,9999	>0,9999
	BB0143	40191	7	4	5	5	6	5	6	0.280108	0.8703	>0,9999
	BB0144	46556	18	16	11	21	10	13	17	-0.263034	0.6633	>0,9999
	BB0145	70590	7	2	0	1	4	4	2	1.73697	0.7032	>0,9999
	BB0148	43091	12	11	5	6	4	5	4	-0.758992	0.6243	>0,9999
	BB0149	26449	7	3	1	4	3	5	5	0.70044	0.7855	>0,9999
	BB0150	49212	11	14	7	10	14	18	17	0.660514	0.3273	>0,9999
	BB0151	88027	14	19	11	16	10	11	12	-0.479168	0.4793	>0,9999
	BB0152	39749	22	31	31	33	28	29	36	-0.0306968	0.9133	>0,9999
	BB0153	39650	20	48	34	33	50	39	35	0.108706	0.6243	>0,9999
	BB0154	20726	8	14	12	14	14	13	12	-0.0365259	0.9566	>0,9999
	BB0155	53389	21	36	39	27	27	64	37	0.327575	0.1571	>0,9999
	BB0156	39261	22	18	22	21	24	14	22	-0.0238467	0.9566	>0,9999
	BB0157	52758	15	8	9	12	12	10	14	0.311944	0.7032	>0,9999
	BB0158	31774	10	13	11	9	4	3	6	-1.34395	0.2764	>0,9999
	BB0160	39067	5	4	4	3	1	3	3	-0.652077	0.8277	>0,9999
	BB0161	32324	8	4	3	2	4	3	4	0.289507	0.9133	>0,9999
	BB0163	43874	2	2	3	2	2	4	2	0.192645	0.9566	>0,9999
	BB0164	70102	5	1	3	2	0	1	2	-1	0.8703	>0,9999
	BB0165	37110	10	10	8	14	13	10	13	0.169925	0.8277	>0,9999
	BB0166	20593	6	7	7	7	3	1	5	-1.22239	0.5137	>0,9999
	BB0167	60503	6	5	4	1	3	5	2	0	>0,9999	>0,9999
	BB0168	44976	36	142	72	112	107	109	118	0.0349761	0.6633	>0,9999
	BB0169	61590	11	19	11	8	16	8	9	-0.203533	0.7855	>0,9999
	BB0171	26903	4	5	4	0	4	3	3	0.152003	0.9566	>0,9999
	BB0172	37450	19	28	22	15	30	28	24	0.335184	0.3549	>0,9999
	BB0173	22915	1	0	0	0	0	1	0	0.333333	0.9566	>0,9999
	BB0174	66180	9	2	3	2	6	7	8	1.58496	0.4461	>0,9999
	BB0175	39459	3	3	0	0	3	2	1	1	0.8703	>0,9999
	BB0176	20853	4	1	3	3	0	4	4	0.192645	0.9566	>0,9999
	BB0178	50555	23	24	24	31	24	33	26	0.0712587	0.8277	>0,9999
	BB0179	20340	6	10	10	10	6	13	6	-0.263034	0.7855	>0,9999
	BB0180	18109	6	7	7	7	6	3	6	-0.485427	0.744	>0,9999
	BB0181	46412	19	40	42	46	70	64	66	0.643856	<0,0001	0.0046
	BB0182	20368	6	1	5	4	1	3	2	-0.736966	0.8277	>0,9999
	BB0185	63237	3	0	2	2	1	2	2	0.321928	0.9566	>0,9999
	BB0190	53505	3	2	1	0	0	4	2	1	0.8703	>0,9999
	BB0191	61222	4	6	7	6	11	7	8	0.452512	0.7032	>0,9999
	BB0192	34128	9	4	4	5	1	9	6	0.29956	0.8703	>0,9999
	BB0193	54955	14	17	9	9	7	11	17	0	>0,9999	>0,9999
	BB0194	33395	15	19	16	20	15	15	19	-0.16665	0.744	>0,9999
	BB0195	47563	27	35	38	36	37	37	44	0.114459	0.6243	>0,9999
	BB0198	54994	36	106	89	74	75	98	93	-0.0161799	0.8703	>0,9999
	BB0200	44230	8	30	26	26	33	31	22	0.0687128	0.8277	>0,9999
	BB0201	38964	1	1	0	0	0	2	0	1	0.9566	>0,9999
	BB0202	38447	2	0	0	0	0	2	2	1.33333	0.8277	>0,9999
	BB0206	102681	19	16	8	16	15	13	16	0.137504	0.8277	>0,9999
	BB0207	112643	4	2	1	1	1	1	2	0	>0,9999	>0,9999
	BB0208	44885	3	1	2	3	2	3	3	0.415037	0.9133	>0,9999
	BB0209	68321	11	0	0	5	12.11	8	12	2.68302	0.1417	>0,9999
	BB0210	28135	5	1	4	4	4	5	6	0.736966	0.744	>0,9999
	BB0211	35737	5	0	3	3	0	6	2	0.415037	0.9133	>0,9999
	BB0212	28936	1	0	0	0	0	1	0	0.333333	0.9566	>0,9999
	BB0217	100983	2	0	0	1	0	3	1	2	0.8703	>0,9999
	BB0220	44603	3	0	1	1	1	1	0	0	>0,9999	>0,9999
	BB0221	17450	2	2	1	3	3	3	1	0.222392	0.9566	>0,9999
	BB0223	43999	6	5	2	2	3	5	6	0.63743	0.7855	>0,9999
	BB0228	41758	2	2	0	1	0	0	0	-1	0.8703	>0,9999
	BB0229	48859	4	1	0	4	4	1	2	0.485427	0.9133	>0,9999
	BB0232	29659	3	0	1.02	1	0	0	1	-1.01436	0.9566	>0,9999
	BB0233	74017	2	0	0	2	0	0	0	-0.666667	0.9133	>0,9999
	BB0234	28146	2	2	0	1	1	3	3	1.22239	0.8277	>0,9999
	BB0236	33967	5	4	4	3	5	6	6	0.628031	0.744	>0,9999
	BB0237	18652	14	26	12	18	22	27	17	0.237039	0.5863	>0,9999
	BB0238	42453	16	19	13	14	14	19	17	0.120294	0.8277	>0,9999
	BB0239	28370	8	6	9	8	5	7	6	-0.353637	0.7855	>0,9999
	BB0240	47136	14	14	14	15	17	23	20	0.480626	0.3549	>0,9999
	BB0241	38244	24	41.35	43.35	43.34	43.35	56.02	55.36	0.273158	0.1417	>0,9999
	BB0242	36394	2	0	0	2	0	0	0	-0.666667	0.9133	>0,9999
	BB0243	57427	8	5	6	1	8	6	8	0.874469	0.5863	>0,9999
	BB0245	20592	1	0	0	1	0	0	0	-0.333333	0.9566	>0,9999
	BB0246	46710	1	1	0	0	0	0	0	-0.333333	0.9566	>0,9999
	BB0247	19529	9	11	11	11	9	13	8	-0.137504	0.8703	>0,9999
	BB0248	33253	14	11	12	12	15	20	19	0.625604	0.3011	>0,9999
	BB0249	51596	5	1	0	5	3	3	4	0.736966	0.8277	>0,9999
	BB0251	22389	2	0	2	3	2	1	2	0	>0,9999	>0,9999
	BB0252	23674	2	1	2	1	2	0	1	-0.415037	0.9566	>0,9999
	BB0254	61603	11	6	3	3	10	5	9	1	0.5137	>0,9999
	BB0257	35228	3	0	3	0	1	3	2	1	0.8703	>0,9999
	BB0258	27865	2	3	3	1	2	1	2	-0.485427	0.9133	>0,9999
	BB0259	30707	1	0	0	0	0	1	1	0.666667	0.9133	>0,9999
	BB0262	52871	5	3	5	3	1	3	3	-0.652077	0.8277	>0,9999
	BB0263	23699	1	1	0	2	1	1	0	-0.584963	0.9566	>0,9999
	BB0264	97998	11	4	1	5	6	2	2	0	>0,9999	>0,9999
	BB0265	25646	4	5	3	3	5	6	7	0.710493	0.7032	>0,9999
	BB0266	75293	5	3	1	0	4	3	3	1.32193	0.744	>0,9999
	BB0268	24561	2	1	0	0	1	1	0	1	0.9566	>0,9999
	BB0269	36096	2	4	1	4	3	4	4	0.289507	0.9133	>0,9999
	BB0272	32571	4	3	1	1	4	1	1	0.263034	0.9566	>0,9999
	BB0273	34673	3	2	2	3	2	1	1	-0.807355	0.8703	>0,9999
	BB0274	38181	5	2	1	2	2	2	2	0.263034	0.9566	>0,9999
	BB0275	22095	2	1	0	0	0	1	0	0	>0,9999	>0,9999
	BB0277	81596	4	4	5	2	4	3	4	0	>0,9999	>0,9999
	BB0283	45408	2	0	0	2	0	0	0	-0.666667	0.9133	>0,9999
	BB0289	51429	6	3	3	8	5	6	3	0	>0,9999	>0,9999
	BB0290	78409	7	0	3	2	2	5	5	1.26303	0.7032	>0,9999
	BB0293	35787	11	8	7	11	11	8	9	0.106915	0.9133	>0,9999
	BB0294	36208	6	3	1	0	4	5	5	1.80735	0.5863	>0,9999
	BB0295	46660	6	17	15	20	17	18	12	-0.145851	0.7855	>0,9999
	BB0296	10548	2	1	0	1	2	1	2	1.32193	0.8703	>0,9999
	BB0297	22610	11	21	23	44	29	29	27	-0.0500407	0.8703	>0,9999
	BB0298	29012	21	38	39	40	39	43	41	0.0721498	0.744	>0,9999
	BB0299	56089	19	16	15	22	18	27	24	0.380604	0.3839	>0,9999
	BB0300	54015	24	34	37	35	29	33	39	-0.069709	0.7855	>0,9999
	BB0301	77093	9	7	7	8	9	12	11	0.540568	0.5863	>0,9999
	BB0302	25837	3	0	0	0	2	3	2	2.33333	0.7032	>0,9999
	BB0303	51894	4	0	4	0	1	2	1	0	>0,9999	>0,9999
	BB0304	71438	23	27	31	24	44	42	37	0.584963	0.0257	0.6043
	BB0305	24822	18	52	41	78	45	40	52	-0.31982	0.0643	>0,9999
	BB0306	39661	4	1	2	2	3	4	0	0.485427	0.9133	>0,9999
	BB0307	80794	4	1	2	1	3	3	2	1	0.8277	>0,9999
	BB0309	16959	3	1	3	2	3	2	3	0.415037	0.9133	>0,9999
	BB0311	48203	11	8	5	7	4	7	4	-0.415037	0.7855	>0,9999
	BB0312	41014	13	7	6	5	4	11	12	0.584963	0.6243	>0,9999
	BB0313	9442	5	13	15	16	18	23	18	0.423211	0.4143	>0,9999
	BB0314	26954	5	13	11	12	8	13	12	-0.125531	0.8703	>0,9999
	BB0316	38686	12	6	26	18	7	26	17	0	>0,9999	>0,9999
	BB0317	32913	5	0	3	1	0	0	3	-0.415037	0.9566	>0,9999
	BB0318	74730	2	2	0	0	0	0	0	-0.666667	0.9133	>0,9999
	BB0321	65181	1	0	1	1	0	0	1	-1	0.9566	>0,9999
	BB0324	182006	8	0	0	6	2	2	1	-0.263034	0.9566	>0,9999
	BB0335	66117	12	11	12	11	10	17	9	0.0824622	0.9133	>0,9999
	BB0336	90972	12	4	6	3	3	7	3	0	>0,9999	>0,9999
	BB0337	62510	11	7	10	11	7	9	9	-0.163499	0.8703	>0,9999
	BB0338	29917	3	1	0	0	3	2	2	2.80735	0.744	>0,9999
	BB0340	47488	2	1	0	1	0	1	2	0.584963	0.9566	>0,9999
	BB0341	32783	5	1	3	4	5	4	2	0.459432	0.8703	>0,9999
	BB0342	36301	7	4	2	3	4	4	3	0.289507	0.9133	>0,9999
	BB0346	31348	3	1.02	0.68	1	1	1	1	0.152003	>0,9999	>0,9999
	BB0351	33581	3	3	2	2	3	5	5	0.893085	0.744	>0,9999
	BB0352	42384	2	2	0	0	1	0	0	-1	0.9566	>0,9999
	BB0353	47713	2	2	0	0	0	0	0	-0.666667	0.9133	>0,9999
	BB0354	29954	4	2	4	1	0	2	1	-1.22239	0.8277	>0,9999
	BB0356	30844	1	0	1	0	1	1	0	1	0.9566	>0,9999
	BB0359	70631	3	0	1	2	2	3	2	1.22239	0.8277	>0,9999
	BB0360	30900	4	3	1	3	4	4	2	0.514573	0.8703	>0,9999
	BB0362	41132	4	0.23	0.11	0.1	1.28	0.23	2.18	3.06805	0.8703	>0,9999
	BB0363	35364	3	2	0	0	1	1	1	0.584963	0.9566	>0,9999
	BB0366	80207	2	0	0	0	0	1	2	1	0.8703	>0,9999
	BB0374	41807	7	2	0	4	3	0	4	0.222392	0.9566	>0,9999
	BB0377	54234	1	0	0	0	0	0	1	0.333333	0.9566	>0,9999
	BB0378	51200	5	1	0	2	2	3	4	1.58496	0.744	>0,9999
	BB0379	30649	4	3	3	2	3	3	4	0.321928	0.9133	>0,9999
	BB0382	34595	4	0	3	1	1	3	3	0.807355	0.8703	>0,9999
	BB0383	49813	11	6	1	3	8	15	12	1.80735	0.1737	>0,9999
	BB0384	40648	12	7	9	10	9	16	12	0.509014	0.5494	>0,9999
	BB0385	31904	4	1	4	4	2	3	2	-0.36257	0.9133	>0,9999
	BB0386	12947	5	2	2	4	9	8	5	1.45943	0.4461	>0,9999
	BB0387	22093	3	1	2	2	2	0	1	-0.736966	0.9133	>0,9999
	BB0389	38313	4	1	1	0	2	3	2	1.80735	0.7855	>0,9999
	BB0394	47219	8	8	4	4	17	9	12	1.24793	0.2312	>0,9999
	BB0395	30494	12	20	28	25	20	31	31	0.167727	0.6243	>0,9999
	BB0396	23887	9	17	14	22	43	47	35	1.23786	<0,0001	0.0046
	BB0397	65012	39	48	77	66	72	89	100	0.450477	0.0001	0.0067
	BB0403	34247	2	0	2	1	0	3	2	0.736966	0.9133	>0,9999
	BB0404	49633	1	0	1	0	0	0	1	0	>0,9999	>0,9999
	BB0406	23930	16	49	35	30	40	46	35	0.0859732	0.7032	>0,9999
	BB0409	45573	5	5	4	5	5	8	7	0.514573	0.744	>0,9999
	BB0410	29705	2	1	1	0	1	1	2	1	0.9133	>0,9999
	BB0413	49957	2	2	4	2	1	2	1	-1	0.8277	>0,9999
	BB0414	25837	1	1	2	2	1	3	1	0	>0,9999	>0,9999
	BB0415	33435	4	3	3	2	2	3	4	0.169925	0.9566	>0,9999
	BB0417	60490	1	1	0	1	0	1	0	-1	0.9566	>0,9999
	BB0418	40283	3	1	1	2	2	3	3	1	0.8277	>0,9999
	BB0419	110467	11	5	2	6	0	1	2	-2.11548	0.5863	>0,9999
	BB0420	110484	12	5	2	10	11	6	6	0.436099	0.744	>0,9999
	BB0421	30595	2	2	0	0	3	2	2	1.80735	0.7855	>0,9999
	BB0426	96168	1	0	1	2	0	1	2	0	>0,9999	>0,9999
	BB0431	71543	27	46	48	48	61	55	66	0.358048	0.0295	0.6753
	BB0435	167678	3	1	5	3	2	5	2	0	>0,9999	>0,9999
	BB0438	45386	6	8	6	6	6	6	9	0.0703893	0.9566	>0,9999
	BB0440	55628	5	2	2	1	0	3	2	0	>0,9999	>0,9999
	BB0444	32578	2	2	2	0	0	1	0	-2	0.8703	>0,9999
	BB0445	13354	2	0	2	0	1	1	1	0.584963	0.9566	>0,9999
	BB0448	33271	2	1	1	1	1	1	1	0	>0,9999	>0,9999
	BB0450	211752	3	1	2	0	1	3	1	0.736966	0.9133	>0,9999
	BB0452	237935	29	19	11	16	4	4	6	-1.71621	0.0816	>0,9999
	BB0456	27824	2	0	0	1	2	3	2	2.80735	0.744	>0,9999
	BB0458	42708	1	0	0	1	0	0	0	-0.333333	0.9566	>0,9999
	BB0459	34570	2	0	0	1	0	1	2	1.58496	0.9133	>0,9999
	BB0462	36928	3	2	2	2	0	0	0	-2	0.744	>0,9999
	BB0466	40284	3	2	1	0	2	3	1	1	0.8703	>0,9999
	BB0470	25310	3	0	1	1	2	1	3	1.58496	0.8277	>0,9999
	BB0474	44198	1	4	6	6	2	2	3	-1.19265	0.6243	>0,9999
	BB0479	78897	2	2	1	1	0	2	2	0	>0,9999	>0,9999
	BB0480	44328	6	3	4	1	0	2	1	-1.41504	0.7855	>0,9999
	BB0482	22566	5	4	3	2	0	2	2	-1.16993	0.7855	>0,9999
	BB0483	54117	9	14	6	5	10	6	5	-0.251539	0.8277	>0,9999
	BB0484	19234	2	2	2	1	2	1	1	-0.321928	0.9566	>0,9999
	BB0497	120849	1	1	0	0	0	1	0	0	>0,9999	>0,9999
	BB0498	25320	1	0	2	2	0	1	1	-1	0.9133	>0,9999
	BB0501	73801	67	127	131	122	113	121	118	-0.110424	0.1276	>0,9999
	BB0502	37520	5	6	3	3	11	5	6	0.874469	0.5863	>0,9999
	BB0503	22890	5	1	1	3	3	5	3	1.1375	0.744	>0,9999
	BB0504	10931	1	2	1	1	1	1	1	-0.415037	0.9566	>0,9999
	BB0506	51152	19	22	11	21	38	39	38	1.0906	0.0009	0.0336
	BB0507	20680	18	11	9	31	10	15	16	-0.314873	0.5863	>0,9999
	BB0509	35571	8	2	4	7	0	5	3	-0.70044	0.7855	>0,9999
	BB0510	32347	8	10	4	2	12	5	7	0.584963	0.6633	>0,9999
	BB0512	50580	2	0	0	0	0	2	0	0.666667	0.9133	>0,9999
	BB0516	35170	6	7	5	6	4	4	5	-0.469485	0.7855	>0,9999
	BB0517	45686	10	6	9	12	6	9	11	-0.0544478	0.9566	>0,9999
	BB0518	18204	3	1	5	6	1	3	1	-1.26303	0.7032	>0,9999
	BB0519	43913	14	10	6	10	10	7	10	0.0544478	0.9566	>0,9999
	BB0522	38854	4	6	3	2	4	6	6	0.540568	0.7855	>0,9999
	BB0523	12127	1	1	0	0	0	1	0	0	>0,9999	>0,9999
	BB0525	34245	5	2	5	3	1	4	4	-0.152003	0.9566	>0,9999
	BB0527	60545	4	1	1	0	2	2	2	1.58496	0.8277	>0,9999
	BB0530	34638	2	0	1	1	0	0	1	-1	0.9566	>0,9999
	BB0535	23933	3	1	3	0	1	1	0	-1	0.9133	>0,9999
	BB0543	103063	1	0	0	1	0	0	0	-0.333333	0.9566	>0,9999
	BB0548	37701	2	1	2	0	1	0	1	-0.584963	0.9566	>0,9999
	BB0564	38062	2	0	1.02	1.01	0	1.01	0.01	-0.992911	0.9566	>0,9999
	BB0576	31609	9	15	9	12.83	15.83	13.83	16.66	0.330754	0.5863	>0,9999
	BB0580	27625	4	1	5	5	3	6	3	0.125531	0.9566	>0,9999
	BB0583	78454	2	1	1	2	1	0	2	-0.415037	0.9566	>0,9999
	BB0598	45635	5	3	2	1	1	1	2	-0.584963	0.9133	>0,9999
	BB0602	27052	2	0	0	2	0	0	1	-1	0.9566	>0,9999
	BB0615	70650	1	0	0	0	1	0	0	0.333333	0.9566	>0,9999
	BB0616	36331	1	1	1	1	0	2	3	0.736966	0.9133	>0,9999
	BB0618	35682	4	2	0	0	3	3	3	2.16993	0.7032	>0,9999
	BB0619	45090	7	4	6	7	4	6	5	-0.180572	0.9133	>0,9999
	BB0620	27589	12	6.82	8.1	10.73	4.73	8.64	8.82	-0.209049	0.8703	>0,9999
	BB0621	31459	8	14	6	5	12	11	9	0.356144	0.7032	>0,9999
	BB0622	33112	1	0	0	1	0	1	1	1	0.9566	>0,9999
	BB0623	34867	1	1	0	0	0	0	0	-0.333333	0.9566	>0,9999
	BB0627	23897	6	2	1	7	9	5	6	1	0.5863	>0,9999
	BB0630	64378	6	3	0	3	6	8	5	1.66297	0.4793	>0,9999
	BB0631	25166	3	3	3	3	4	4	4	0.415037	0.8703	>0,9999
	BB0638	52197	2	0	0	1	1	1	2	2	0.8703	>0,9999
	BB0641	65553	2	0	0	2	0	0	1	-1	0.9566	>0,9999
	BB0644	30803	6	2.04	2.37	2	1	1	1	-1.09536	0.8703	>0,9999
	BB0645	43096	8	4	2	1	3	5	3	0.652077	0.8277	>0,9999
	BB0646	42700	9	6	3	0	7	7	6	1.152	0.5494	>0,9999
	BB0647	32471	11	7	7	7	12	10	10	0.607683	0.5494	>0,9999
	BB0655	30858	1	0	0	1	0	0	0	-0.333333	0.9566	>0,9999
	BB0660	69011	3	0	1	0	0	1	2	1.58496	0.9133	>0,9999
	BB0671	32633	3	1	2	1	1	2	2	0.321928	0.9566	>0,9999
	BB0672	38207	2	1	1	1	1	1	1	0	>0,9999	>0,9999
	BB0674	33407	1	0	1	1	0	1	1	0	>0,9999	>0,9999
	BB0675	37327	3	0	3	3	0	2	2	-0.584963	0.9133	>0,9999
	BB0677	57728	9	2	6	3	3	5	6	0.347923	0.8703	>0,9999
	BB0685	39846	5	4	5	4	7	5	6	0.469485	0.7855	>0,9999
	BB0686	32487	3	2	2	2	1	1	3	-0.263034	0.9566	>0,9999
	BB0687	43905	5	1	3	3	3	4	5	0.777608	0.7855	>0,9999
	BB0688	32588	10	5	6	4	4	5	5	-0.0995357	0.9566	>0,9999
	BB0690	53476	3	2	3	1	0	0	0	-2	0.744	>0,9999
	BB0692	32134	2	3	2	2	3	3	3	0.36257	0.9133	>0,9999
	BB0693	48550	5	2	4	5	2	3	5	-0.137504	0.9566	>0,9999
	BB0699	40653	5	1	0	0	2	3	2	2.80735	0.744	>0,9999
	BB0700	33481	3	1	1	2	0	0	0	-1.33333	0.8277	>0,9999
	BB0702	26412	1	0	0	0	1	1	1	1	0.8703	>0,9999
	BB0710	21592	2	0	1	0	3	1	1	2.32193	0.8277	>0,9999
	BB0711	102655	6	2	4	3	1	1	2	-1.16993	0.7855	>0,9999
	BB0713	27765	1	0	0	0	0	1	1	0.666667	0.9133	>0,9999
	BB0718	69682	5	6	5	5	6	7	6	0.247928	0.8703	>0,9999
	BB0719	37145	2	2	0	0	1	0	0	-1	0.9566	>0,9999
	BB0722	33424	1	0	1	1	0	1	1	0	>0,9999	>0,9999
	BB0724	64091	1	0	0	0	0	1	0	0.333333	0.9566	>0,9999
	BB0725	31076	5	7	4	3	6	7	2	0.0995357	0.9566	>0,9999
	BB0733	38016	3	1	1.1	1.1	1.05	0.16	0.05	-1.34465	0.9133	>0,9999
	BB0736	53004	4	3	4	2	4	5	2	0.289507	0.9133	>0,9999
	BB0740	39901	6	5	2	3	1	3	1	-1	0.7855	>0,9999
	BB0747	41737	5	4	5	7	4	6	6	0	>0,9999	>0,9999
	BB0748	14348	1	1	0	1	0	1	0	-1	0.9566	>0,9999
	BB0750	59633	5	3	4	3	1	6	4	0.137504	0.9566	>0,9999
	BB0753	51673	5	1	3	2	0	4	3	0.222392	0.9566	>0,9999
	BB0754	36356	4	2	4	1	0	5	2	0	>0,9999	>0,9999
	BB0755	77659	3	0	0	0	1	2	2	1.66667	0.7855	>0,9999
	BB0762	79999	3	1	1	1	1	4	1	1	0.8703	>0,9999
	BB0771	47460	6	1	4	4	0	1	1	-2.16993	0.7032	>0,9999
	BB0772	84627	5	8	4	2	8	5	2	0.0995357	0.9566	>0,9999
	BB0773	37207	3	4	2	3	2	4	4	0.152003	0.9566	>0,9999
	BB0774	134542	21	5	5	10	14	15	14	1.10434	0.2107	>0,9999
	BB0810	93466	4	0	0	1	4	0	1	2.32193	0.8277	>0,9999
	BB0822	61962	13	10	3	8	10	11	11	0.607683	0.5494	>0,9999
	BB0823	113824	9	5	4	2	5	6	3	0.347923	0.8703	>0,9999
	BB0825	31238	7	3	6	3	3	2	3	-0.584963	0.8277	>0,9999
	BB0836	34617	6	6	5	4	5	4	5	-0.0995357	0.9566	>0,9999
	BB0837	24836	5	6	5	4	4	5	5	-0.0995357	0.9566	>0,9999
	BB0838	34355	16	21	15	25	15	19	23	-0.0978473	0.8277	>0,9999
	BB0839	29224	8	3	2	5	6	5	3	0.485427	0.8277	>0,9999
	BB0840	76923	32	41	55	51	52	57	46	0.0764521	0.6633	>0,9999
	BB0841	18336	2	1	0	2	1	1	1	0	>0,9999	>0,9999
	BB0842	38635	7	3	2	1	5	4.5	4	1.16993	0.6633	>0,9999
	BB0843	68876	3	1	0	2	0	0	0	-1	0.8703	>0,9999
	BB0844	136564	7	7	5	3	1	7	2	-0.584963	0.7855	>0,9999
	BB0845	23185	6	13	7	10	13	8	10	0.0473057	0.9566	>0,9999
	BB0850	95751	21	12	29	23	20	27	26	0.189825	0.6243	>0,9999
	BB0851	45972	3	2	2	0	0	0	0	-1.33333	0.8277	>0,9999
	BB0854	40633	20	35	48	41	32	44	43	-0.0593785	0.7855	>0,9999
	BB0855	16159	3	3	2	4	7	4	3	0.63743	0.7855	>0,9999
	BB0856	105507	47	85	80	91	79	79	83	-0.0871107	0.4143	>0,9999
	BB0857	71777	5	1	4	2	3	6	2	0.652077	0.8277	>0,9999
	BB0859	39354	3	2	2	2	2	2	3	0.222392	0.9566	>0,9999
	BB0861	73132	10	3	2	6	3	6	4	0.241008	0.9133	>0,9999
	BB0862	50946	17	41	16	34	23	17	22	-0.553598	0.1145	>0,9999
	BB0868	56613	12	10	9	9	8	7	7	-0.347923	0.744	>0,9999
	BB0869	55575	10	12	14	13	11	11	13	-0.156119	0.8277	>0,9999
	BB0872	46294	8	10	4	3	10	6	6	0.371969	0.7855	>0,9999
	BB0873	16959	5	2	3	2	1	0	1	-1.80735	0.7855	>0,9999
	BB0874	57268	9	12	12	14	12	12	6	-0.341037	0.6633	>0,9999
	BB0876	50508	25	52.65	59.57	58.61	55.66	65.56	74.52	0.196377	0.1737	>0,9999
	BB0877	63936	18	28	20	19	25	28	22	0.16273	0.6633	>0,9999
	BB0879	41046	8	3	4	2	5	2	6	0.530515	0.8277	>0,9999
	BB0880	73963	13	4	4	14	7	7	10	0.125531	0.9133	>0,9999
	BB0881	40827	8	8	2	7	4	4	4	-0.5025	0.7855	>0,9999
	BB0882	81969	4	1	2	1	1	2	0	-0.415037	0.9566	>0,9999
	BB0883	48710	6	0	3	2	0	4	2	0.263034	0.9566	>0,9999
	BB0884	57358	13	8	14	15	8	9	12	-0.351472	0.6633	>0,9999
	BB0885	52325	14	7	9	6	7	13	14	0.628031	0.5137	>0,9999
	BB0886	24442	5	2	1	3	0	0	0	-2	0.744	>0,9999
	BB0887	51498	5	2	1	2	1	4	5	1	0.7855	>0,9999
	BB0889	58405	4	2	2	2	0	1	0	-2.58496	0.7855	>0,9999
	BB0890	74308	25	36	12	42	25	26	26	-0.225067	0.4793	>0,9999
	BB0891	51338	14	19	16	11	16	27	16	0.359081	0.4793	>0,9999
	BB0892	55866	12	8	8	8	7	13	8	0.222392	0.8277	>0,9999
	BB0895	63259	2	0	0	0	0	2	0	0.666667	0.9133	>0,9999
	BB0896	54050	14	12	9	7	14	17	14	0.684498	0.3549	>0,9999
	BB0897	39309	5	4	5	1	2	4	2	-0.321928	0.9133	>0,9999
	BB0898	84615	16	12	16	20	12	19	19	0.0588937	0.9133	>0,9999
	BB0899	85298	5	0	0	6	0	0	1	-2.58496	0.7855	>0,9999
	BB0900	32724	5	0	1	0	4	4	2	3.32193	0.6243	>0,9999
	BB0901	35169	17	45	40	38	59	67	54	0.549339	0.0019	0.0658
	BB0902	23011	20	84	68	91	93	84	78	0.0695409	0.5137	>0,9999
	BB0903	27938	4	0	2	2	3	2	1	0.584963	0.9133	>0,9999
	BB0905	40709	15	16	15	18	12	22	21	0.16665	0.744	>0,9999
	BB0907	41967	2	2	0	0	1	0	2	0.584963	0.9566	>0,9999
	BB0908	126104	7	6	0	0	5	3	0	0.415037	0.9133	>0,9999
	BB0909	40105	2	0	3	0	0	0	0	-1	0.8703	>0,9999
	BB0910	38090	9	6	5	6	11	8	8	0.667425	0.5863	>0,9999
	BB0911	87743	11	7	5	6	7	2	0	-1	0.6243	>0,9999
	BB0912	70461	32	29	43	31	37	40	42	0.208317	0.3839	>0,9999
	BB0913	116216	20	23	2	3	22	7	10	0.478047	0.5494	>0,9999
	BB0919	38677	7	4	3	2.17	1.17	3.17	3.34	-0.255815	0.9133	>0,9999
	BB0920	36129	14	43	30	49	42	33	39	-0.0978473	0.6633	>0,9999
	BB0922	99054	9	9	11	11	9	11	10	-0.0473057	0.9566	>0,9999
	BB0926	84175	22	20.44	25.8	25.47	20.4	28.8	21.44	-0.021689	0.9566	>0,9999
	BB0931	58815	3	1	2	0	3	0	2	0.736966	0.9133	>0,9999
	BB0932	55592	1	0	0	1	0	1	1	1	0.9566	>0,9999
	BB0933	35249	1	0	2	0	1	0	1	0	>0,9999	>0,9999
	BB0935	30708	3	2	2	0	1	2	0	-0.415037	0.9566	>0,9999
	BB0937	95738	32	14	15	46	34	34	39	0.512648	0.0816	>0,9999
	BB0938	46791	3	2	4	1	2	1	1	-0.807355	0.8703	>0,9999
	BB0941	20970	10	6	14	6	6	18	15	0.584963	0.4793	>0,9999
	BB0943	67441	8	3	5	6	5	5	9	0.440573	0.7855	>0,9999
	BB0944	58932	4	2	3	3	0	2	3	-0.678072	0.8703	>0,9999
	BB0945	34039	2	2	2	1	0	1	0	-2.32193	0.8277	>0,9999
	BB0947	33100	8	3	5	6	9	8	12	1.05063	0.4143	>0,9999
	BB0948	38604	11	7	6	7	5	11	5	0.0703893	0.9566	>0,9999
	BB0949	103792	4	2	1	1	3	6	2	1.45943	0.7032	>0,9999
	BB0950	29928	13	9	11	9	12	13	13	0.389947	0.6243	>0,9999
	BB0951	51020	12	17	18	22	19	28	22	0.275634	0.5137	>0,9999
	BB0952	22820	4	6	1	3	9	7	1	0.765535	0.7032	>0,9999
	BB0953	24109	8	5	7	11	7	9	6	-0.0641303	0.9566	>0,9999
	BB0954	35935	2	0	2	1	1	1	1	0	>0,9999	>0,9999
	BB0956	27124	2	2	0	2	1	3	3	0.807355	0.8703	>0,9999
	BB0957	30650	9	9	13	11	13	14	12	0.241008	0.744	>0,9999
	BB0958	64009	11	12	6	6	4	5	3	-1	0.5137	>0,9999
	BB0962	58393	158	803	833	817	1002	1058	1034	0.334926	<0,0001	<0,0001
	BB0963	10918	19	36	48	49	51	54	38	0.104589	0.5863	>0,9999
	BB0968	34149	1	0	0	1	0	1	1	1	0.9566	>0,9999
	BB0969	38998	7	5	5	2	1	3	3	-0.777608	0.7855	>0,9999
	BB0970	63833	3	1	0	3	0	0	0	-1.33333	0.8277	>0,9999
	BB0972	30481	13	3	7	5	3	7	8	0.263034	0.8703	>0,9999
	BB0975	33847	5	4	8	3	6	7	3	0.0931094	0.9566	>0,9999
	BB0976	62721	3	9	6	7	1	3	2	-1.87447	0.3839	>0,9999
	BB0978	65260	59	160	156	128	133	153	134	-0.0801703	0.1915	>0,9999
	BB0979	16746	17	57.58	57.38	63.48	42.69	55.78	41.08	-0.354657	0.0386	0.8242
	BB0985	25672	4	2	2	5	6	5	8	1.078	0.5863	>0,9999
	BB0990	34879	1	1	1	0	0	0	1	-1	0.9566	>0,9999
	BB1004	36740	1	1	0	0	0	0	0	-0.333333	0.9566	>0,9999
	BB1008	109369	1	0	1	1	0	1	1	0	>0,9999	>0,9999
	BB1020	39236	3	2	1	0	0	1	1	-0.584963	0.9566	>0,9999
	BB1024	33264	1	0	0	0	1	0	0	0.333333	0.9566	>0,9999
	BB1030	34950	2	2	1	1	1	0	1	-1	0.9133	>0,9999
	BB1031	41392	2	2	1	0	1	1	1	0	>0,9999	>0,9999
	BB1033	25013	1	0	1	1	0	0	0	-0.666667	0.9133	>0,9999
	BB1036	39181	2	2	0	0	0	1	1	0	>0,9999	>0,9999
	BB1037	39643	1	0	0	1	0	1	1	1	0.9566	>0,9999
	BB1054	35239	1	1	0	1	0	0	0	-0.666667	0.9133	>0,9999
	BB1055	57613	20	16	23	20	19	29	16	0.117357	0.7855	>0,9999
	BB1056	21681	2	0	1	2	0	1	2	0	>0,9999	>0,9999
	BB1058	24963	1	2	0	0	2	0	0	0	>0,9999	>0,9999
	BB1060	43530	1	1	1	0	1	1	1	0.584963	0.9566	>0,9999
	BB1064	45958	1	0	0	0	1	1	1	1	0.8703	>0,9999
	BB1077	80557	1	0	1	0	0	0	1	0	>0,9999	>0,9999
	BB1084	27181	2	1	1	1	4	3	1	1.41504	0.7855	>0,9999
	BB1088	28681	4	1	1	1	4	2	4	1.73697	0.7032	>0,9999
	BB1089	29556	1	1	1	0	1	1	1	0.584963	0.9566	>0,9999
	BB1092	38293	1	0	0	0	0	1	1	0.666667	0.9133	>0,9999
	BB1095	34736	5	0	3	2	0	3	4	0.485427	0.9133	>0,9999
	BB1102	63691	2	0	0	0	2	1	2	1.66667	0.7855	>0,9999
	BB1103	38938	7	8	6	6	6	10	10	0.378512	0.744	>0,9999
	BB1104	57237	3	0	1	0	1	1	3	2.32193	0.8277	>0,9999
	BB1105	73866	4	6	3	4	6	6	6	0.469485	0.7855	>0,9999
	BB1108	34136	6	1	2	2	4	4	7	1.58496	0.5863	>0,9999
	BB1109	57839	6	7	5	3	3	4	3	-0.584963	0.7855	>0,9999
	BB1111	32527	2	0	0	0	1	0	2	1	0.8703	>0,9999
	BB1119	37105	1	0	0	0	1	1	0	0.666667	0.9133	>0,9999
	BB1121	37457	3	0	2	3	1	2	1	-0.321928	0.9566	>0,9999
	BB1122	42329	9	5	7	7	8	8	7	0.275634	0.8277	>0,9999
	BB1130	27686	3	3	3	2	3	3	3	0.169925	0.9566	>0,9999
	BB1131	110275	26	16	7	17	28	22	22	0.847997	0.0816	>0,9999
	BB1132	29598	4	3	3	1	1	1	1	-1.22239	0.8277	>0,9999
	BB1137	30196	1	0	0	0	1	0	0	0.333333	0.9566	>0,9999
	BB1138	27685	2	0	0	0	2	2	2	2	0.744	>0,9999
	BB1144	60486	6	1	0	3	3	6	3	1.58496	0.6633	>0,9999
	BB1145	44263	1	0	0	1	0	1	1	1	0.9566	>0,9999
	BB1149	29703	2	1	0	2	3	2	3	1.41504	0.7855	>0,9999
	BB1150	34654	4	1	2	2	1	4	3	0.678072	0.8703	>0,9999
	BB1160	31827	3	0	0	3	1	3	1	0.736966	0.9133	>0,9999
	BB1167	32165	4	3	2	3	3	3	1	-0.192645	0.9566	>0,9999
	BB1168	37145	26	46	38.98	38.99	48	43.99	41.99	0.112027	0.5863	>0,9999
	BB1171	57835	25	33	36	27	23	37	39	0.0443941	0.8703	>0,9999
	BB1172	41893	12	12	11	11	9	11	11	-0.133267	0.8703	>0,9999
	BB1174	66489	20	24.95	24.95	34	22	27	28	-0.123812	0.7032	>0,9999
	BB1175	40625	14	26	25	25	32	36	30	0.366782	0.2312	>0,9999
	BB1176	54826	7	12	11	10	12	12	10	0.0430687	0.9566	>0,9999
	BB1177	58940	28	110	84	92	112	120	105	0.236733	0.0055	0.153
	BB1178	38203	14	29	29	25	37	41	40	0.507604	0.0568	>0,9999
	BB1179	18658	4	2	5	2	5	3	3	0.289507	0.9133	>0,9999
	BB1182	45240	21	42	28	32	39	41	41	0.246438	0.3011	>0,9999
	BB1183	31601	2	2	0	1	3	2	1	1	0.8703	>0,9999
	BB1184	71485	23	24	9	24	18	18	25	0.0978473	0.8277	>0,9999
	BB1185	28388	1	0	0	1	0	0	0	-0.333333	0.9566	>0,9999
	BB1186	343679	11	16	2	3	13	3	4	-0.0703893	0.9566	>0,9999
	BB1187	24621	9	11	8	8	8	16	8	0.245112	0.7855	>0,9999
	BB1188	60562	26	36	13	18	18	22	21	-0.135352	0.744	>0,9999
	BB1189	81321	8	2	4	5	1	0	1	-2.45943	0.6243	>0,9999
	BB1191	55158	62	206	111	176	155	131	159	-0.147782	0.009	0.2316
	BB1192	51519	3	0	0	0	2	2	2	2	0.744	>0,9999
	BB1194	66833	3	4	0	3	6	4	3	0.893085	0.744	>0,9999
	BB1199	42140	1	0	0	0	0	1	1	0.666667	0.9133	>0,9999
	BB1200	26004	3	2	1	1	3	1	1	0.321928	0.9566	>0,9999
	BB1203	34517	3	1	0	1	1	2	1	1	0.9133	>0,9999
	BB1205	59718	14	9	9	10	12	17	17	0.716207	0.3273	>0,9999
	BB1207	31628	3	2	1	0	1	2	3	1	0.8703	>0,9999
	BB1212	52884	11	9	4	6	8	6	9	0.275634	0.8277	>0,9999
	BB1214	37821	5	2	2	2	4	2	1	0.222392	0.9566	>0,9999
	BB1218	44718	1	2	1	1	1	1	2	0	>0,9999	>0,9999
	BB1219	35755	2	2	1	0	0	0	0	-1	0.8703	>0,9999
	BB1220	62243	3	2	0	0	1	1	2	1	0.9133	>0,9999
	BB1221	17219	1	1	1	1	0	1	1	-0.584963	0.9566	>0,9999
	BB1248	106670	23	14	26	13	11	19	15	-0.236067	0.6633	>0,9999
	BB1249	16721	1	1	0	0	2	1	1	2	0.8703	>0,9999
	BB1255	34264	2	0	0	0	1	3	0	1.33333	0.8277	>0,9999
	BB1258	27537	1	0	0	0	1	0	0	0.333333	0.9566	>0,9999
	BB1259	71709	3	0	0	1	1	0	2	1.58496	0.9133	>0,9999
	BB1263	73875	2	2	0	0	0	0	0	-0.666667	0.9133	>0,9999
	BB1265	59725	4	2	0	2	3	1	3	0.807355	0.8703	>0,9999
	BB1268	60081	15	9	7	9	11	14	15	0.678072	0.4143	>0,9999
	BB1274	51806	1	1	0	1	0	0	0	-0.666667	0.9133	>0,9999
	BB1278	22691	1	0	1	0	0	0	0	-0.333333	0.9566	>0,9999
	BB1280	42782	1	2	1	1	1	1	0	-1	0.9133	>0,9999
	BB1282	62043	3	2	1	1	3	3	0	0.584963	0.9133	>0,9999
	BB1283	35460	13	28	23	27	23	19	22	-0.285402	0.4461	>0,9999
	BB1284	74391	4	3	1	5	1	1	1	-1.58496	0.744	>0,9999
	BB1294	89300	25	29	17	43	22	21	22	-0.453366	0.1915	>0,9999
	BB1297	35118	10	4	5	4	0	0	2	-2.70044	0.5494	>0,9999
	BB1300	21845	5	5	7	7	3	4	3	-0.925999	0.6243	>0,9999
	BB1302	20387	1	0	0	0	1	1	0	0.666667	0.9133	>0,9999
	BB1303	43275	5	3	2	3	1	1	2	-1	0.8277	>0,9999
	BB1305	57367	5	10	8	4	9	8	6	0.0641303	0.9566	>0,9999
	BB1306	28709	10	8	7	11	7	7	6	-0.378512	0.744	>0,9999
	BB1315	17969	8	12	19	22	19	21	17	0.10497	0.8277	>0,9999
	BB1320	29610	1	1	0	0	0	0	0	-0.333333	0.9566	>0,9999
	BB1324	40382	3	0	0	0	2	2	3	2.33333	0.7032	>0,9999
	BB1325	56305	5	4	0	0	3	5	4	1.58496	0.6633	>0,9999
	BB1326	42805	9	10	9	8	8	11	10	0.103093	0.9133	>0,9999
	BB1328	25789	1	1	0	0	0	1	0	0	>0,9999	>0,9999
	BB1329	11834	3	0	2	3	1	3	1	0	>0,9999	>0,9999
	BB1330	20018	5	6	4	5	4	6	3	-0.206451	0.9133	>0,9999
	BB1331	124860	7	2	1	4	2	5	3	0.514573	0.8703	>0,9999
	BB1332	33339	7	3	2	1	4	4	2	0.736966	0.8277	>0,9999
	BB1334	19519	5	2	6	5	3	4	4	-0.241008	0.9133	>0,9999
	BB1336	72130	1	0	0	1	0	0	0	-0.333333	0.9566	>0,9999
	BB1337	48203	8	6	8	6	11	15	14	1	0.2764	>0,9999
	BB1340	21821	6	0	2	4	6	5	6	1.5025	0.5494	>0,9999
	BB1341	34812	3	0	1	1	3	3	2	2	0.744	>0,9999
	BB1342	97333	2	1	2	1	1	3	3	0.807355	0.8703	>0,9999
	BB1343	50916	3	0	3	1	0	1	1	-1	0.9133	>0,9999
	BB1344	28068	4	2	3	0	1	3	1	0	>0,9999	>0,9999
	BB1345	37414	1	1	0	0	0	0	0	-0.333333	0.9566	>0,9999
	BB1346	36150	3	0	2	0	1	3	1	1.32193	0.8703	>0,9999
	BB1349	91340	1	0	0	0	0	1	0	0.333333	0.9566	>0,9999
	BB1350	76213	5	1	3	2	1	1	2	-0.584963	0.9133	>0,9999
	BB1351	40685	2	1	2	0	0	1	0	-1.58496	0.9133	>0,9999
	BB1353	58351	7	8	1	3	3	3	2	-0.584963	0.8277	>0,9999
	BB1354	34002	8	6	4	4	3	6	7	0.192645	0.9133	>0,9999
	BB1355	24554	1	0	0	0	1	0	0	0.333333	0.9566	>0,9999
	BB1356	48773	11	15	8	13	18	16	14	0.415037	0.5137	>0,9999
	BB1357	54345	16	10	13	11	13	15	16	0.371969	0.5863	>0,9999
	BB1358	83117	2	3	2	2	0	0	0	-2.33333	0.7032	>0,9999
	BB1359	35202	3	2	1	3	1	1	0	-1.58496	0.8277	>0,9999
	BB1360	67926	19	18	6	18	23	20	21	0.607683	0.2312	>0,9999
	BB1361	13381	8	26	25	18	25	26	22	0.0813001	0.8277	>0,9999
	BB1362	74190	3	0	2	2	0	0	2	-1	0.9133	>0,9999
	BB1363	53320	7	6	6	7	6	8	10	0.337035	0.7855	>0,9999
	BB1364	58338	11	10	7	7	5	11	9	0.0588937	0.9566	>0,9999
	BB1365	25348	3	4	4	4	5	6	5	0.415037	0.8277	>0,9999
	BB1366	99291	28	32.98	21.98	33.98	23.98	28.98	33.97	-0.0329783	0.9133	>0,9999
	BB1367	51781	13	4	5	5	5	12	9	0.893085	0.5137	>0,9999
	BB1368	31994	11	17	12	17	10	7	11	-0.716207	0.3273	>0,9999
	BB1369	12981	12	31	31	47	47	41	34	0.162553	0.4793	>0,9999
	BB1370	16477	2	0	0	2	0	0	0	-0.666667	0.9133	>0,9999
	BB1371	18990	5	6	2	3	3	3	2	-0.459432	0.8703	>0,9999
	BB1372	58364	8	7	6	4	11	6	6	0.436099	0.744	>0,9999
	BB1373	30570	3	3	2	1	1	2	2	-0.263034	0.9566	>0,9999
	BB1374	42022	12	9	9	12	12	19	15	0.616671	0.3839	>0,9999
	BB1376	86216	19	7.56	15.2	10.53	7.6	14.2	11.56	0.00303042	>0,9999	>0,9999
	BB1377	46755	5	3	2	1	0	1	1	-1.58496	0.8277	>0,9999
	BB1379	27348	3	0	2	2	0	0	1	-2	0.8703	>0,9999
	BB1380	87519	38	70	62	66	71	67	75	0.105353	0.4143	>0,9999
	BB1381	38012	39	235	100	115	215	178	146	0.26036	<0,0001	<0,0001
	BB1382	45046	24	49	53	46	56	62	66	0.314109	0.0501	0.9921
	BB1383	72446	1	1	0	0	1	1	0	1	0.9566	>0,9999
	BB1384	47119	5	5	1	2	3	3	2	0	>0,9999	>0,9999
	BB1385	75958	5	2	2	0	3	2	3	1	0.8277	>0,9999
	BB1386	89047	19	7	1	14	18	9	5	0.540568	0.5863	>0,9999
	BB1388	31636	3	1	2	0	1	0	0	-1.58496	0.9133	>0,9999
	BB1390	19122	3	0	0	1	3	1	2	2.58496	0.7855	>0,9999
	BB1391	36895	6	0	4	0	4	5	7	2	0.5137	>0,9999
	BB1392	41761	4	4	3	4	4	3	4	0	>0,9999	>0,9999
	BB1395	61555	2	2	0	0	1	0	0	-1	0.9566	>0,9999
	BB1396	26953	7	10	12	7	8	9	13	0.0489096	0.9566	>0,9999
	BB1397	13451	6	5	4	10	5	6	3	-0.440573	0.7855	>0,9999
	BB1398	35121	3	2	1	2	0	0	0	-1.66667	0.7855	>0,9999
	BB1400	21247	3	0	0	3	4	3	3	1.73697	0.7032	>0,9999
	BB1408	39015	27	64	61	52	76	64	59	0.169019	0.2312	>0,9999
	BB1409	62494	1	0	1	0	1	0	0	0	>0,9999	>0,9999
	BB1410	37191	14	19	14	14	23	17	25	0.467779	0.3273	>0,9999
	BB1415	19540	2	1	3	3	1	7	4	0.777608	0.7855	>0,9999
	BB1416	59780	17	20	16	16	19	17	20	0.106915	0.8277	>0,9999
	BB1417	39630	6	3	4	3	5	8	9	1.1375	0.5137	>0,9999
	BB1418	70044	8	3	5.05	4	5	3	4	-0.00599874	>0,9999	>0,9999
	BB1420	36143	2	0	1	1	0	0	3	0.584963	0.9566	>0,9999
	BB1421	64028	4	3	0	0	1	3	0	0.415037	0.9566	>0,9999
	BB1423	28736	8	3	2	5.08	4	3	7	0.473931	0.8277	>0,9999
	BB1424	55004	12	6	13	8	8	9	11	0.0524674	0.9566	>0,9999
	BB1426	49257	12	18	13	15	7	14	14	-0.394279	0.5494	>0,9999
	BB1427	63539	17	7	12	12	3	7	6	-0.954196	0.4143	>0,9999
	BB1428	35396	3	1	0	1	3	0	2	1.32193	0.8703	>0,9999
	BB1429	39165	3	2	1	0	2	1	2	0.736966	0.9133	>0,9999
	BB1431	43104	2	1	1	0	2	3	0	1.32193	0.8703	>0,9999
	BB1433	42861	2	2	1	3	0	0	1	-2.58496	0.7855	>0,9999
	BB1436	97546	2	1	0	0	2	0	0	1	0.9566	>0,9999
	BB1437	122429	4	3	0	0	3	0	0	0	>0,9999	>0,9999
	BB1438	79693	18	9	12	18	19	24	28	0.864345	0.0816	>0,9999
	BB1439	12189	3	1	3	4	2	0	2	-1	0.8277	>0,9999
	BB1440	24182	1	0	2	3	1	2	2	0	>0,9999	>0,9999
	BB1441	47092	11	5	9	7	6	11	10	0.36257	0.744	>0,9999
	BB1442	39338	7	6	6	5	6	7	9	0.371969	0.7855	>0,9999
	BB1443	34326	5	3	5	5	4	2	6	-0.115477	0.9566	>0,9999
	BB1445	36179	19	14	15	11	14	14	14	0.0703893	0.9133	>0,9999
	BB1446	42241	20	48	27	28	46	45	34	0.279284	0.2312	>0,9999
	BB1447	119207	43	81	24	37	98	40	34	0.276518	0.1025	>0,9999
	BB1448	32145	6	2	2	4	0	0	0	-2.66667	0.6633	>0,9999
	BB1449	25841	7	6	9	9	11	12	10	0.459432	0.6243	>0,9999
	BB1453	48676	7	0	1	2	0	4	3	1.22239	0.8277	>0,9999
	BB1455	48454	2	3	1	3	2	1	2	-0.485427	0.9133	>0,9999
	BB1456	61583	8	3.24	1.08	1.15	1.24	2.08	0.12	-0.669132	0.9133	>0,9999
	BB1457	32876	8	7	7	9	7	8	8	0	>0,9999	>0,9999
	BB1458	47432	12	5	5	6	11	12	7	0.906891	0.4461	>0,9999
	BB1459	24307	7	6	6	10	11	10	10	0.494765	0.6243	>0,9999
	BB1460	71610	46	93	59	100	77	80	86	-0.0524674	0.6243	>0,9999
	BB1461	30068	4	5	2	4	2	5	9	0.540568	0.7855	>0,9999
	BB1462	78347	20	31	23	27	46	49	42	0.758182	0.0023	0.0759
	BB1463	30130	2	3	0	3	3	3	3	0.584963	0.8703	>0,9999
	BB1464	56303	9	9	4	7	8	7	7	0.137504	0.9133	>0,9999
	BB1465	79476	9	1	2	3	3	1	2	0	>0,9999	>0,9999
	BB1466	40722	18	23	29	20	19	20	23	-0.215729	0.5863	>0,9999
	BB1469	60950	13	13	13	8	3	9	6	-0.917538	0.3839	>0,9999
	BB1470	42419	2	1	0	0	0	1	0	0	>0,9999	>0,9999
	BB1471	34369	3	2	1	1	0	4	2	0.584963	0.9133	>0,9999
	BB1473	51934	3	2	0	0	1	2	1	1	0.9133	>0,9999
	BB1474	21296	4	0	0	0	3	3	1	2.33333	0.7032	>0,9999
	BB1477	54246	5	5	1	2	3	4	4	0.459432	0.8703	>0,9999
	BB1488	82814	2	0	1	2	1	1	0	-0.584963	0.9566	>0,9999
	BB1503	45192	3	1	2	2	1	2	3	0.263034	0.9566	>0,9999
	BB1507	32962	2	1	0	3	0	0	0	-1.33333	0.8277	>0,9999
	BB1508	75514	16	6	8	9	10	12	12	0.563901	0.5494	>0,9999
	BB1510	27077	10	5	7	7	9	10	11	0.658963	0.5494	>0,9999
	BB1512	28359	2	1	1	0	2	0	0	0	>0,9999	>0,9999
	BB1513	27978	4	1	2	2	2	2	0	-0.321928	0.9566	>0,9999
	BB1516	53105	17	17	17	12	21	30	21	0.646363	0.1571	>0,9999
	BB1518	32899	11	5	10	5	5	12	8	0.321928	0.7855	>0,9999
	BB1521	45219	1	1	1	0	0	0	0	-0.666667	0.9133	>0,9999
	BB1523	68311	7	2	4	1	1	5	3	0.36257	0.9133	>0,9999
	BB1526	102875	8	12.57	6.43	11.56	2.42	3.43	5.85	-1.38514	0.2764	>0,9999
	BB1528	50061	10	5	4	11	4	6	6	-0.321928	0.8277	>0,9999
	BB1536	34606	1	0	0	0	0	1	1	0.666667	0.9133	>0,9999
	BB1539	32745	8	3	4	4	2	6	3	0	>0,9999	>0,9999
	BB1540	21839	1	0	1	1	0	1	1	0	>0,9999	>0,9999
	BB1541	59854	2	0	2	0	0	0	1	-1	0.9566	>0,9999
	BB1542	45262	1	1	0	0	0	0	0	-0.333333	0.9566	>0,9999
	BB1544	36059	2	1	2	1	2	1	0	-0.415037	0.9566	>0,9999
	BB1557	24715	2	1	2	1	1	1	1	-0.415037	0.9566	>0,9999
	BB1560	34023	5	7	3	5	5	2	5	-0.321928	0.8703	>0,9999
	BB1561	29214	9	11	8	7	12	11	10	0.343954	0.7032	>0,9999
	BB1562	83369	12	8	4	12	5	9	6	-0.263034	0.8277	>0,9999
	BB1563	54813	2	0	0	0	1	1	0	0.666667	0.9133	>0,9999
	BB1571	29805	8	5	5	4	5	5	4	0	>0,9999	>0,9999
	BB1572	60700	6	4	3	4	4	6	5	0.447459	0.8277	>0,9999
	BB1576	53125	1	0	1	1	2	0	0	0	>0,9999	>0,9999
	BB1577	36839	1	0	0	0	0	1	1	0.666667	0.9133	>0,9999
	BB1588	35505	2	5	2	2	4	3	3	0.152003	0.9566	>0,9999
	BB1589	41991	1	1	0	1	0	0	0	-0.666667	0.9133	>0,9999
	BB1598	63390	9	9	8	10	10	12	8	0.152003	0.8703	>0,9999
	BB1599	36398	10	2	7	5	6	4	5	0.0995357	0.9566	>0,9999
	BB1605	50597	1	5	1	6	7	2	1	-0.263034	0.9133	>0,9999
	BB1607	33420	1	0	0	0	1	1	0	0.666667	0.9133	>0,9999
	BB1647	57423	5	4	2	2	0	2	3	-0.678072	0.8703	>0,9999
	BB1649	92777	3	0	0	2	0	0	1	-1	0.9566	>0,9999
	BB1651	35897	11	15	12	11	12	12	11	-0.118644	0.8703	>0,9999
	BB1652	23133	1	0	0	1	0	0	1	0	>0,9999	>0,9999
	BB1653	32244	5	6	6	4	4	4	4	-0.415037	0.8277	>0,9999
	BB1654	22734	4	0	4	3	0	2	2	-0.807355	0.8703	>0,9999
	BB1656	33309	18	49	55	44	60	51	45	0.0759489	0.6633	>0,9999
	BB1657	48162	47	175	125	163	152	144	164	-0.00937833	0.8703	>0,9999
	BB1659	50468	2	0	0	0	2	2	2	2	0.744	>0,9999
	BB1660	97972	19	8	15	15	11	19	15	0.243926	0.7032	>0,9999
	BB1661	37034	2	0	0	2	0	0	0	-0.666667	0.9133	>0,9999
	BB1673	31148	1	1	0	0	0	0	0	-0.333333	0.9566	>0,9999
	BB1677	14483	2	1	0	0	1	2	2	2.32193	0.8277	>0,9999
	BB1678	39279	6	8	6	7	10	6	6	0.0671142	0.9566	>0,9999
	BB1687	24238	2	2	1	0	0	0	0	-1	0.8703	>0,9999
	BB1688	10597	3	1	0	1	2.5	0	1	0.807355	0.9133	>0,9999
	BB1695	48147	1	0	0	1	0	0	0	-0.333333	0.9566	>0,9999
	BB1719	31067	5	12	13	12	10	12	11	-0.165059	0.8277	>0,9999
	BB1721	47498	5	2	1	1	2	3	0	0.321928	0.9566	>0,9999
	BB1725	33745	7	5	7	8	1	3	3	-1.51457	0.4793	>0,9999
	BB1727	36305	24	46	42	34	51	49	46	0.259087	0.1915	>0,9999
	BB1728	27341	4	1	1	0	3	3	2	2	0.744	>0,9999
	BB1729	31479	16	8	16	12	9	21	16	0.353637	0.5863	>0,9999
	BB1730	63193	5	2	1	4	3	3	3	0.36257	0.9133	>0,9999
	BB1731	31095	1	0	0	0	1	0	0	0.333333	0.9566	>0,9999
	BB1732	29045	3	1	2	2	2	4	2	0.678072	0.8703	>0,9999
	BB1733	23380	19	42	36	40	52	38	39	0.128584	0.5494	>0,9999
	BB1734	34542	6	3	1	6	1	3	3	-0.514573	0.8703	>0,9999
	BB1735	60771	20	23	21	20	22	31	26	0.303781	0.4143	>0,9999
	BB1736	90564	5	5	6	5	7	6	6	0.247928	0.8703	>0,9999
	BB1737	37035	23	40	31	31	41	51	41	0.382857	0.0916	>0,9999
	BB1739	49261	27	87	77	64	100	78	79	0.172735	0.1145	>0,9999
	BB1745	37817	11	4	4	4	5	7	6	0.584963	0.744	>0,9999
	BB1747	56462	1	1	1	1	0	0	1	-1.58496	0.9133	>0,9999
	BB1748	44666	5	2	1	4	2	2	2	-0.222392	0.9566	>0,9999
	BB1749	26451	2	2	0	0	2	2	4	2	0.744	>0,9999
	BB1755	68167	3	2	1	0	2	1	1	0.415037	0.9566	>0,9999
	BB1765	39496	20	30	32	25	29	39	36	0.257496	0.3549	>0,9999
	BB1771	27841	3	2	2	1	5	2	1	0.678072	0.8703	>0,9999
	BB1772	45548	17	26	25	24	27	27	29	0.146221	0.6633	>0,9999
	BB1774	96207	9	6	3.3	8	0	2	2	-2.1127	0.4793	>0,9999
	BB1775	37755	6	4	2	5	4	4	5	0.241008	0.9133	>0,9999
	BB1776	118070	2	0	0	2	0	0	0	-0.666667	0.9133	>0,9999
	BB1778	44359	8	5	3	4	5	7	4	0.415037	0.8277	>0,9999
	BB1784	82982	11	13	7	7	5	3	4	-1.16993	0.4143	>0,9999
	BB1785	80762	2	0	0	2	0	0	0	-0.666667	0.9133	>0,9999
	BB1789	68063	5	0.27	1.27	1.27	1.54	4.81	3.54	1.8154	0.6243	>0,9999
	BB1791	42138	12	4	6	8	4	12	8	0.415037	0.744	>0,9999
	BB1792	91025	18	8	18	11	10	17	11	0.0384741	0.9566	>0,9999
	BB1794	126083	5	1	1	0	3	2	2	1.80735	0.7855	>0,9999
	BB1795	45927	7	3	3	7	3	2	5	-0.378512	0.8703	>0,9999
	BB1802	38491	12	13	6	4	10	14	13	0.685891	0.4461	>0,9999
	BB1804	30368	1	0	0	0	0	1	1	0.666667	0.9133	>0,9999
	BB1806	52455	38	86.91	97.81	89.87	77.94	102.9	100.9	0.0370853	0.7032	>0,9999
	BB1807	47593	9	9	7	3	8	6	6	0.0740006	0.9566	>0,9999
	BB1808	55011	7	3	0	3	4	5	4	1.11548	0.7032	>0,9999
	BB1811	39850	2	1	0	0	0	0	1	0	>0,9999	>0,9999
	BB1812	36813	3	4	0	1	0	0	1	-2.32193	0.8277	>0,9999
	BB1813	84591	15	2	3	16	9	11	16	0.777608	0.4143	>0,9999
	BB1816	112690	12	2.56	2	4	4	5	11	1.22432	0.5494	>0,9999
	BB1819	62813	15	15	4	9	8	8	13	0.0506261	0.9566	>0,9999
	BB1824	31646	2	0	1	2	1	1	0	-0.584963	0.9566	>0,9999
	BB1825	37146	7	4	3	6	6	8	6	0.621488	0.7032	>0,9999
	BB1826	47478	4	2	1	3	1	0	2	-1	0.8703	>0,9999
	BB1827	94765	9	2	3	4	2	4	7	0.530515	0.8277	>0,9999
	BB1828	50184	11	6	2	7	9	7	7	0.616671	0.6633	>0,9999
	BB1831	71929	5	5	3	4	2	1	5	-0.584963	0.8277	>0,9999
	BB1833	91025	2	0	0	2	0	0	0	-0.666667	0.9133	>0,9999
	BB1834	51149	7	7	4	1	2	3	5	-0.263034	0.9133	>0,9999
	BB1835	25651	16	24	21	31	12	17	25	-0.49304	0.2312	>0,9999
	BB1836	18304	1	0	1	0	1	2	0	1.58496	0.9133	>0,9999
	BB1840	20955	14	38	32	31	42	49	42	0.397071	0.0816	>0,9999
	BB1841	41476	2	1	1	1	1	3	2	1	0.8703	>0,9999
	BB1842	44322	7	8	7	12	10	15	11	0.415037	0.6243	>0,9999
	BB1844	101584	50	59	96	118	88	110	111	0.178706	0.0501	0.9921
	BB1845	23943	2	1	0	2	0	0	0	-1	0.8703	>0,9999
	BB1850	96485	51	105	80	82	128	99	92	0.256717	0.0047	0.1353
	BB1851	28632	5	3	3	0	1	2	4	0.222392	0.9566	>0,9999
	BB1853	27146	1	0	0	0	1	0	0	0.333333	0.9566	>0,9999
	BB1864	95275	5	2	1	3	0	2	1	-1	0.8703	>0,9999
	BB1865	31466	3	0	0	0	0	2	1	1	0.8703	>0,9999
	BB1867	48546	6	1	2	12	10	6	6	0.552541	0.7032	>0,9999
	BB1868	55838	1	0	1	1	0	1	1	0	>0,9999	>0,9999
	BB1869	34714	14	14	8	12	18	12	10	0.234465	0.744	>0,9999
	BB1870	54694	18	25	30	22	17	33	27	0	>0,9999	>0,9999
	BB1871	27737	10	11	12	13	13	18	15	0.353637	0.5863	>0,9999
	BB1872	58365	14	8	10	8	11	12	13	0.469485	0.5863	>0,9999
	BB1873	51575	15	17	21	15	22	20	25	0.338169	0.4461	>0,9999
	BB1874	38058	11	9	8	8	10	9	6	0	>0,9999	>0,9999
	BB1877	54754	6	4	2	1	5	3	2	0.514573	0.8703	>0,9999
	BB1886	40943	12	8	10	8	9	11	9	0.157541	0.8703	>0,9999
	BB1888	49559	11	7	3	11	12	7	7	0.308122	0.7855	>0,9999
	BB1889	54858	9	2	2	5	3	2	4	0	>0,9999	>0,9999
	BB1890	18305	1	0	0	0	0	1	0	0.333333	0.9566	>0,9999
	BB1893	35769	20	27	31	28	21	36	38	0.143591	0.6243	>0,9999
	BB1894	38550	9	12	7	11	12	10	18	0.415037	0.5863	>0,9999
	BB1896	33300	11	6	14	8	5	8	9	-0.347923	0.744	>0,9999
	BB1899	40313	1	2	3	3	3	4	4	0.459432	0.8703	>0,9999
	BB1906	49750	12	10	8	8	16	16	17	0.91427	0.2107	>0,9999
	BB1908	38098	7	6	5	1	5	4	5	0.222392	0.9133	>0,9999
	BB1909	35101	1	1	0	0	0	0	0	-0.333333	0.9566	>0,9999
	BB1911	34243	7	4	7	8	7	14	14	0.881356	0.3839	>0,9999
	BB1912	76268	27	47	32	38	56	53	56	0.495957	0.009	0.2316
	BB1913	29551	16	25	21	11	29	33	26	0.626542	0.0916	>0,9999
	BB1914	17742	15	134	91	125	129	120	99	-0.00826762	0.9133	>0,9999
	BB1916	13521	10	24	24	26	33	32	23	0.249978	0.4461	>0,9999
	BB1917	16883	17	76	70	80	83	80	78	0.0927104	0.4143	>0,9999
	BB1918	35421	6	6	2	7	5	5	6	0.0931094	0.9566	>0,9999
	BB1919	56860	16	13	6	16	15	16	12	0.296982	0.6633	>0,9999
	BB1922	63423	18	23	12	14	19	24	20	0.36257	0.4461	>0,9999
	BB1923	31898	4	5	3	2	3	6	2	0.137504	0.9566	>0,9999
	BB1924	16229	2	0	1	1	1	2	2	1.32193	0.8703	>0,9999
	BB1925	50351	13	17	11	10	12	12	15	0.0374747	0.9566	>0,9999
	BB1926	46396	13	38	29	36	31	45	41	0.183864	0.4461	>0,9999
	BB1927	96812	16	31	21	31	41	39	42	0.555698	0.0338	0.7466
	BB1929	37535	12	29	29	17	24	31	35	0.263034	0.4143	>0,9999
	BB1930	99763	25	23	26	30	31	29	28	0.155651	0.6243	>0,9999
	BB1931	27051	3	2	3	4	1	2	1	-1.16993	0.7855	>0,9999
	BB1932	14057	7	9	6	6	10	4	2	-0.392317	0.7855	>0,9999
	BB1933	33886	5	4	2	2	3	3	3	0.169925	0.9566	>0,9999
	BB1934	54281	25	31	37	32	38	43	43	0.31034	0.1915	>0,9999
	BB1935	41511	27	40	59	51	34	39	41	-0.395929	0.0501	0.9921
	BB1937	52141	17	13	15	13	16	21	19	0.449803	0.4143	>0,9999
	BB1939	42576	6	3	1	1	4	1	5	1	0.7855	>0,9999
	BB1940	68064	4	2	1	2	2	2	0	-0.321928	0.9566	>0,9999
	BB1946	40038	21	28	14	23	17	19	16	-0.321928	0.4793	>0,9999
	BB1947	47869	12	10	9	8	13	16	19	0.830075	0.2531	>0,9999
	BB1948	35130	13	18	22	15	17	22	28	0.284729	0.5137	>0,9999
	BB1949	36109	3	1	2	1	2	1	2	0.321928	0.9566	>0,9999
	BB1950	41394	8	4	4	6	6	8	8	0.652077	0.6633	>0,9999
	BB1952	26613	11	13	14	15	12	13	13	-0.14439	0.8277	>0,9999
	BB1953	55300	27	51	60	56	47	74	69	0.186151	0.2107	>0,9999
	BB1954	71575	3	8	6	4	6	4	4	-0.36257	0.8277	>0,9999
	BB1960	58419	12	9	11	8	8	14	12	0.280108	0.744	>0,9999
	BB1961	28150	11	2	2	5	11	10	9	1.73697	0.2531	>0,9999
	BB1970	62051	11	8	3	8	4	4	9	-0.160465	0.9133	>0,9999
	BB1973	24086	8	4	8	7	6	6	6	-0.0780025	0.9566	>0,9999
	BB1975	95061	18	8	7	17	12	14	14	0.321928	0.6633	>0,9999
	BB1976	36263	9	14	12	12	8	15	9	-0.247928	0.744	>0,9999
	BB1977	53710	18	47	36	33	36	37	48	0.0608822	0.7855	>0,9999
	BB1978	28924	5	3	1	2	7	3	1	0.874469	0.7855	>0,9999
	BB1979	9403	5	32	25	45	35	36	24	-0.10257	0.7032	>0,9999
	BB1980	29004	1	2	1	1	1	1	1	-0.415037	0.9566	>0,9999
	BB1981	34083	4	3	2	3	3	5	4	0.584963	0.8277	>0,9999
	BB1982	19675	4	1	0	3	3	3	1	0.807355	0.8703	>0,9999
	BB1984	48964	9	7	2	5	6	6	7	0.440573	0.7855	>0,9999
	BB1986	51286	49	148	109	107	128	134	125	0.0883951	0.2107	>0,9999
	BB1987	37122	10	19	15	14	18	16	17	0.0874628	0.8703	>0,9999
	BB1988	45937	6	2	4	3	2	4	6	0.415037	0.8703	>0,9999
	BB1992	34202	13	16	20	17	15	16	18	-0.113211	0.8277	>0,9999
	BB1995	58770	7	6	2	5	5	8	5	0.469485	0.7855	>0,9999
	BB1998	65189	2	0	1	2	1	1	1	0	>0,9999	>0,9999
	BB2001	9786	7	9	7	6	16	12	9	0.750022	0.4143	>0,9999
	BB2004	39625	20	95	67	60	88	85	64	0.0943274	0.4143	>0,9999
	BB2005	25023	18	25	28	25	23	23	20	-0.241008	0.5137	>0,9999
	BB2006	27381	4	7	2	1	3	4	3	0	>0,9999	>0,9999
	BB2007	7196	2	2	2	0	10	5	2	2.08746	0.4793	>0,9999
	BB2008	50356	14	10	6	12	9	9	14	0.192645	0.8277	>0,9999
	BB2009	40236	1	0	0	0	1	1	1	1	0.8703	>0,9999
	BB2010	30097	4	2	2	6	1	1	3	-1	0.7855	>0,9999
	BB2011	51485	11	8	4	5	5	6	9	0.234465	0.8703	>0,9999
	BB2012	22556	26	42	35	40	41	47	42	0.152003	0.4793	>0,9999
	BB2014	43144	36	102	92	75	80	102	90	0.0160005	0.8703	>0,9999
	BB2016	13919	4	1	3	6	6	6	4	0.678072	0.744	>0,9999
	BB2017	12236	2	1	2	2	0	0	1	-2.32193	0.8277	>0,9999
	BB2018	189167	26	3	3	12	10	9	14	0.874469	0.4143	>0,9999
	BB2019	79256	3	1	0	2	0	1	0	-1.58496	0.9133	>0,9999
	BB2020	85731	33	27	41	33	37	46	44	0.330473	0.1571	>0,9999
	BB2022	60880	17	16	2	19	5	14	13	-0.209453	0.7855	>0,9999
	BB2023	24783	10	13	8	15	8	8	12	-0.36257	0.6633	>0,9999
	BB2024	139557	62	126	50	105	225	124	130	0.769456	<0,0001	<0,0001
	BB2025	41443	57	360	289	296	322	338	343	0.0859354	0.0016	0.0579
	BB2027	43760	1	2	0	1	2	2	1	0.736966	0.9133	>0,9999
	BB2028	70276	21	40	30	48	29	37	44	-0.101283	0.6633	>0,9999
	BB2029	27069	19	70	38	81	43	52	61	-0.27684	0.0725	>0,9999
	BB2036	14174	4	1	3	5	4	5	3	0.415037	0.8703	>0,9999
	BB2038	9033	2	2	3	8	5	5	4	0.106915	0.9566	>0,9999
	BB2039	13699	8	20	21	27	17	26	19	-0.133267	0.744	>0,9999
	BB2040	39652	20	26	33	34	31	26	31	-0.0797272	0.7855	>0,9999
	BB2041	88388	30	37	56	56	58	57	49	0.138383	0.4143	>0,9999
	BB2042	15794	4	2	1	3	3	2	2	0.222392	0.9566	>0,9999
	BB2043	15585	7	3	3	5	10	10	9	1.39855	0.3273	>0,9999
	BB2045	22582	4	3	2	5	2	1	1	-1.32193	0.744	>0,9999
	BB2046	31420	3	3	3	2	1	1	2	-1	0.8277	>0,9999
	BB2050	17912	1	1	0	2	1	1	1	0	>0,9999	>0,9999
	BB2058	17774	6	9	7	25	11	12	16	-0.0721498	0.9133	>0,9999
	BB2060	63663	26	34	35	39	33	44	49	0.222392	0.3273	>0,9999
	BB2061	34910	12	15	11	15	16	22	20	0.500429	0.3549	>0,9999
	BB2064	41148	1	0	0	0	1	1	0	0.666667	0.9133	>0,9999
	BB2069	41107	1	1	0	0	0	0	1	0	>0,9999	>0,9999
	BB2071	79184	2	1	1	1.09	0	0	0	-1.03	0.8703	>0,9999
	BB2073	62865	2	3	1	3	2	1	1	-0.807355	0.8703	>0,9999
	BB2074	55719	2	1	0	3	1	1	0	-1	0.9133	>0,9999
	BB2075	26037	1	0	0	0	0	1	0	0.333333	0.9566	>0,9999
	BB2076	41755	24	61	35	50	50	61	52	0.158904	0.3549	>0,9999
	BB2078	36528	3	1	1	0	3	1	3	1.80735	0.7855	>0,9999
	BB2079	85183	92	169	234	217	188	233	222	0.0525505	0.2107	>0,9999
	BB2081	49563	43	138	102	113	129	152	134	0.233443	0.0007	0.0281
	BB2082	35592	33	97	93	91	77	93	82	-0.157146	0.1145	>0,9999
	BB2084	28852	2	0	0	3	0	0	0	-1	0.8703	>0,9999
	BB2085	33549	15	23	18	16	17	28	23	0.254573	0.5494	>0,9999
	BB2086	35988	4	3	1	0	0	2	2	0	>0,9999	>0,9999
	BB2087	44869	29	57	30	43	53	43	53	0.196801	0.3011	>0,9999
	BB2088	57891	26	31	15	34	46	38	48	0.722466	0.0047	0.1353
	BB2089	42044	12	24	22	22	30	24	18	0.0824622	0.8277	>0,9999
	BB2090	31861	7	7	13	14	8	13	14	0.0418202	0.9566	>0,9999
	BB2091	5153	1	1	0	0	2	2	1	2.32193	0.8277	>0,9999
	BB2102	44548	9	12	10	9	11	13	13	0.255257	0.744	>0,9999
	BB2103	37387	7	1	2	2	6	5	6	1.76553	0.5137	>0,9999
	BB2104	18059	5	12	13	8	11	13	11	0.0848889	0.9133	>0,9999
	BB2107	57196	4	1	0	3	3	2	2	0.807355	0.8703	>0,9999
	BB2108	28260	7	8	7	9	8	12	12	0.415037	0.6633	>0,9999
	BB2109	107401	9	1	0	7	2	3	2	-0.192645	0.9566	>0,9999
	BB2110	51899	4	3	1	3	0	1	1	-1.80735	0.7855	>0,9999
	BB2111	48450	8	8	9	8	13	15	13	0.713696	0.3839	>0,9999
	BB2112	30693	7	8	5	9	5	4	4	-0.758992	0.6243	>0,9999
	BB2113	20371	2	1	0	0	2	0	0	1	0.9566	>0,9999
	BB2114	69909	6	8	8	3	5	10	9	0.337035	0.7855	>0,9999
	BB2115	21898	1	0	0	0	1	0	0	0.333333	0.9566	>0,9999
	BB2116	50743	12	8	8	7	8	10.5	11	0.359081	0.7032	>0,9999
	BB2117	21636	4	0	3	1	1	3	0	0	>0,9999	>0,9999
	BB2119	116606	16	9	15	14	9	9	10	-0.440573	0.5863	>0,9999
	BB2121	123240	39	25	15	35	42	49	41	0.815575	0.0019	0.0658
	BB2122	23253	10	7	5	9	5	9	3	-0.304855	0.8277	>0,9999
	BB2124	42318	7	9	5	5	1	3	5	-1.078	0.5863	>0,9999
	BB2125	18509	6	3	2	6	7	5	5	0.628031	0.744	>0,9999
	BB2126	43267	3	1	0	1	1	3	3	1.80735	0.7855	>0,9999
	BB2128	52435	3	4	2	1	1	1	1	-1.22239	0.8277	>0,9999
	BB2129	50634	16	21	27	18	22	22	23	0.0216951	0.9566	>0,9999
	BB2130	53642	9	10	11	11	9	8	7	-0.415037	0.6633	>0,9999
	BB2131	66822	5	3	0	3	2	1	1	-0.584963	0.9133	>0,9999
	BB2132	41728	12	7	7	8	10	9	11	0.447459	0.6633	>0,9999
	BB2133	42390	19	29	29	29	28	35	38	0.215268	0.4461	>0,9999
	BB2134	94303	34	73	33	69	65	47	65	0.0163944	0.9133	>0,9999
	BB2136	45308	25	62	53	57	51	55	59	-0.0599425	0.7032	>0,9999
	BB2137	24843	3	2	1	4	1	2	2	-0.485427	0.9133	>0,9999
	BB2138	60353	1	0	0	2	0	2	2	1	0.9133	>0,9999
	BB2139	25409	4	4	5	5	4	6	5	0.0995357	0.9566	>0,9999
	BB2140	10625	3	0	0	1	1.5	2	1	2.16993	0.8277	>0,9999
	BB2142	60462	1	0	0	0	0	1	0	0.333333	0.9566	>0,9999
	BB2143	39434	1	0	1	0	0	1	1	1	0.9566	>0,9999
	BB2147	56717	18	32	27	23	20	24	12	-0.550197	0.1571	>0,9999
	BB2150	77464	36	32	49	33	56	56	46	0.470891	0.0167	0.4073
	BB2151	24050	8	21	23	20	24	25	26	0.228819	0.5494	>0,9999
	BB2152	36323	7	5	5	1	6	5	4	0.447459	0.8277	>0,9999
	BB2154	13598	1	0	1	0	0	0	0	-0.333333	0.9566	>0,9999
	BB2155	67935	12	7	13	7	11	11	12	0.332575	0.7032	>0,9999
	BB2157	58910	5	0	2	4	0	3	3	0	>0,9999	>0,9999
	BB2158	38650	7	5	3	1	5	4	1	0.152003	0.9566	>0,9999
	BB2159	49862	14	27	28	22	24	27	25	-0.018859	0.9566	>0,9999
	BB2160	34259	16	14	8	15	15	11	16	0.182864	0.7855	>0,9999
	BB2164	19607	3	1	3	3	2	6	6	1	0.7032	>0,9999
	BB2165	43372	5	6	4	7	4	5	5	-0.280108	0.8703	>0,9999
	BB2167	41341	4	1	3	6	1	2	0	-1.73697	0.7032	>0,9999
	BB2168	17989	4	1	2	2	2	5	2	0.847997	0.8277	>0,9999
	BB2170	43396	17	31	17	23	24	25	28	0.117039	0.744	>0,9999
	BB2171	26943	1	0	0	1	0	0	1	0	>0,9999	>0,9999
	BB2172	107432	36	46	17	41	61	24	34	0.194378	0.4143	>0,9999
	BB2173	37016	6	6	5	3	5	9	8	0.652077	0.6633	>0,9999
	BB2174	31320	7	3	6	7	4	3	4	-0.540568	0.7855	>0,9999
	BB2175	56107	20	29	21	21	38	30	29	0.450166	0.1571	>0,9999
	BB2176	14222	2	3	1	0	2	1	1	0	>0,9999	>0,9999
	BB2177	47380	3	0	0	2	1	1	1	0.584963	0.9566	>0,9999
	BB2178	87404	22	14	26	26	23	30	23	0.203533	0.5863	>0,9999
	BB2180	72796	14	6	9	11	10	8	8	0	>0,9999	>0,9999
	BB2181	33045	3	7	2	2	8	6	6	0.862496	0.6243	>0,9999
	BB2182	41262	13	11	14	13	10	15	15	0.0740006	0.9133	>0,9999
	BB2183	29435	25	60	46	49	60	64	58	0.23167	0.1417	>0,9999
	BB2184	46327	13	11	15	12	14	18	16	0.337035	0.5863	>0,9999
	BB2185	40252	7	4	2	3	5	7	9	1.22239	0.5137	>0,9999
	BB2198	38201	22	15	19	13	32	33	29	1	0.0105	0.2684
	BB2199	41378	13	5	5	4	5	8	9	0.652077	0.6633	>0,9999
	BB2201	38234	3	2	1	2	2	1	0	-0.736966	0.9133	>0,9999
	BB2219	37916	2	0	0	0	2	1	1	1.33333	0.8277	>0,9999
	BB2246	51636	1	0	1	1	0	0	0	-0.666667	0.9133	>0,9999
	BB2249	8963	3	0	1	2	5	5	5	2.32193	0.5137	>0,9999
	BB2251	9219	1	0	0	0	1	0	0	0.333333	0.9566	>0,9999
	BB2253	49551	45	108	103	120	121	122	140	0.210513	0.0047	0.1353
	BB2254	24520	6	32	30	26	34	31	26	0.048363	0.8703	>0,9999
	BB2255	49453	25	59	50	50	67	77	70	0.428584	0.0028	0.0885
	BB2256	94304	47	98	64	91	99	82	81	0.0504294	0.6243	>0,9999
	BB2257	34433	4	3	3	1	2	3	3	0.192645	0.9566	>0,9999
	BB2264	27631	1	0	0	1	0	0	0	-0.333333	0.9566	>0,9999
	BB2271	37572	4	0	2	1	1	2	2	0.736966	0.9133	>0,9999
	BB2272	45686	25	50	39	47	45	54	49	0.121991	0.5137	>0,9999
	BB2273	77212	4	0	2	4	1	4	3	0.415037	0.9133	>0,9999
	BB2274	20092	6	4	3	7	6	8	6	0.514573	0.744	>0,9999
	BB2275	20936	3	1	1	2	2	1	2	0.321928	0.9566	>0,9999
	BB2276	45482	23	24	18	17	22	25	27	0.32681	0.4143	>0,9999
	BB2277	15012	6	1	4	6	6	7	6	0.788496	0.6633	>0,9999
	BB2278	15671	1	1	0	1	2	1	1	1	0.9133	>0,9999
	BB2280	70098	21	12	24	23	18	17	18	-0.154723	0.744	>0,9999
	BB2281	12769	1	1	0	0	1	0	0	0	>0,9999	>0,9999
	BB2283	44372	6	4	4	0	5	4	1	0.321928	0.9133	>0,9999
	BB2293	56849	32	50	57	43	50	67	63	0.263034	0.1025	>0,9999
	BB2294	58103	16	12	21	15	18	26	15	0.297681	0.5494	>0,9999
	BB2296	63471	8	3	5	6	1	5	9	0.0995357	0.9566	>0,9999
	BB2297	83953	3	3	2	2	3	4	3	0.514573	0.8703	>0,9999
	BB2298	46504	10	10	9	7	1	5	4	-1.37851	0.3839	>0,9999
	BB2299	28154	14	13	7	22	13	14	23	0.251539	0.6633	>0,9999
	BB2301	108775	38	23	25	32	26	16	25	-0.255839	0.4793	>0,9999
	BB2303	171231	35	26	5	16	32	21	20	0.635236	0.1571	>0,9999
	BB2305	97597	3	0	0	1	0	3	0	1.58496	0.9133	>0,9999
	BB2306	32562	1	0	0	1	0	0	0	-0.333333	0.9566	>0,9999
	BB2307	29242	2	1	1	0	0	1	1	0	>0,9999	>0,9999
	BB2308	42555	14	13	8	10	11	12	9	0.0458037	0.9566	>0,9999
	BB2311	145748	34	53	8	14	60	28	21	0.539366	0.0643	>0,9999
	BB2312	330284	38	3.77	1.63	5.92	8.9	5.39	3.52	0.653814	0.744	>0,9999
	BB2313	54103	20	13	20	14	24	22	25	0.595158	0.1915	>0,9999
	BB2314	21864	3	4	4	5	6	6	6	0.469485	0.7855	>0,9999
	BB2317	40055	7	3	9	5	6	13	7	0.612977	0.6243	>0,9999
	BB2322	27837	1	0	0	1	0	0	0	-0.333333	0.9566	>0,9999
	BB2323	44364	9	10	10	9	7	8	10	-0.214125	0.8277	>0,9999
	BB2324	76117	21	44	33	42	43	37	40	0.0120728	0.9566	>0,9999
	BB2326	56442	55	147	110	92	125	143	135	0.207553	0.0033	0.1042
	BB2327	61233	32	47	44	32	50	69	62	0.557331	0.0016	0.0579
	BB2329	72265	1	0	1	2	1	1	1	0	>0,9999	>0,9999
	BB2337	36529	1	1	1	0	0	0	0	-0.666667	0.9133	>0,9999
	BB2351	66218	5	0.09	2.19	1.13	0.06	1.1	2.1	-0.0648998	>0,9999	>0,9999
	BB2365	38839	1	0	0	0	0	1	0	0.333333	0.9566	>0,9999
	BB2366	18527	1	0	0	0	1	1	0	0.666667	0.9133	>0,9999
	BB2367	17453	1	0	0	0	1	0	0	0.333333	0.9566	>0,9999
	BB2371	37763	7	1	3	5	4	7	2	0.530515	0.8277	>0,9999
	BB2373	80190	2	0	2	2	1	3	3	0.807355	0.8703	>0,9999
	BB2376	28218	1	0	0	0	1	0	0	0.333333	0.9566	>0,9999
	BB2379	72013	3	3	0	0	0	0	0	-1	0.8703	>0,9999
	BB2382	66154	2	0	1	0	0	0	2	1	0.9566	>0,9999
	BB2383	38185	7	4	3	1	0	0	3	-1.41504	0.7855	>0,9999
	BB2388	77813	3	1	1	1	2	3	3	1.41504	0.7855	>0,9999
	BB2390	33619	4	0	2	0	0	3	4	1.80735	0.7855	>0,9999
	BB2391	56526	4	15	7	14	18	13	10	0.187627	0.7855	>0,9999
	BB2392	31582	5	5	2	3	3	6	14	1.20163	0.4793	>0,9999
	BB2401	32779	2	0	2	0	0	0	0	-0.666667	0.9133	>0,9999
	BB2402	60451	2	0	0	2	1	1	1	0.584963	0.9566	>0,9999
	BB2407	92479	1	1	0	0	0	0	0	-0.333333	0.9566	>0,9999
	BB2410	18826	2	0	1	1	1	2	1	1	0.9133	>0,9999
	BB2414	29796	5	2	5	3	2	3	4	-0.152003	0.9566	>0,9999
	BB2415	37329	2	0	0	0	2	1	0	1	0.8703	>0,9999
	BB2419	53429	5	13	8	12	8	12	8	-0.237039	0.7855	>0,9999
	BB2422	41461	11	3	9	6	6	8	7	0.222392	0.8703	>0,9999
	BB2424	53818	18	28	17	13	24	16	15	-0.0766213	0.8703	>0,9999
	BB2427	31319	5	3	2.42	2.42	4.42	4.42	2.42	0.522281	0.8703	>0,9999
	BB2428	53747	3	1	1	2	1	2	2	0.321928	0.9566	>0,9999
	BB2429	37624	2	2	0	0	0	0	1	-1	0.9566	>0,9999
	BB2432	96873	14	10	10	9	9	17	15	0.499571	0.5137	>0,9999
	BB2434	70359	38	72	74	62	75	77	71	0.10046	0.4143	>0,9999
	BB2439	35601	1	1	0	0	0	0	0	-0.333333	0.9566	>0,9999
	BB2442	44177	5	1	0	1	2	3	4	2.16993	0.7032	>0,9999
	BB2446	65867	7	3	7	6	11	7	14	1	0.3839	>0,9999
	BB2452	62585	5	0	3	3	0	2	2	-0.584963	0.9133	>0,9999
	BB2455	46036	3	1	0	1	2	0	0	0	>0,9999	>0,9999
	BB2460	34937	2	0	2	2	1	2	1	0	>0,9999	>0,9999
	BB2461	26680	1	0	0	0	1	1	0	0.666667	0.9133	>0,9999
	BB2462	32110	8	38	13	26	15	15	17	-0.712198	0.1025	>0,9999
	BB2475	22051	1	2	3	2	2	2	3	0	>0,9999	>0,9999
	BB2478	37869	14	23	13	16	23	17	17	0.13245	0.7855	>0,9999
	BB2479	30188	13	14	17	23	26	18	19	0.222392	0.6243	>0,9999
	BB2490	75385	13	7	4	7	8	8	9	0.473931	0.7032	>0,9999
	BB2493	48997	8	5	2	1	4	4	4	0.584963	0.8277	>0,9999
	BB2494	25325	3	1	0	1	1	3	2	1.58496	0.8277	>0,9999
	BB2496	29538	7	8	2	4	9	6	4	0.440573	0.7855	>0,9999
	BB2501	85066	2	3	2	2	2	0	1	-1.22239	0.8277	>0,9999
	BB2503	43917	16	23	20	16	23	24	18	0.139725	0.744	>0,9999
	BB2504	82960	1	0	0	1	1	0	1	1	0.9566	>0,9999
	BB2505	38356	1	0	1	0	0	0	0	-0.333333	0.9566	>0,9999
	BB2506	22676	2	1	2	3	3	4	3	0.736966	0.8277	>0,9999
	BB2507	66378	25	25	22	19	23	20	16	-0.161751	0.7032	>0,9999
	BB2508	51363	5	2	0	3	2	2	1	0	>0,9999	>0,9999
	BB2509	110251	13	11	10	11	8	14	10	0	>0,9999	>0,9999
	BB2510	14718	2	2	2	2	0	1	0	-2.58496	0.7855	>0,9999
	BB2512	15274	1	0	0	0	0	1	1	0.666667	0.9133	>0,9999
	BB2515	33247	2	1	1	0	2	1	1	1	0.9133	>0,9999
	BB2516	61109	14	12	14	12	11	16	13	0.0740006	0.9133	>0,9999
	BB2517	116978	14	4	5	6	4	11	8	0.616671	0.6633	>0,9999
	BB2520	90843	6	0.11	0	0.16	0	1.1	0.06	2.10309	0.9566	>0,9999
	BB2524	21213	4	5	3	4	3	3	4	-0.263034	0.9133	>0,9999
	BB2525	32863	10	7	7	3	3	12	6	0.304855	0.8277	>0,9999
	BB2526	44211	4	1	1	1	1	2	2	0.736966	0.9133	>0,9999
	BB2527	42400	22	28	21	33	29	24	25	-0.0721498	0.8277	>0,9999
	BB2528	114137	8	3	2	7.28	5	3	4	-0.0332762	>0,9999	>0,9999
	BB2529	69364	15	24	18	16	16	11	14	-0.500429	0.3549	>0,9999
	BB2531	28014	8	7	5	9	8	6	8	0.0671142	0.9566	>0,9999
	BB2532	80932	38	26	50	44	42	55	47	0.263034	0.1915	>0,9999
	BB2533	31564	14	17	18	17	14	18	14	-0.176878	0.744	>0,9999
	BB2534	85458	16	15	6	4	18	13	7	0.604071	0.4793	>0,9999
	BB2535	66982	26	24	8	24	23	24	22	0.30117	0.4793	>0,9999
	BB2536	104036	58	124	153	146	206	216	203	0.563199	<0,0001	<0,0001
	BB2537	57123	33	36.38	43	46.38	46.38	59	58	0.377558	0.0386	0.8242
	BB2538	62352	39	59.62	78	59.62	77.62	103	91	0.461638	<0,0001	0.0031
	BB2539	41985	67	249	104	160	150	126	100	-0.448226	<0,0001	<0,0001
	BB2540	27314	2	0	1	2	0	2	1	0	>0,9999	>0,9999
	BB2541	14662	2	0	0	0	3	3	1	2.33333	0.7032	>0,9999
	BB2542	21133	4	6	3	5	7	11	7	0.836501	0.5494	>0,9999
	BB2543	34052	3	2	2	2	0	0	0	-2	0.744	>0,9999
	BB2544	35113	17	19	12	25	20	16	19	-0.0259952	0.9566	>0,9999
	BB2546	82325	20	18	10	23	30	24	23	0.594361	0.1571	>0,9999
	BB2547	83866	6	7	5	5	5	6	2	-0.387023	0.8277	>0,9999
	BB2548	63898	28	23.93	7.05	16.69	16.3	13.78	15.66	-0.0596253	0.9133	>0,9999
	BB2549	33390	4	2	2	2	1	3	2	0	>0,9999	>0,9999
	BB2550	38133	9	11	9	10	13	11	10	0.180572	0.8277	>0,9999
	BB2551	17193	1	0	0	1	1	0	0	0	>0,9999	>0,9999
	BB2552	36638	7	12	10	14	10	10	10	-0.263034	0.744	>0,9999
	BB2553	43337	2	0	1	2	0	0	0	-1	0.8703	>0,9999
	BB2554	75275	6	4	0	3	2	4	3	0.36257	0.9133	>0,9999
	BB2555	84115	15	6	5	10	13	13	9	0.736966	0.4461	>0,9999
	BB2558	31364	2	1	1	2	1	1	1	-0.415037	0.9566	>0,9999
	BB2559	18215	1	0	0	1	0	0	0	-0.333333	0.9566	>0,9999
	BB2560	15206	3	1	0	1	1	2	0	0.584963	0.9566	>0,9999
	BB2561	63397	11	13	1	6	8	6	2	-0.321928	0.8277	>0,9999
	BB2562	49583	8	27	21	17	23	17	12	-0.321928	0.4793	>0,9999
	BB2564	31593	4	9	2	2	9	3	3	0.206451	0.9133	>0,9999
	BB2565	54490	4	5	4	4	3	3	2	-0.70044	0.7855	>0,9999
	BB2566	65345	4	4	2	1	2	0	0	-1.80735	0.7855	>0,9999
	BB2567	78706	10	5	5	5	4	6	6	0.0931094	0.9566	>0,9999
	BB2568	59036	12	16	15	15	14	13	12	-0.23816	0.7032	>0,9999
	BB2569	53966	8	8	5	10	8	3	3	-0.716207	0.6243	>0,9999
	BB2570	67534	27	20.25	8.25	18.86	17.45	16.85	13.93	0.0262617	0.9566	>0,9999
	BB2573	52849	1	1	1	1	0	1	0	-1.58496	0.9133	>0,9999
	BB2574	61809	26	19.89	8.64	31.5	24.68	16.68	21.19	0.0593262	0.9133	>0,9999
	BB2575	65643	7	2.1	2.05	2.21	1.2	2.1	2.1	-0.236067	0.9566	>0,9999
	BB2580	19635	3	5	5	8	3	4	6	-0.469485	0.7855	>0,9999
	BB2581	39899	12	16	9	7	8	8	7	-0.476438	0.6243	>0,9999
	BB2582	23148	9	13	11	15	4	6	3	-1.58496	0.1571	>0,9999
	BB2583	43944	1	0	0	1	0	0	0	-0.333333	0.9566	>0,9999
	BB2585	78222	13	13	8	11	9	7	8	-0.415037	0.6633	>0,9999
	BB2586	40860	10	10	3	4	4	9	5	0.0824622	0.9566	>0,9999
	BB2587	36817	8	21	7	12	7	10	6	-0.798366	0.3549	>0,9999
	BB2588	63223	23	34	15	34	29	22	44	0.194816	0.5137	>0,9999
	BB2589	17062	1	1	0	0	0	0	0	-0.333333	0.9566	>0,9999
	BB2592	42869	7	6	5	4	5	4	4	-0.206451	0.9133	>0,9999
	BB2594	17423	3	1	1	2	3	1	1	0.321928	0.9566	>0,9999
	BB2595	48293	18	16	14	17	13	20	11	-0.0951572	0.8703	>0,9999
	BB2597	63471	10	6	9	5	8	12	11	0.632268	0.5494	>0,9999
	BB2598	30621	17	24	11	19	18	14	14	-0.231326	0.6633	>0,9999
	BB2600	55926	16	17	28	24	21	23	28	0.0614005	0.8703	>0,9999
	BB2603	109247	8	3	5	3	1	1	4	-0.874469	0.7855	>0,9999
	BB2604	29871	14	23	27	24	27	28	26	0.130397	0.7032	>0,9999
	BB2605	28036	27	308	215	243	273	314	298	0.208333	<0,0001	<0,0001
	BB2606	37271	38	130	125	105	152	139	135	0.242857	0.0003	0.0147
	BB2607	28465	14	36	32	38	36	43	43	0.202817	0.3839	>0,9999
	BB2608	25055	11	22	13	13	20	15	10	-0.0931094	0.8703	>0,9999
	BB2609	34678	9	5	5	3	6	9	9	0.884523	0.5494	>0,9999
	BB2611	44123	15	14	13	13	16	20	18	0.432959	0.4461	>0,9999
	BB2612	46856	9	9	6	5	1	3	2	-1.73697	0.4461	>0,9999
	BB2613	88066	53	97	51	116	84	71	92	-0.0960269	0.3549	>0,9999
	BB2614	24393	6	7	7	10	9	10	11	0.321928	0.744	>0,9999
	BB2615	42376	14	18	14	17	13	11	12	-0.444785	0.4793	>0,9999
	BB2616	59772	7	10	20	21	14	21	19	0.0824622	0.8703	>0,9999
	BB2617	27938	6	2	1	6	2	2	4	-0.169925	0.9566	>0,9999
	BB2618	72642	12	19	10	17	21	18	19	0.334419	0.5137	>0,9999
	BB2620	48130	2	0	0	2	1	1	3	1.32193	0.8703	>0,9999
	BB2621	34356	13	14	14	14	25	20	19	0.607683	0.2312	>0,9999
	BB2622	86687	52	105	131	143	138	140	152	0.182139	0.0055	0.153
	BB2624	15457	1	1	0	1	0	1	0	-1	0.9566	>0,9999
	BB2625	34125	31	82	75	44	55	56	61	-0.224787	0.1145	>0,9999
	BB2627	19791	2	0	0	0	2	0	0	0.666667	0.9133	>0,9999
	BB2628	16436	4	1	1	2	7	6	4	2.08746	0.4793	>0,9999
	BB2630	44717	13	16	7	15	10	14	14	0	>0,9999	>0,9999
	BB2631	42942	11	15	10	9	8	14	11	-0.0430687	0.9566	>0,9999
	BB2632	33245	9	8	10	10	10	11	9	0.0995357	0.9133	>0,9999
	BB2634	23117	2	0	0	2	0	0	0	-0.666667	0.9133	>0,9999
	BB2635	35434	11	11	9	10	11	13	13	0.302563	0.7032	>0,9999
	BB2636	40895	9	11	6	7	8	5	10	-0.0614005	0.9566	>0,9999
	BB2637	63413	6	4	2	5	2	3	1	-0.874469	0.7855	>0,9999
	BB2638	50964	8	6	9	7	10	12	13	0.669851	0.4793	>0,9999
	BB2639	33666	5	6	1	1	6	6	5	1.08746	0.6243	>0,9999
	BB2640	31372	6	6	5	7	3	4	7	-0.36257	0.8277	>0,9999
	BB2641	28400	3	3	2	2	0	3	3	-0.222392	0.9566	>0,9999
	BB2642	56298	8	5	5	3	2	4	6	-0.115477	0.9566	>0,9999
	BB2644	53102	6	7	5	2	5	5	5	0.0995357	0.9566	>0,9999
	BB2646	52471	34	89	87	86	92	104	96	0.156402	0.1025	>0,9999
	BB2647	59324	1	0	0	1	0	0	1	0	>0,9999	>0,9999
	BB2648	44660	9	3	5	7	7	5	5	0.180572	0.9133	>0,9999
	BB2649	97832	9	0	2	5	1	3	6	0.514573	0.8703	>0,9999
	BB2653	52601	7	2	4	3	5	5	3	0.530515	0.8277	>0,9999
	BB2656	33665	1	0	0	1	0	0	1	0	>0,9999	>0,9999
	BB2658	54448	3	0	2	2	0	0	3	-0.415037	0.9566	>0,9999
	BB2662	32770	1	1	0	0	0	0	0	-0.333333	0.9566	>0,9999
	BB2667	18889	13	58	53	67	45	55	48	-0.26628	0.1025	>0,9999
	BB2668	38305	7	9	12	9	9	14	13	0.263034	0.744	>0,9999
	BB2669	13425	3	4	2	1	4	1	0	-0.485427	0.9133	>0,9999
	BB2675	34945	2	0	0	1.75	1.75	1.75	0.75	1.28011	0.8703	>0,9999
	BB2676	28001	1	1	0	0	0	0	0	-0.333333	0.9566	>0,9999
	BB2677	38500	3	2	0	0	0	0	1	-1	0.9566	>0,9999
	BB2679	68365	2	1	2	1	1	1	1	-0.415037	0.9566	>0,9999
	BB2681	51743	9	3	5	2	5	7	4	0.678072	0.744	>0,9999
	BB2682	32548	1	1	1	1	0	0	0	-1	0.8703	>0,9999
	BB2684	34724	2	1	3	1	2	2	2	0.263034	0.9566	>0,9999
	BB2690	59524	1	1	0	0	0	0	0	-0.333333	0.9566	>0,9999
	BB2692	21527	2	0	0	0	0	1	2	1	0.8703	>0,9999
	BB2700	30836	3	3	2	0	1	1	2	-0.321928	0.9566	>0,9999
	BB2702	59399	9	9	12	6	6	9	4	-0.50696	0.6633	>0,9999
	BB2706	36782	2	2	1	2	1	1	2	-0.321928	0.9566	>0,9999
	BB2715	31886	2	0	1	1	0	2	0	0	>0,9999	>0,9999
	BB2717	81514	1	0	0	1	1	0	1	1	0.9566	>0,9999
	BB2719	27376	7	2	3	6	8	2	6	0.540568	0.7855	>0,9999
	BB2720	67835	3	1	3	0	1	2	2	0.321928	0.9566	>0,9999
	BB2725	39022	4	1	2	0	2	1	0	0	>0,9999	>0,9999
	BB2733	66710	2	15	10	15	15	14	13	0.0703893	0.9133	>0,9999
	BB2740	136872	4	0	0	0	3	2	1	2	0.744	>0,9999
	BB2745	37321	1	0	0	0	0	1	0	0.333333	0.9566	>0,9999
	BB2746	35850	2	0	1	0	2	1	1	2	0.8703	>0,9999
	BB2755	51663	1	0	0	1	0	0	0	-0.333333	0.9566	>0,9999
	BB2761	43318	8	7	6	6	2	11	9	0.211504	0.8703	>0,9999
	BB2765	38548	1	0	0	0	0	1	0	0.333333	0.9566	>0,9999
	BB2772	35469	2	4	3	2	5	4	3	0.415037	0.8703	>0,9999
	BB2777	47391	14	10	9	12	4	8	6	-0.784271	0.4793	>0,9999
	BB2778	45589	1	0	0	0	0	0	1	0.333333	0.9566	>0,9999
	BB2779	68589	5	5	4	4	6	5	7	0.469485	0.7855	>0,9999
	BB2780	34270	1	0	0	0	0	0	1	0.333333	0.9566	>0,9999
	BB2790	37179	9	10	3	6	5	6	10	0.14439	0.9133	>0,9999
	BB2795	30428	13	13	14	13	11	9	11	-0.367732	0.6243	>0,9999
	BB2796	29866	1	0	1	1	0	0	0	-0.666667	0.9133	>0,9999
	BB2797	35796	34	107	63	128	87	98	155	0.190222	0.0223	0.5346
	BB2798	5772	1	1	0	1	0	0	0	-0.666667	0.9133	>0,9999
	BB2800	93816	32	37	36	50	29	40	38	-0.201048	0.3839	>0,9999
	BB2801	18667	2	1	0	1	0	0	0	-0.666667	0.9133	>0,9999
	BB2802	26487	6	14	5	8	5	4	5	-0.947533	0.4793	>0,9999
	BB2803	32949	8	6	3	6	4	4	6	-0.0995357	0.9566	>0,9999
	BB2807	18075	3	0	1	3	0	1	0	-2	0.8703	>0,9999
	BB2809	25606	4	3	3	1	1	1	2	-0.807355	0.8703	>0,9999
	BB2811	58838	13	15	10	6	6	8	9	-0.430634	0.6633	>0,9999
	BB2813	18175	3	0	4	2	0	2	4	0	>0,9999	>0,9999
	BB2814	39717	2	2	3	0	1	0	1	-1.32193	0.8703	>0,9999
	BB2815	47361	2	1	0	0	2	0	0	1	0.9566	>0,9999
	BB2819	52529	4	2	1	2	0	3	3	0.263034	0.9566	>0,9999
	BB2824	77888	3	1	4	2	1	6	6	0.893085	0.744	>0,9999
	BB2825	27195	3	0	1	2	2	3	1	1	0.8703	>0,9999
	BB2828	60263	3	2	1	1	0	2	1	-0.415037	0.9566	>0,9999
	BB2831	34040	4	1	1	4	3	2	1	0	>0,9999	>0,9999
	BB2868	161475	3	5	3	3	3	4	2	-0.289507	0.9133	>0,9999
	BB2870	29511	5	4	3	3	3	4	4	0.137504	0.9566	>0,9999
	BB2871	32034	9	12	8	6	7	8	8	-0.176878	0.8703	>0,9999
	BB2872	48695	5	1	1	2	3	2	2	0.807355	0.8703	>0,9999
	BB2875	38587	12	30	32	48	29	29	21	-0.477579	0.0916	>0,9999
	BB2881	20929	1	0	1	0	0	0	0	-0.333333	0.9566	>0,9999
	BB2883	52148	10	5	6	4	4	7	9	0.415037	0.7855	>0,9999
	BB2887	25632	1	1	0	1	0	0	0	-0.666667	0.9133	>0,9999
	BB2888	35999	10	3	4.58	4.58	6.58	2.58	3.58	0.067222	0.9566	>0,9999
	BB2892	34531	15	22	13	19	16	11	15	-0.36257	0.5137	>0,9999
	BB2893	54105	5	5	2	3	3	5	3	0.137504	0.9566	>0,9999
	BB2894	36947	7	13	10	10	7	10	10	-0.289507	0.744	>0,9999
	BB2896	37700	2	2	0	0	2	0	0	0	>0,9999	>0,9999
	BB2897	36899	2	0	0	2	1	1	0	0	>0,9999	>0,9999
	BB2901	44879	3	2	0	1	0	2	0	-0.584963	0.9566	>0,9999
	BB2903	38251	7	5	7	8	9	8	9	0.378512	0.744	>0,9999
	BB2904	97185	1	1	0	0	0	0	0	-0.333333	0.9566	>0,9999
	BB2905	25476	15	61	31	44	29	22	37	-0.628031	0.009	0.2316
	BB2906	45382	17	24	21.98	23	5	10	12	-1.35322	0.0223	0.5346
	BB2907	45529	1	2	0	0	0	0	0	-0.666667	0.9133	>0,9999
	BB2909	39995	22	38	40	42	38	42	36	-0.0489096	0.8277	>0,9999
	BB2911	33185	10	23	20	19	23	27	22	0.215729	0.5863	>0,9999
	BB2912	89831	35	105	73	73	91	87	86	0.0728506	0.4793	>0,9999
	BB2913	37363	1	2	0	1	1	0	2	0	>0,9999	>0,9999
	BB2915	43618	10	8	5	14	8	8	10	-0.0544478	0.9566	>0,9999
	BB2916	40342	27	60	55	55	51	58	57	-0.0343515	0.8277	>0,9999
	BB2925	49204	20	1.35	0.43	0.39	0.34	0.44	0.48	-0.784271	0.9566	>0,9999
	BB2934	79237	11	5	2	7	4	6	8	0.36257	0.8277	>0,9999
	BB2935	30974	9	13	18	21	28	25	19	0.469485	0.2764	>0,9999
	BB2937	34134	6	2	1	0	1	6	2	1.58496	0.744	>0,9999
	BB2938	36413	12	14	6	8	16	13	11	0.514573	0.5137	>0,9999
	BB2939	76759	5	0	4	1.18	0	0.18	1.36	-1.75002	0.8277	>0,9999
	BB2940	14402	7	11	6	6	10	6	6	-0.0641303	0.9566	>0,9999
	BB2941	97355	3	0.02	1.02	0.02	0.02	2.02	0.03	0.965567	0.9566	>0,9999
	BB2942	73783	2	0	1	0	1	2	1	2	0.8703	>0,9999
	BB2945	31937	13	24	23	26	23	29	27	0.113956	0.744	>0,9999
	BB2946	41666	16	22	16	20	19	22	12	-0.130061	0.7855	>0,9999
	BB2948	29208	4	2	4	4	4	5	4	0.378512	0.8703	>0,9999
	BB2949	35533	5	3	2	3	3	5	3	0.459432	0.8703	>0,9999
	BB2950	25829	1	1	0	0	0	0	0	-0.333333	0.9566	>0,9999
	BB2951	33953	4	1	2	3	1	4	5	0.736966	0.8277	>0,9999
	BB2952	67066	5	1	3	3	2	3	3	0.192645	0.9566	>0,9999
	BB2953	41090	2	2	1	0	1	2	1	0.415037	0.9566	>0,9999
	BB2954	56543	12	23	24	22	35	30	33	0.506185	0.1145	>0,9999
	BB2955	44940	8	2	3	5	5	4	3	0.263034	0.9133	>0,9999
	BB2956	25419	9	5	9	6	9	6	6	0.0703893	0.9566	>0,9999
	BB2957	67735	1	1	0	0	0	0	0	-0.333333	0.9566	>0,9999
	BB2959	36753	4	1	0	1	1	2	2	1.32193	0.8703	>0,9999
	BB2961	34156	10	14	5	9	12	12	11	0.321928	0.7032	>0,9999
	BB2962	42146	8	6	5	7	4	7	9	0.152003	0.9133	>0,9999
	BB2966	57601	7	1	2	4	7	6	5	1.36257	0.5494	>0,9999
	BB2968	28107	11	7	14	11	6	8	9	-0.476438	0.6243	>0,9999
	BB2971	27770	9	11	16	8	11	13	10	-0.0418202	0.9566	>0,9999
	BB2972	13160	4	0	0	1	5	3	2	3.32193	0.6243	>0,9999
	BB2973	84793	14	5	4	5	9	8	8	0.836501	0.5494	>0,9999
	BB2974	48220	6	6	6	8.91	4	2	5	-0.92669	0.5863	>0,9999
	BB2976	28704	15	17	15	15	17	15	10	-0.162271	0.7855	>0,9999
	BB2978	130388	52	130	30	55	186	88	87	0.747662	<0,0001	<0,0001
	BB2979	20093	6	17	14	14	16	19	14	0.122857	0.8277	>0,9999
	BB2980	39162	7	7	3	6	6	8	11	0.643856	0.6243	>0,9999
	BB2981	27656	12	33	28	30	32	32	31	0.062061	0.8277	>0,9999
	BB2982	85367	26	41	43	36	45	54	56	0.369234	0.0568	>0,9999
	BB2983	22300	2	1	0	2	0	0	1	-1.58496	0.9133	>0,9999
	BB2985	42566	23	35	39	42	42	45	45	0.186413	0.3839	>0,9999
	BB2986	18070	1	0	0	3	0	1	0	-1.58496	0.9133	>0,9999
	BB2988	64679	15	13	1	13	6	7	10	-0.231326	0.8277	>0,9999
	BB2989	45664	4	3	2	2	2	0	1	-1.22239	0.8277	>0,9999
	BB2990	93473	6	4	1	4	0	0	0	-3	0.6243	>0,9999
	BB2991	29805	4	8	5	4	4	5	3	-0.5025	0.7855	>0,9999
	BB2992	21373	12	29	17	26	27	23	25	0.0588937	0.8703	>0,9999
	BB2993	380712	61	30.23	20.37	45.08	39.1	31.61	34.48	0.136708	0.5863	>0,9999
	BB2994	26501	12	8	9	25	24	21	20	0.63005	0.2107	>0,9999
	BB2995	155214	3	2	1	4	2	1	0	-1.22239	0.8277	>0,9999
	BB2996	33656	2	2	1	0	2	1	1	0.415037	0.9566	>0,9999
	BB2998	48111	8	7	6	4	7	9	9	0.556393	0.6633	>0,9999
	BB2999	30940	3	4	2	2	2	3	3	0	>0,9999	>0,9999
	BB3001	30031	1	1	1	0	0	0	1	-1	0.9566	>0,9999
	BB3002	39323	9	2	8	5	6	10	11	0.847997	0.5137	>0,9999
	BB3005	25998	3	3	2	2	2	2	2	-0.222392	0.9566	>0,9999
	BB3006	38530	4	4	3	3	2	2	2	-0.736966	0.8277	>0,9999
	BB3007	73504	48	81	43	115	119	102	132	0.562658	<0,0001	<0,0001
	BB3008	33783	9	8	6	6	9	7	7	0.201634	0.8703	>0,9999
	BB3009	33039	3	1	2	1	1	1	0	-1	0.9133	>0,9999
	BB3010	50251	9	0	2	2	6	11	8	2.64386	0.2531	>0,9999
	BB3011	26376	17	11	8	12	18	22	25	1.06817	0.0643	>0,9999
	BB3013	17987	1	0	0	0	1	0	0	0.333333	0.9566	>0,9999
	BB3014	59600	26	47	34	45	37	41	45	-0.0347654	0.8703	>0,9999
	BB3017	66353	4	0	1	1	2	5	3	2.32193	0.6633	>0,9999
	BB3018	48779	24	61	38	40	38	33	43	-0.286051	0.1737	>0,9999
	BB3019	28341	5	5	10	6	2	9	10	0	>0,9999	>0,9999
	BB3020	29078	2	4	0	1	3	2	1	0.263034	0.9566	>0,9999
	BB3021	25142	1	1	1	2	0	0	0	-1.33333	0.8277	>0,9999
	BB3022	40072	4	1	1	2	0	2	3	0.321928	0.9566	>0,9999
	BB3024	38243	6	9	8	5	8	9	8	0.184425	0.8703	>0,9999
	BB3025	18569	2	5	4	4	4	3	3	-0.378512	0.8703	>0,9999
	BB3027	30400	1	0	1	1	0	1	1	0	>0,9999	>0,9999
	BB3028	27486	1	0	0	1	0	0	0	-0.333333	0.9566	>0,9999
	BB3029	38668	42	83	80	84	104	114	114	0.426672	<0,0001	0.0003
	BB3030	29869	19	39	25	34	47	41	47	0.462106	0.0441	0.9161
	BB3031	67549	29	44	49	50	50	58	52	0.162057	0.3549	>0,9999
	BB3032	42744	1	0	0	0	0	1	0	0.333333	0.9566	>0,9999
	BB3035	30366	8	3	6	3	1	6	6	0.115477	0.9566	>0,9999
	BB3036	54574	6	7	3	2	7	4	6	0.5025	0.7855	>0,9999
	BB3037	18171	2	1	0	1	0	2	0	0	>0,9999	>0,9999
	BB3038	43907	3	3	4	2	3	3	4	0.152003	0.9566	>0,9999
	BB3039	20340	1	2	1	1	4	2	1	0.807355	0.8703	>0,9999
	BB3045	106747	2	3	0	0	1	0	0	-1.58496	0.9133	>0,9999
	BB3046	57473	7	5	8	7	5	5	7	-0.234465	0.8703	>0,9999
	BB3047	120884	6	3	1	3	1	4	4	0.36257	0.9133	>0,9999
	BB3048	41308	2	2	1	0	2	0	2	0.415037	0.9566	>0,9999
	BB3049	47594	38	87	68	74	46	51	48	-0.659295	<0,0001	0.0003
	BB3050	20021	2	0	0	2	3	0	1	1	0.9133	>0,9999
	BB3051	26305	3	3	1	3	2	2	2	-0.222392	0.9566	>0,9999
	BB3053	68460	3	0	2	2	0	4	1	0.321928	0.9566	>0,9999
	BB3057	80922	2	2	1	1	1	0	1	-1	0.9133	>0,9999
	BB3059	35800	1	0	0	0	0	1	0	0.333333	0.9566	>0,9999
	BB3060	58558	13	8	3	12	7	10	9	0.176878	0.8703	>0,9999
	BB3064	50009	4	0	0	1	1	1	1	1.58496	0.9133	>0,9999
	BB3066	28117	1	0	0	0	0	1	1	0.666667	0.9133	>0,9999
	BB3067	62084	2	1	0	0	2	1	1	2	0.8703	>0,9999
	BB3071	29588	2	0	1	1	1	0	1	0	>0,9999	>0,9999
	BB3075	24557	2	1	1	0	0	1	0	-1	0.9566	>0,9999
	BB3077	40329	5	1	0	0	3	6	6	3.90689	0.4461	>0,9999
	BB3078	31113	2	0	1	2	2	1	3	1	0.8703	>0,9999
	BB3092	19755	5	3	3	5	2	6	5	0.241008	0.9133	>0,9999
	BB3093	42085	6	3	1	3	2	2	4	0.192645	0.9566	>0,9999
	BB3094	20206	1	0	0	0	1	0	0	0.333333	0.9566	>0,9999
	BB3095	88931	8	9	8	13	6	9	11	-0.206451	0.8277	>0,9999
	BB3096	77105	25	17	21	18	18	20	21	0.0752881	0.8703	>0,9999
	BB3097	98518	9	1	1	7	4	7	5	0.830075	0.7032	>0,9999
	BB3099	44026	1	0	1	0	0	0	0	-0.333333	0.9566	>0,9999
	BB3101	38357	10	7	8	3	4	6	5	-0.263034	0.8703	>0,9999
	BB3102	38979	9	6	8	6	4	8	9	0.0703893	0.9566	>0,9999
	BB3107	47312	8	7	2	5	7	8	7	0.652077	0.6633	>0,9999
	BB3110	78355	8	10.58	12.37	4.89	5.89	5.79	8.79	-0.443648	0.7032	>0,9999
	BB3114	64125	8	4	3	3	8	7	8	1.20163	0.4793	>0,9999
	BB3115	64772	18	10	9	15	8	6	6	-0.765535	0.4461	>0,9999
	BB3116	67901	2	1	1	0	2	1	1	1	0.9133	>0,9999
	BB3117	13158	2	1	0	2	2	3	2	1.22239	0.8277	>0,9999
	BB3121	32479	10	22	13	14	12	12	20	-0.155278	0.7855	>0,9999
	BB3126	74430	6	1	1	4	5	4	3	1	0.744	>0,9999
	BB3130	12243	2	0	0	1	2	0	0	1	0.9566	>0,9999
	BB3137	32598	4	2	2	3	1	1	2	-0.807355	0.8703	>0,9999
	BB3141	51124	1	1	0	0	1	1	1	1.58496	0.9133	>0,9999
	BB3154	26397	4	0	1	1	2	1	1	1	0.9133	>0,9999
	BB3161	85169	31	26	16	29	35	26	23	0.24257	0.4793	>0,9999
	BB3162	74366	15	7	6	8	12	8	13	0.652077	0.5137	>0,9999
	BB3163	11172	5	4	12	14	16	13	13	0.485427	0.5137	>0,9999
	BB3164	65445	6	6	4	4	10	7	3	0.514573	0.744	>0,9999
	BB3165	48944	23	22	18	23	27	25	31	0.39776	0.2764	>0,9999
	BB3166	41896	19	15	21	19	19	18	16	-0.0534393	0.9133	>0,9999
	BB3167	33869	36	79	74	71	65	63	67	-0.200025	0.1145	>0,9999
	BB3168	50150	40	157	90	122	105	103	142	-0.0762659	0.3011	>0,9999
	BB3169	43454	3	1	1	0	1	3	0	1	0.9133	>0,9999
	BB3170	10898	8	5	9	13	15	12	7	0.332575	0.7032	>0,9999
	BB3171	38847	15	17	16	13	20	18	16	0.231326	0.6633	>0,9999
	BB3172	54866	21	24	18	18	15	18	17	-0.263034	0.5863	>0,9999
	BB3173	43796	20	47	26	40	10	15	23	-1.23522	0.0004	0.0171
	BB3174	23356	21	23	21	35	28	30	38	0.281182	0.3549	>0,9999
	BB3175	56945	21	50	35	33	57	48	34	0.236298	0.2531	>0,9999
	BB3176	47202	18	18	12	21	24	34	29	0.770518	0.0501	0.9921
	BB3177	19499	7	6	1	4	10	10	9	1.39855	0.3273	>0,9999
	BB3178	43393	12	4	6	7	10	8	8	0.612977	0.6243	>0,9999
	BB3179	16062	11	23	26	28	60	21	23	0.433653	0.1417	>0,9999
	BB3180	107730	49	63	38	73	63	69	58	0.126912	0.3839	>0,9999
	BB3181	32240	1	0	1	1	0	0	0	-0.666667	0.9133	>0,9999
	BB3183	73916	3	3	0	0	0	0	0	-1	0.8703	>0,9999
	BB3184	17228	6	9	4	3	2	9	7	0.169925	0.9133	>0,9999
	BB3186	49342	3	1	4	5	0	1	2	-1.73697	0.7032	>0,9999
	BB3187	24609	7	5	9	6	14	13	11	0.925999	0.3273	>0,9999
	BB3188	11339	7	7	7	16	21	24	16	1.02385	0.0916	>0,9999
	BB3189	25272	8	8	6	4	7	2	3	-0.584963	0.744	>0,9999
	BB3191	96081	58	96	100	114	118	105	97	0.0458037	0.5863	>0,9999
	BB3200	73374	1	0	0	0	1	1	2	1.33333	0.8277	>0,9999
	BB3201	60623	2	0	0	0	0	0	2	0.666667	0.9133	>0,9999
	BB3204	62885	6	0	4	4	2	8	6	1	0.6633	>0,9999
	BB3208	54371	21	30	17	26	27	22	20	-0.0813001	0.8277	>0,9999
	BB3209	48367	17	30	21	21	12	15	15	-0.777608	0.1025	>0,9999
	BB3210	40092	14	15	14	13	16	14	13	0.0339473	0.9566	>0,9999
	BB3211	22649	4	4	2	3	4	3	2	0	>0,9999	>0,9999
	BB3212	33368	5	2	2	4	2	5	2	0.169925	0.9566	>0,9999
	BB3213	38641	2	0	0	0	3	2	3	2.66667	0.6633	>0,9999
	BB3214	50922	4	3	3	3	1	3	5	0	>0,9999	>0,9999
	BB3215	40922	6	2	1	2	4	6	4	1.48543	0.6243	>0,9999
	BB3216	36178	2	3	1	3	1	1	1	-1.22239	0.8277	>0,9999
	BB3217	35147	14	28	20	21	26	31	30	0.334419	0.3273	>0,9999
	BB3218	43542	6	26	7	5	27	10	8	0.243926	0.7032	>0,9999
	BB3219	49517	19	24	35	29	31	36	34	0.19878	0.4793	>0,9999
	BB3220	39388	10	17	8	10	18	18	14	0.514573	0.4143	>0,9999
	BB3221	23392	5	2	2	4	5	5	4	0.807355	0.744	>0,9999
	BB3222	38758	12	18	16	14	21	19	18	0.273018	0.5863	>0,9999
	BB3223	55518	33	66	65	66	67	77	86	0.223438	0.0725	>0,9999
	BB3224	39161	36	72	64	58	73	51	48	-0.173648	0.2312	>0,9999
	BB3225	99445	7	5	3	7	7	4	2	-0.206451	0.9133	>0,9999
	BB3227	92495	28	29	29	32	44.49	40	33.49	0.390545	0.1417	>0,9999
	BB3228	38972	5	6	6	6	2	7	5	-0.36257	0.8277	>0,9999
	BB3229	79069	26	18	21	27	26	30	30	0.381871	0.2764	>0,9999
	BB3230	17889	8	8	18	17	9	14	16	-0.140863	0.8277	>0,9999
	BB3231	49737	35	91	85	74	94	96	85	0.137504	0.1737	>0,9999
	BB3232	208258	10	6	5	3	8	5	6	0.440573	0.7855	>0,9999
	BB3233	240812	7	0	5	5	3	5	3	0.137504	0.9566	>0,9999
	BB3234	37927	5	7	4	5	4	3	4	-0.540568	0.7855	>0,9999
	BB3235	53161	1	1	1	0	1	1	1	0.584963	0.9566	>0,9999
	BB3236	63087	4	3	1	0	0	2	2	0	>0,9999	>0,9999
	BB3237	29901	7	6	6	5	6	3	4	-0.387023	0.8277	>0,9999
	BB3239	104049	38	42	42	50	55	50	48	0.191299	0.3011	>0,9999
	BB3240	25432	2	0	2	1	0	2	2	0.415037	0.9566	>0,9999
	BB3243	69399	39	51	91	87	91	86	93	0.237612	0.0257	0.6043
	BB3244	31568	8	4	9	4	3	4	4	-0.628031	0.744	>0,9999
	BB3245	15838	4	4	1	4	3	1	1	-0.847997	0.8277	>0,9999
	BB3246	107199	59	89	48	61	75	61	54	-0.059501	0.6633	>0,9999
	BB3247	56778	24	25	18	33	32	22	25	0.0558532	0.8703	>0,9999
	BB3248	26875	12	13	12	17	14	17	12	0.0339473	0.9566	>0,9999
	BB3249	62618	33	44	38	41	69	61	55	0.588867	0.0007	0.0281
	BB3250	38198	4	1	2	3	3	4	3	0.736966	0.8277	>0,9999
	BB3251	33431	2	0	1	1	1	1	1	0.584963	0.9566	>0,9999
	BB3252	35170	4	3	1	3	5	1	3	0.36257	0.9133	>0,9999
	BB3255	59037	7	8	14	12	5	7	9	-0.695145	0.4793	>0,9999
	BB3256	50946	9	5	13	10	8	10	15	0.237039	0.7855	>0,9999
	BB3257	16950	3	1	1	2	2	1	2	0.321928	0.9566	>0,9999
	BB3260	33758	7	6	2	2	4	7	3	0.485427	0.8277	>0,9999
	BB3261	16051	9	8	20	34	39	51	54	1.21573	<0,0001	0.0005
	BB3266	48105	8	3	2	0	4	5	3	1.26303	0.7032	>0,9999
	BB3267	105804	1	0	0	0	0	0	1	0.333333	0.9566	>0,9999
	BB3268	39485	6	1	2	2	1	2	3	0.263034	0.9566	>0,9999
	BB3269	25758	3	3	2	2	1	2	1	-0.807355	0.8703	>0,9999
	BB3270	28371	4	4	2	2	1	1	0	-2	0.744	>0,9999
	BB3271	41958	6	7	4	4	5	4	6	0	>0,9999	>0,9999
	BB3272	32261	12	10	7	10	12	11	16	0.530515	0.5137	>0,9999
	BB3273	34894	14	17	14	20	22	27	23	0.4975	0.2531	>0,9999
	BB3274	59172	13	7	9	8	4	4	5	-0.884523	0.5494	>0,9999
	BB3280	23133	1	0	1	1	0	0	1	-1	0.9566	>0,9999
	BB3281	32857	6	2	7	3	3	5	3	-0.125531	0.9566	>0,9999
	BB3284	87034	1	0	0	0	0	0	1	0.333333	0.9566	>0,9999
	BB3286	34944	1	0	0	0	1	1	1	1	0.8703	>0,9999
	BB3288	29479	5	10	8	8	9	8	3	-0.378512	0.744	>0,9999
	BB3289	45368	7	4	9	4	4	2	1	-1.28011	0.5863	>0,9999
	BB3290	29615	1	0	1	0	1	1	0	1	0.9566	>0,9999
	BB3292	65252	4	2.42	0.63	1.11	0.11	0.21	1.21	-1.44305	0.8703	>0,9999
	BB3293	96749	74	105	135	107	114	124	107	-0.0083393	0.9133	>0,9999
	BB3294	30840	7	2	2	2	7	11	6	2	0.3273	>0,9999
	BB3295	55510	1	0	0	0	1	0	0	0.333333	0.9566	>0,9999
	BB3300	35533	4	1	0	0	4	1	1	2.58496	0.7855	>0,9999
	BB3302	20665	1	1	1	2	1	1	1	-0.415037	0.9566	>0,9999
	BB3307	89327	6	2	5	1	4	6	5	0.906891	0.7032	>0,9999
	BB3308	33809	1	1	0	0	0	0	0	-0.333333	0.9566	>0,9999
	BB3310	29588	8	16	11	14	7	9	15	-0.403356	0.5863	>0,9999
	BB3316	32809	3	1	1	0	0	3	1	1	0.9133	>0,9999
	BB3320	35942	5	1	3	4	1	3	2	-0.415037	0.9133	>0,9999
	BB3324	17193	5	5	2	6	3	3	4	-0.378512	0.8703	>0,9999
	BB3325	62117	7	8	2	7	5	5	5	-0.180572	0.9133	>0,9999
	BB3326	48360	23	62	29	74	41	41	43	-0.400538	0.0295	0.6753
	BB3328	28539	18	22	17	18	15	13	9	-0.623437	0.2764	>0,9999
	BB3329	65664	1	1	1	0	1	1	1	0.584963	0.9566	>0,9999
	BB3331	39814	2	2	1	3	2	3	3	0.415037	0.9133	>0,9999
	BB3332	47774	7	3	2	4	3	3	4	0.152003	0.9566	>0,9999
	BB3333	46627	4	3	2	2	3	1	3	0	>0,9999	>0,9999
	BB3335	61680	14	8	1	4	11	8	7	1	0.4793	>0,9999
	BB3340	35103	5	3	4	3	4	3	4	0.137504	0.9566	>0,9999
	BB3343	68727	7	2	3	3	2	5	5	0.584963	0.8277	>0,9999
	BB3344	86478	11	10	8	11	16	17	16	0.756729	0.2764	>0,9999
	BB3346	53671	9	10	6	7	12	15	11	0.724366	0.4143	>0,9999
	BB3347	72685	21	45	18	43	29	23	30	-0.370368	0.1915	>0,9999
	BB3348	116224	17	8	5	22.72	13	9	6	-0.351305	0.6633	>0,9999
	BB3349	47062	32	71	41	56	56	61	65	0.115477	0.4461	>0,9999
	BB3351	49805	6	3	1	4	5	3	3	0.459432	0.8703	>0,9999
	BB3354	30167	18	36	26	37	32	28	36	-0.0443941	0.8703	>0,9999
	BB3356	34102	25	46	46	51	57	51	50	0.143909	0.4143	>0,9999
	BB3357	22646	2	1	0	0	2	0	0	1	0.9566	>0,9999
	BB3358	34982	4	0	3	3	0	1	4	-0.263034	0.9566	>0,9999
	BB3359	86705	21	21	27	22	22	19	23	-0.129283	0.744	>0,9999
	BB3360	64383	2	0	0	0	0	2	2	1.33333	0.8277	>0,9999
	BB3361	52084	9	7	2	2	11	8	6	1.18442	0.4461	>0,9999
	BB3362	28339	2	0	0	0	2	1	0	1	0.8703	>0,9999
	BB3363	33537	3	3	1	2	1	3	3	0.222392	0.9566	>0,9999
	BB3364	42132	30	123	78	67	82	84	77	-0.141277	0.1737	>0,9999
	BB3365	22996	4	0	5	1	0	0	0	-2	0.744	>0,9999
	BB3366	50301	23	44	25	29	42	44	47	0.440573	0.0568	>0,9999
	BB3367	33918	1	3	4	2	0	2	2	-1.16993	0.7855	>0,9999
	BB3368	41138	18	23	23	25	26	22	24	0.0201779	0.9566	>0,9999
	BB3369	50385	23	42	29	34	33	35	34	-0.0418202	0.8703	>0,9999
	BB3371	17333	8	17	25	24	26	50	47	0.89812	0.0019	0.0658
	BB3372	7717	2	1	0	0	6	4	5	3.90689	0.4461	>0,9999
	BB3373	78720	1	3	0	0	0	1	0	-1.58496	0.9133	>0,9999
	BB3374	21827	15	42	44	40	52	44	32	0.0227201	0.9133	>0,9999
	BB3377	148212	41	112	89	103	102	90	97	-0.0730018	0.4143	>0,9999
	BB3378	24791	8	19	12	19	12	13	21	-0.120294	0.8277	>0,9999
	BB3379	46435	1	2	0	0	0	0	0	-0.666667	0.9133	>0,9999
	BB3380	49823	24	32	33	37	33	36	36	0.0418202	0.8703	>0,9999
	BB3386	55185	9	5	8	6	2	6	8	-0.247928	0.8703	>0,9999
	BB3390	95556	9	6	9	8	4	7	5	-0.523562	0.7032	>0,9999
	BB3391	159779	10	8	0	2	2	3	1	-0.736966	0.8277	>0,9999
	BB3392	27723	9	15	10	9	7	8	9	-0.5025	0.5863	>0,9999
	BB3394	41781	12	11	10	6	9	11	11	0.199309	0.8277	>0,9999
	BB3395	27632	9	8	10	9	10	8	10	0.0524674	0.9566	>0,9999
	BB3397	68493	19	21	14	19	21	18	20	0.127756	0.7855	>0,9999
	BB3398	58563	5	3	3	7	1	3	5	-0.530515	0.8277	>0,9999
	BB3399	36196	3	1	2	0	0	2	1	0	>0,9999	>0,9999
	BB3400	86945	16	13	7	12	8	12	14	0.0874628	0.9133	>0,9999
	BB3401	133909	20	18	1	4	23	15	11	1.09115	0.1571	>0,9999
	BB3402	43246	16	30	11	19	20	26	30	0.341037	0.3839	>0,9999
	BB3403	201322	18	7	4	4	21	13	11	1.58496	0.1025	>0,9999
	BB3405	11848	2	0	2	0	0	0	0	-0.666667	0.9133	>0,9999
	BB3406	81762	1	0	0	0	1	1	1	1	0.8703	>0,9999
	BB3407	32407	7	5	1	4	5	3	4	0.263034	0.9133	>0,9999
	BB3408	58524	7	1	6	6	2	6	5	0	>0,9999	>0,9999
	BB3410	52073	16	12	3	13	13	8	10	0.146841	0.8703	>0,9999
	BB3411	27247	3	3	2	6	3	3	4	-0.137504	0.9566	>0,9999
	BB3412	28009	4	2	3	2	1	1	2	-0.807355	0.8703	>0,9999
	BB3413	13382	4	3	3	5	7	5	2	0.347923	0.8703	>0,9999
	BB3416	41702	16	13	14	14	10	8	13	-0.403356	0.5863	>0,9999
	BB3417	45039	9	16	14	12	14	16	17	0.162271	0.7855	>0,9999
	BB3418	37010	3	4	2	3	1	4	2	-0.36257	0.9133	>0,9999
	BB3419	93044	1	0	1	1	0	1	1	0	>0,9999	>0,9999
	BB3420	91123	3	2	1	2	2	3	2	0.485427	0.9133	>0,9999
	BB3421	35362	10	12	6	11	12	10	13	0.271302	0.744	>0,9999
	BB3424	23840	5	9	5	10	6	6	6	-0.415037	0.744	>0,9999
	BB3425	23609	6	4	4	4	1	5	3	-0.415037	0.8703	>0,9999
	BB3427	71337	15	21	19	26	26	22	25	0.14543	0.7032	>0,9999
	BB3428	17269	4	6	8	8	4	5	4	-0.758992	0.6243	>0,9999
	BB3429	32312	12	26	16	22	23	17	19	-0.117357	0.7855	>0,9999
	BB3430	68859	28	57	51	59	49	57	59	-0.0173821	0.9133	>0,9999
	BB3431	73343	6	8	8	6	8	10	8	0.241008	0.8277	>0,9999
	BB3432	43765	2	1	2	0	0	0	0	-1	0.8703	>0,9999
	BB3433	28936	5	4	5	5	9	10	7	0.893085	0.5137	>0,9999
	BB3434	17446	3	0	3	1	2	2	0	0	>0,9999	>0,9999
	BB3435	41444	11	9	9	6	6	9	9	0	>0,9999	>0,9999
	BB3436	37768	7	7	4	4	7	8	8	0.616671	0.6633	>0,9999
	BB3438	23236	5	3	4	3	1	5	3	-0.152003	0.9566	>0,9999
	BB3439	51536	3	3	2	2	1	0	0	-2.80735	0.744	>0,9999
	BB3440	36282	7	3	4	4	4	3	4	0	>0,9999	>0,9999
	BB3441	66307	6	6	6	7	8	8	9	0.395929	0.744	>0,9999
	BB3442	29210	2	1	1	0	2	1	3	1.58496	0.8277	>0,9999
	BB3443	16268	14	41	46	38	21	33	36	-0.473931	0.0568	>0,9999
	BB3446	50107	8	6	2	2	6	6	3	0.584963	0.7855	>0,9999
	BB3447	47897	17	36	19	31	53	49	47	0.792904	0.0006	0.0241
	BB3448	57200	17	17	22	21	44	34	47	1.05889	0.0004	0.0171
	BB3449	29900	7	4	4	3	8	10	1	0.788496	0.6633	>0,9999
	BB3450	40283	8	7	5	6	5	11	10	0.530515	0.6633	>0,9999
	BB3453	41167	24	23	25	23	30	34	34	0.464963	0.1417	>0,9999
	BB3454	35596	34	91	67	71	105	87	64	0.160796	0.1417	>0,9999
	BB3455	70010	19	13	18	13	11	15	17	-0.0331669	0.9566	>0,9999
	BB3456	32476	25	52	42	34	39	44	42	-0.0342157	0.8703	>0,9999
	BB3457	61220	25	77.18	79.9	64.27	97.27	80.36	74.18	0.186006	0.1025	>0,9999
	BB3458	44246	5	2	1	1	1	4	4	1.16993	0.7855	>0,9999
	BB3459	44883	4	6	5	4	2	2	3	-1.09954	0.6633	>0,9999
	BB3460	56152	21	32	32	27	26	28	27	-0.167945	0.5863	>0,9999
	BB3462	42810	24	23	25	27	26	48	40	0.604071	0.0338	0.7466
	BB3463	38302	10	17	7	5	15	13	12	0.463947	0.5494	>0,9999
	BB3464	47496	16	16	8	17	20	14	18	0.342888	0.5494	>0,9999
	BB3466	19490	3	0	1	3	1	2	0	-0.415037	0.9566	>0,9999
	BB3467	63558	70	288	270	272	281	304	310	0.108776	0.0004	0.0171
	BB3468	66978	7	2	4	4	2	2	2	-0.736966	0.8277	>0,9999
	BB3469	54164	10	6	11	9	9	10	10	0.157541	0.8703	>0,9999
	BB3470	33417	9	8	6	7	9	13	8	0.514573	0.6243	>0,9999
	BB3471	39936	18	22	22	14	21	27	23	0.291766	0.4793	>0,9999
	BB3472	41289	8	8	11	9	13	14	13	0.514573	0.5137	>0,9999
	BB3473	104190	33	33	32	41	40.51	33	35.51	0.0405286	0.8277	>0,9999
	BB3474	24577	37	86	29	68	120	84	83	0.649207	<0,0001	<0,0001
	BB3475	30885	9	14	11	13	11	13	15	0.0374747	0.9566	>0,9999
	BB3476	66632	6	3	1	2	7	8	6	1.80735	0.4143	>0,9999
	BB3480	24329	2	0	0	2	0	0	0	-0.666667	0.9133	>0,9999
	BB3533	24771	2	0	0	1	2	1	0	1.58496	0.9133	>0,9999
	BB3543	47722	2	1	0	2	1	2	2	0.736966	0.9133	>0,9999
	BB3544	33840	3	3	1	2	1	1	0	-1.58496	0.8277	>0,9999
	BB3551	64278	5	2	2	6	1	2	1	-1.32193	0.744	>0,9999
	BB3552	37393	2	2	0	1	1	0	0	-1.58496	0.9133	>0,9999
	BB3556	50220	11	4	2	3	10	17	13	2.152	0.0916	>0,9999
	BB3558	45538	2	0	1	1	1	2	2	1.32193	0.8703	>0,9999
	BB3561	51531	2	2	0	0	0	0	0	-0.666667	0.9133	>0,9999
	BB3562	51322	1	0	0	0	0	2	0	0.666667	0.9133	>0,9999
	BB3576	60547	5	4	3	1	3	1	1	-0.678072	0.8703	>0,9999
	BB3577	32752	2	0	2	0	0	1	0	-1	0.9566	>0,9999
	BB3579	51189	9	8	6	9	8	7	7	-0.0641303	0.9566	>0,9999
	BB3580	43437	2	0	1	0	0	2	0	1	0.9566	>0,9999
	BB3584	98158	5	0	2	2	2	3	2	0.807355	0.8703	>0,9999
	BB3585	93715	3	0	0	3	1	0	1	-0.584963	0.9566	>0,9999
	BB3593	19879	1	0	1	2	1	1	0	-0.584963	0.9566	>0,9999
	BB3594	22602	8	5	3	14	21	14	8	0.966833	0.2531	>0,9999
	BB3595	29231	8	10	8	13	13	12	9	0.133267	0.8703	>0,9999
	BB3596	60470	7	4	0	2	4	3	2	0.584963	0.8703	>0,9999
	BB3597	29369	4	5	3	4	5	4	3	0	>0,9999	>0,9999
	BB3598	34637	1	0	0	0	0	0	1	0.333333	0.9566	>0,9999
	BB3599	32817	16	22	18	34	22	16	24	-0.255257	0.5137	>0,9999
	BB3600	75632	6	1	2	1	4	5	5	1.80735	0.5863	>0,9999
	BB3601	88698	41	43	65	72	66	74	66	0.194647	0.1571	>0,9999
	BB3602	49600	21	35	17	21	34	34	25	0.349334	0.2764	>0,9999
	BB3642	17383	2	2	1	2	3	2	3	0.678072	0.8703	>0,9999
	BB3663	35390	1	0	1	1	2	1	1	1	0.9133	>0,9999
	BB3664	35418	2	1	0	0	2	1	1	2	0.8703	>0,9999
	BB3666	45783	12	18	13	15	19	21	16	0.283793	0.5863	>0,9999
	BB3667	51347	50	150	151	132	80	140	125	-0.327771	<0,0001	0.0001
	BB3668	43065	35	169	144	146	166	181	185	0.212932	<0,0001	0.0038
	BB3669	109082	77	193	98	253	250	193	196	0.232209	<0,0001	<0,0001
	BB3670	87230	4	7	5	6	4	4	4	-0.584963	0.744	>0,9999
	BB3672	102580	2	0	0	0	0	0	1	0.333333	0.9566	>0,9999
	BB3673	84934	56	65	94	94	66	80	82	-0.150104	0.1737	>0,9999
	BB3677	49975	29	105	82	98	120	134	124	0.407424	<0,0001	<0,0001
	BB3679	27485	32	144	88	95	82	75	70	-0.526598	<0,0001	<0,0001
	BB3680	64894	58	286	133	194	125	140	157	-0.538644	<0,0001	<0,0001
	BB3681	24825	1	0	0	4	0	0	1	-2	0.8703	>0,9999
	BB3682	15572	2	2	4	2	1	5	4	0.321928	0.9133	>0,9999
	BB3683	33554	7	2	5	5	2	9	5	0.415037	0.8277	>0,9999
	BB3684	36308	41	162	124	108	163	140	121	0.105869	0.1025	>0,9999
	BB3685	38540	16	37	22	25	33	34	35	0.280108	0.3273	>0,9999
	BB3686	50422	35	102	48	95	82	87	81	0.0291463	0.7855	>0,9999
	BB3687	104707	27	21	29	28	26	21	19	-0.241008	0.5137	>0,9999
	BB3688	49822	7	3	5	6	4	6	7	0.280108	0.8703	>0,9999
	BB3691	56211	12	12	9	12	13	9	14	0.125531	0.8703	>0,9999
	BB3693	20491	1	0	1	0	0	1	0	0	>0,9999	>0,9999
	BB3695	65228	8	7	2	8	5	10	5	0.234465	0.8703	>0,9999
	BB3696	79967	6	4	7	8	6	11	7	0.337035	0.7855	>0,9999
	BB3697	33955	5	6	3	3	5	5	4	0.222392	0.9133	>0,9999
	BB3702	16163	2	1	2	2	2	1	1	-0.321928	0.9566	>0,9999
	BB3703	49040	23	95	76	78	97	117	104	0.352881	0.0002	0.008
	BB3704	11143	4	2	2	3	5	6	2	0.893085	0.744	>0,9999
	BB3705	87376	13	20	20	14	25	23	25	0.434937	0.3011	>0,9999
	BB3706	63639	31	62	70	62	80	75	68	0.200987	0.1145	>0,9999
	BB3707	102402	10	3	2	6	9	8	5	1	0.5494	>0,9999
	BB3708	53884	7	5	4	5	8	8	7	0.716207	0.6243	>0,9999
	BB3709	73697	3	2	3	3	2	5	3	0.321928	0.9133	>0,9999
	BB3710	33938	1	1	0	0	0	1	0	0	>0,9999	>0,9999
	BB3711	36291	2	1	0	2	1	2	1	0.415037	0.9566	>0,9999
	BB3712	66671	25	25	34	28	25	31	36	0.0806185	0.7855	>0,9999
	BB3713	97594	15	8.33	2	5.95	0	5.95	3	-0.863141	0.7032	>0,9999
	BB3714	34262	3	1	3	3	2	4	2	0.192645	0.9566	>0,9999
	BB3716	23327	9	13	13	7	13	12	9	0.0430687	0.9566	>0,9999
	BB3717	34196	13	45.77	34.89	27.9	52.72	46.77	40.82	0.370125	0.0816	>0,9999
	BB3718	17077	6	5	4	7	5	5	2	-0.415037	0.8277	>0,9999
	BB3719	66730	32	85	34	99	86	90	98	0.329848	0.0023	0.0759
	BB3720	43636	1	1	0	0	1	0	0	0	>0,9999	>0,9999
	BB3721	74898	4	2	4	2	4	5	3	0.584963	0.8277	>0,9999
	BB3723	36371	5	1	1	4	0	1	2	-1	0.8703	>0,9999
	BB3725	75413	25	36	52	44	35	43	46	-0.0901978	0.6633	>0,9999
	BB3727	15783	7	7	6	5	5	7	7	0.0780025	0.9566	>0,9999
	BB3728	73459	7	4	6	6	4	7	6	0.0874628	0.9566	>0,9999
	BB3731	35833	16	49	31	34	53	63	60	0.626542	0.0007	0.0281
	BB3732	56330	8	1	4	5	0	5	5	0	>0,9999	>0,9999
	BB3733	48876	2	1	0	2	0	2	1	0	>0,9999	>0,9999
	BB3735	41154	9	5	5	7	1	5	5	-0.628031	0.744	>0,9999
	BB3736	54233	30	77	51	72	45	62	48	-0.367732	0.0143	0.3542
	BB3738	12392	1	1	0	0	0	0	0	-0.333333	0.9566	>0,9999
	BB3739	25395	2	1	1	2	1	2	2	0.321928	0.9566	>0,9999
	BB3740	41392	2	1	1	0	2	0	1	0.584963	0.9566	>0,9999
	BB3745	33032	7	16	7	10	14	14	13	0.313158	0.6633	>0,9999
	BB3746	30496	8	6	9	7	11	6	9	0.241008	0.8277	>0,9999
	BB3747	34139	18	32	21	31	30	26	32	0.0671142	0.8277	>0,9999
	BB3748	66293	12	15	8	9	11	10	10	-0.0458037	0.9566	>0,9999
	BB3749	57142	24	47	30	30	43	35	38	0.116514	0.6243	>0,9999
	BB3750	42673	15	13	8	10	17	19	15	0.718229	0.2764	>0,9999
	BB3751	17852	3	1	1	4	2	3	3	0.415037	0.9133	>0,9999
	BB3752	26136	2	3	3	2	2	3	3	0	>0,9999	>0,9999
	BB3754	46318	22	55	37	41	57	63	47	0.328422	0.0643	>0,9999
	BB3755	13036	5	3	1	4	5	3	2	0.321928	0.9133	>0,9999
	BB3756	25997	10	18	16	18	22	21	18	0.230298	0.6243	>0,9999
	BB3757	34193	5	9	10	9	4	10	8	-0.347923	0.744	>0,9999
	BB3758	38329	7	16	15	11	16	21	16	0.335603	0.5494	>0,9999
	BB3759	39795	11	15	7	13	24	15	16	0.652077	0.2764	>0,9999
	BB3760	8607	1	2	0	2	2	3	2	0.807355	0.8703	>0,9999
	BB3761	24388	6	4	3	3	7	3	4	0.485427	0.8277	>0,9999
	BB3762	21249	3	2	0	2	0	1	0	-2	0.8703	>0,9999
	BB3763	50905	6	6	1	4	6	4	4	0.347923	0.8703	>0,9999
	BB3764	36978	8	5	2	4	2	3	4	-0.289507	0.9133	>0,9999
	BB3765	27096	2	0	0	2	0	0	0	-0.666667	0.9133	>0,9999
	BB3766	36884	6	5	2	2	4	4	3	0.289507	0.9133	>0,9999
	BB3767	29366	4	3	2	5	2	2	2	-0.736966	0.8277	>0,9999
	BB3768	35890	8	6	7	6	6	11	9	0.452512	0.7032	>0,9999
	BB3769	114167	41	85	41	77	105	91	78	0.432696	0.0001	0.0055
	BB3770	40856	5	2	2	1	4	2	2	0.678072	0.8703	>0,9999
	BB3771	62412	11	17	10	28	20	18	22	0.125531	0.7855	>0,9999
	BB3772	32919	15	35	27	29	23	29	21	-0.31797	0.3273	>0,9999
	BB3773	29943	12	11	14	8	16	13	13	0.347923	0.6243	>0,9999
	BB3774	45496	23	38	26	37	33	37	39	0.109973	0.6633	>0,9999
	BB3775	49255	6	2	3	2	2	4	6	0.777608	0.7855	>0,9999
	BB3776	82775	17	9	10	7	8	6	6	-0.378512	0.744	>0,9999
	BB3778	72334	1	0	1	1	0	0	1	-1	0.9566	>0,9999
	BB3779	12678	6	1	7	8	6	9	6	0.392317	0.7855	>0,9999
	BB3780	56823	7	8	1	3	3	6	4	0.115477	0.9566	>0,9999
	BB3781	12012	5	5	3	7	6	6	1	-0.206451	0.9133	>0,9999
	BB3782	31206	14	8	11	8	16	15	17	0.830075	0.2531	>0,9999
	BB3784	24672	2	0	2	0	0	0	1	-1	0.9566	>0,9999
	BB3785	46273	6	6	7	5	5	7	7	0.0780025	0.9566	>0,9999
	BB3786	32553	8	4	6.43	7	3	4	6	-0.423061	0.8277	>0,9999
	BB3787	37920	5	2	5	8	3	3	5	-0.447459	0.8277	>0,9999
	BB3788	52003	13	12	9	11	14	16	15	0.491853	0.4793	>0,9999
	BB3791	39230	5	1	3	2	1	4	3	0.415037	0.9133	>0,9999
	BB3792	38053	10	11	12	10	9	9	8	-0.343954	0.7032	>0,9999
	BB3793	77384	13	14	13	30	13	11	9	-0.788496	0.1915	>0,9999
	BB3794	102749	8	6	3	5	2	2	2	-1.22239	0.6633	>0,9999
	BB3796	42291	25	58	51	59	51	70	67	0.162271	0.2764	>0,9999
	BB3799	24558	3	1	3	0	0	0	0	-1.33333	0.8277	>0,9999
	BB3800	17031	5	4	2	3	5	5	1	0.289507	0.9133	>0,9999
	BB3803	34513	18	22	23	26	23	30	22	0.0790716	0.8277	>0,9999
	BB3804	77219	23	9	14	14	17	15	15	0.345135	0.5863	>0,9999
	BB3805	38349	28	52	29	44	48	45	53	0.22404	0.2531	>0,9999
	BB3806	137385	37	37	9	23	59	31	27	0.76184	0.009	0.2316
	BB3808	32613	6	1	5	2	4	3	5	0.584963	0.8277	>0,9999
	BB3809	46179	2	0	2	1	0	1	0	-1.58496	0.9133	>0,9999
	BB3810	28877	14	18	17	15	16	23	13	0.0565835	0.9133	>0,9999
	BB3811	55749	8	6	5	7	1	4	5	-0.847997	0.6633	>0,9999
	BB3812	22326	26	46	63	58	96	99	81	0.72482	<0,0001	<0,0001
	BB3813	18686	6	1	7	5	6	11	8	0.943416	0.5137	>0,9999
	BB3816	17506	4	4	3	0	4	0	0	-0.807355	0.8703	>0,9999
	BB3817	24240	3	4	1	2	3	2	1	-0.222392	0.9566	>0,9999
	BB3818	129216	13	10	2	4.82	12	2.82	3.64	0.134225	0.9133	>0,9999
	BB3819	41205	15	14	11	13	19	26	21	0.796467	0.1276	>0,9999
	BB3821	38226	1	0	1	1	0	0	0	-0.666667	0.9133	>0,9999
	BB3822	62864	2	0	1	0	1	0	0	0	>0,9999	>0,9999
	BB3825	83037	24	13	4	25	12	8	10	-0.485427	0.5137	>0,9999
	BB3826	81846	7	1	0	5	0	2	4	0	>0,9999	>0,9999
	BB3828	55194	4	4	1	4	3	3	1	-0.36257	0.9133	>0,9999
	BB3829	76249	3	2	1	2	1	1	2	-0.321928	0.9566	>0,9999
	BB3830	74822	2	1	0	3	1	2	2	0.321928	0.9566	>0,9999
	BB3832	23564	1	2	1	2	1	1	0	-1.32193	0.8703	>0,9999
	BB3833	19704	9	6	6	15	10	10	11	0.199309	0.8277	>0,9999
	BB3834	41879	1	0	0	1	0	1	1	1	0.9566	>0,9999
	BB3835	81710	45	81	79	127	79	104	107	0.0150022	0.8703	>0,9999
	BB3836	56414	21	119	80	106	58	75	78	-0.531566	<0,0001	<0,0001
	BB3837	19757	9	6	7	16	10	14	12	0.311944	0.7032	>0,9999
	BB3838	48459	36	147	80	124	132	124	148	0.202884	0.0039	0.1195
	BB3839	34354	13	35	37	40	28	32	50	-0.0259952	0.9133	>0,9999
	BB3840	18640	14	23	20	27	15	13	15	-0.703018	0.1417	>0,9999
	BB3841	13595	2	2	0	1	0	1	0	-1.58496	0.9133	>0,9999
	BB3842	41304	189	956	542	744	1255	1030	1173	0.625152	<0,0001	<0,0001
	BB3847	34601	3	1	3	0	0	0	1	-2	0.8703	>0,9999
	BB3848	70366	7	4	3	4	3	6	5	0.347923	0.8703	>0,9999
	BB3851	26500	3	0	1	0	3	3	2	3	0.7032	>0,9999
	BB3855	32406	1	1	0	0	1	0	0	0	>0,9999	>0,9999
	BB3856	18129	19	173	119	104	104	83	63	-0.663572	<0,0001	<0,0001
	BB3857	24404	4	3	1	3	1	3	2	-0.222392	0.9566	>0,9999
	BB3858	76639	10	3	3	6	2	5	5	0	>0,9999	>0,9999
	BB3859	128944	2	0	2	1	1	0	0	-1.58496	0.9133	>0,9999
	BB3860	51425	4	4	2	1	1	0	0	-2.80735	0.744	>0,9999
	BB3861	39171	1	0	0	0	1	1	1	1	0.8703	>0,9999
	BB3864	36025	3	1	0	0	1	2	1	2	0.8703	>0,9999
	BB3865	47086	1	1	1	1	0	0	0	-1	0.8703	>0,9999
	BB3867	63054	11	2	8	7	4	11	7	0.371969	0.7855	>0,9999
	BB3873	35959	7	5	4	4	2	1	1	-1.70044	0.6243	>0,9999
	BB3875	15772	1	3	1	6	3	5	4	0.263034	0.9133	>0,9999
	BB3876	27260	16	34	27	26	32	28	28	0.0164881	0.9566	>0,9999
	BB3877	42042	13	14	23	21	19	24	21	0.142019	0.744	>0,9999
	BB3878	23831	2	0	1	1	1	0	0	-1	0.9566	>0,9999
	BB3879	114796	6	4	3	4	5	3	5	0.241008	0.9133	>0,9999
	BB3880	30646	2	0	1	1	0	0	1	-1	0.9566	>0,9999
	BB3881	77743	43	124	97	232	186	214	211	0.431661	<0,0001	<0,0001
	BB3882	12104	6	12	11	17	22	19	16	0.510962	0.3549	>0,9999
	BB3883	30495	2	1	1	6	3	4	4	0.459432	0.8703	>0,9999
	BB3885	38898	27	93	78	87	85	83	87	-0.0168738	0.8703	>0,9999
	BB3886	19672	6	1	2	2	6	6	7	1.926	0.4461	>0,9999
	BB3887	82023	18	16	21	14	16	17	20	0.0554951	0.9133	>0,9999
	BB3890	52079	5	8	6	4	5	6	3	-0.36257	0.8277	>0,9999
	BB3891	37550	8	8	9	10	5	8	9	-0.295456	0.7855	>0,9999
	BB3908	50057	25	39	58	49	41	52	61	0.076962	0.6633	>0,9999
	BB3909	84507	13	9	8	8	10	11	12	0.400538	0.6633	>0,9999
	BB3910	100424	4	1	2	2	2	2	2	0.263034	0.9566	>0,9999
	BB3911	86118	14	5	6	11	7	16	11	0.628031	0.5137	>0,9999
	BB3912	34978	14	25.33	16.67	15.58	17.42	23.67	30.58	0.315802	0.4461	>0,9999
	BB3913	28149	10	5	4	4	9	9	11	1.15754	0.3839	>0,9999
	BB3918	141752	11	6	4	8	4	2	2	-1.16993	0.5863	>0,9999
	BB3919	22356	5	3	4	6	1	2	3	-1.11548	0.7032	>0,9999
	BB3920	122110	7	0	0	3	5	4	4	2.11548	0.5863	>0,9999
	BB3921	25892	5	2	1	4	3	5	3	0.652077	0.8277	>0,9999
	BB3923	38985	10	10	8	8	10	12	12	0.387023	0.6633	>0,9999
	BB3924	46621	46	99	101	91	102	106	113	0.141554	0.1025	>0,9999
	BB3926	12833	7	3	3	9	8	10	10	0.900464	0.4793	>0,9999
	BB3927	13872	5	3	2	6	6	6	5	0.628031	0.744	>0,9999
	BB3928	37198	23	31	35	29	32	35	42	0.198329	0.4461	>0,9999
	BB3929	46051	7	2	3	5	1	2	2	-1	0.7855	>0,9999
	BB3930	30403	4	3	0	0	0	2	1	0	>0,9999	>0,9999
	BB3931	18610	1	0	0	1	0	0	0	-0.333333	0.9566	>0,9999
	BB3932	103041	37	25	33	26	29	32	29	0.0995357	0.744	>0,9999
	BB3933	42380	27	75	53	59	52	58	56	-0.171855	0.2531	>0,9999
	BB3934	71197	73	187	200	235	212	223	238	0.113692	0.0055	0.153
	BB3936	20788	4	4	8	5	6	7	6	0.160465	0.9133	>0,9999
	BB3938	42759	13	18	4	5	9	10	8	0	>0,9999	>0,9999
	BB3939	36985	11	12	15	13	15	12	14	0.0356239	0.9566	>0,9999
	BB3940	34020	10	10	8	7	7	8	8	-0.120294	0.9133	>0,9999
	BB3941	60055	22	20	15	12	17	19	21	0.278301	0.5863	>0,9999
	BB3942	19612	4	8	11	7	12	13	11	0.469485	0.5863	>0,9999
	BB3943	21966	14	17	13	27	12	13	22	-0.278301	0.5863	>0,9999
	BB3944	28329	8	16	12	11	14	15	14	0.140863	0.8277	>0,9999
	BB3945	37757	5	2	2	4	3	3	4	0.321928	0.9133	>0,9999
	BB3954	41720	5	1	3	3	4	3	3	0.514573	0.8703	>0,9999
	BB3957	29410	2	2	2	0	1	3	1	0.321928	0.9566	>0,9999
	BB3958	47427	2	2	3	1	2	3	2	0.222392	0.9566	>0,9999
	BB3961	62921	5	3	3	1	2	2	2	-0.222392	0.9566	>0,9999
	BB3963	27558	2	1	2	1	0	1	1	-1	0.9133	>0,9999
	BB3965	43269	6	2	2	2	1	1	3	-0.263034	0.9566	>0,9999
	BB3969	23671	1	0	0	0	0	1	0	0.333333	0.9566	>0,9999
	BB3971	34684	1	0	1	1	1	1	0	0	>0,9999	>0,9999
	BB3972	31049	4	2	3	2	1	3	2	-0.222392	0.9566	>0,9999
	BB3975	47047	20	22	22	24	22	31	29	0.270089	0.4461	>0,9999
	BB3976	20299	12	14	9	15	29	20	15	0.752072	0.1571	>0,9999
	BB3977	38012	30	95	84	82	92	84	82	-0.0166787	0.8703	>0,9999
	BB3979	32669	10	2	8	4	2	13	9	0.777608	0.5863	>0,9999
	BB3980	36220	2	2	1	1	2	1	2	0.321928	0.9566	>0,9999
	BB3983	64363	21	40	37	30	57.78	50	44	0.504371	0.0143	0.3542
	BB3986	34238	10	13	11	12	15	20	16	0.5025	0.4143	>0,9999
	BB3987	9731	4	3	4	4	3	4	3	-0.137504	0.9566	>0,9999
	BB3988	23362	1	2	1	1	2	1	1	0	>0,9999	>0,9999
	BB3989	46113	10	8	10	11	2	4	5	-1.39855	0.3273	>0,9999
	BB3990	88128	5	3	4	2	2	3	3	-0.169925	0.9566	>0,9999
	BB3991	37548	12	16	14	6	16	14	12	0.222392	0.744	>0,9999
	BB3993	41432	4	4	0	0	0	0	0	-1.33333	0.8277	>0,9999
	BB3994	21642	1	0	0	1	0	0	0	-0.333333	0.9566	>0,9999
	BB3996	49993	4	4	3	3	2	7	4	0.378512	0.8703	>0,9999
	BB3998	43196	9	9	3	5	7	6	2	-0.180572	0.9133	>0,9999
	BB3999	38052	8	5	0	3	5	5	6	1	0.6633	>0,9999
	BB4001	58094	31	82	46	51	71	70	61	0.174396	0.2107	>0,9999
	BB4002	79128	5	4	1	0	2	3	1	0.263034	0.9566	>0,9999
	BB4003	21992	2	4	1	0	3	0	1	-0.321928	0.9566	>0,9999
	BB4004	39733	4	3	0	2	1	0	0	-2.32193	0.8277	>0,9999
	BB4005	35123	14	16	11	11	10	18	14	0.14439	0.8277	>0,9999
	BB4006	48526	9	17	13	8	12	16	15	0.178337	0.7855	>0,9999
	BB4007	67636	8	5	6	10	10	13	9	0.607683	0.5494	>0,9999
	BB4009	30659	1	0	0	1	0	0	0	-0.333333	0.9566	>0,9999
	BB4010	61403	8	5	2	4	5	3	2	-0.137504	0.9566	>0,9999
	BB4011	68524	2	4	5	5	6	7	4	0.280108	0.8703	>0,9999
	BB4012	51245	1	0	0	1	0	0	0	-0.333333	0.9566	>0,9999
	BB4013	67896	44	48	63	53	48	59	60	0.0261523	0.8703	>0,9999
	BB4014	34758	7	10	9	10	8	13	12	0.186413	0.8277	>0,9999
	BB4015	32275	16	48	39	34	39	45	40	0.0353331	0.8703	>0,9999
	BB4016	9560	1	1	0	2	1	1	1	0	>0,9999	>0,9999
	BB4018	46363	2	0	0	2	1	1	1	0.584963	0.9566	>0,9999
	BB4019	67053	27	26	30	30	27	35	35	0.173648	0.5494	>0,9999
	BB4022	54904	3	6	1	1	6	2	4	0.584963	0.8277	>0,9999
	BB4024	70191	6	5	4	3.89	1	2.94	4.94	-0.537621	0.8277	>0,9999
	BB4025	35330	6	2	1	3	2	3	2	0.222392	0.9566	>0,9999
	BB4028	65196	26	19	22	15	20	22	22	0.192645	0.6633	>0,9999
	BB4029	36165	4	4	2	3	2	4	2	-0.169925	0.9566	>0,9999
	BB4030	37675	1	0	0	0	1	0	0	0.333333	0.9566	>0,9999
	BB4032	210050	32	13.66	6	12	27.66	19	23	1.13767	0.0386	0.8242
	BB4033	41558	5	4	1	1	3	3	3	0.584963	0.8703	>0,9999
	BB4034	24499	1	1	0	0	0	0	0	-0.333333	0.9566	>0,9999
	BB4036	37563	2	1	0	0	1	1	0	1	0.9566	>0,9999
	BB4039	32196	6	4	1	2	5	5	5	1.09954	0.6633	>0,9999
	BB4041	68362	5	4	1	3	2	0	0	-2	0.744	>0,9999
	BB4042	54046	5	2	5	3	1	5	2	-0.321928	0.9133	>0,9999
	BB4043	18052	1	1	1	0	1	1	1	0.584963	0.9566	>0,9999
	BB4044	46289	12	7	9	7	11	10	10	0.430634	0.6633	>0,9999
	BB4045	35460	11	14	7	7	9	11	12	0.192645	0.8277	>0,9999
	BB4050	62592	12	3	6	8	3	5	3	-0.628031	0.744	>0,9999
	BB4052	41117	46	244	139	131	225	151.99	142	0.0139384	0.7855	>0,9999
	BB4054	52207	10	8	3	9	7	6	7	0	>0,9999	>0,9999
	BB4055	20826	4	2	2	1	0	4	0	-0.321928	0.9566	>0,9999
	BB4056	55230	9	9	4	5	12	12	14	1.078	0.2764	>0,9999
	BB4058	69721	26	28	6	31	26	28	34	0.437064	0.2107	>0,9999
	BB4059	98241	6	1	2	2	0	5	3	0.678072	0.8703	>0,9999
	BB4060	38886	12	50	46	53	46	47	45	-0.110644	0.5494	>0,9999
	BB4061	75527	6	3	5	5	3	4	5	-0.115477	0.9566	>0,9999
	BB4062	49669	6	3	7	8	5	4	6	-0.263034	0.8703	>0,9999
	BB4063	51834	21	22	12	19	28	33	29	0.763933	0.0441	0.9161
	BB4066	115010	1	0	0	0	0	0	1	0.333333	0.9566	>0,9999
	BB4069	32919	5	1	1	0	3	4	3	2.32193	0.6633	>0,9999
	BB4070	34448	2	0	1	1	1	0	2	0.584963	0.9566	>0,9999
	BB4074	44161	6	7	5	6	5	7	8	0.152003	0.9133	>0,9999
	BB4076	38518	1	1	0	0	0	0	0	-0.333333	0.9566	>0,9999
	BB4078	30158	4	2	5	1	1	2	4	-0.192645	0.9566	>0,9999
	BB4080	33667	7	3	3	1	3	4	1	0.192645	0.9566	>0,9999
	BB4081	81057	32	31	56	43	41	63	58	0.317482	0.0816	>0,9999
	BB4082	28637	14	12	13	17	14	19	22	0.389042	0.4793	>0,9999
	BB4083	38401	4	2	2	2	1	4	2	0.222392	0.9566	>0,9999
	BB4087	55305	1	0	0	0	1	0	0	0.333333	0.9566	>0,9999
	BB4088	41743	1	3	4	0	1	3	4	0.192645	0.9566	>0,9999
	BB4089	40847	5	5	7	6	9	10	10	0.688056	0.5494	>0,9999
	BB4090	80434	40	41	53	44	58	55	52	0.257798	0.1417	>0,9999
	BB4091	46517	4	3	3	3	7	2	1	0.152003	0.9566	>0,9999
	BB4092	27486	5	7	5	8	3	10	9	0.137504	0.9133	>0,9999
	BB4093	36779	6	1	0	0	2	3	5	3.32193	0.6243	>0,9999
	BB4094	16250	6	4	3	1	2	1	1	-1	0.8277	>0,9999
	BB4095	20106	4	4	7	10	7	7	5	-0.14439	0.9133	>0,9999
	BB4096	82012	12	4	4	7	9	13	8	1	0.4143	>0,9999
	BB4098	55989	26	24	36	31	22	37	33	0.0157673	0.9566	>0,9999
	BB4099	49621	3	1	2	1	2	0	1	-0.415037	0.9566	>0,9999
	BB4100	30096	2	1	2	1	3	1	0	0	>0,9999	>0,9999
	BB4101	56826	31	27	45	32	25	41	38	0	>0,9999	>0,9999
	BB4102	89052	23	16	14	35	28	25	28	0.317482	0.3839	>0,9999
	BB4103	42460	6	6	4	7	7	8	8	0.436099	0.744	>0,9999
	BB4104	64076	1	0	0	1	1	1	1	1.58496	0.9133	>0,9999
	BB4105	27175	18	41	22	19	24	25	26	-0.128733	0.7032	>0,9999
	BB4107	26706	8	7	4	9	4	4	4	-0.736966	0.6633	>0,9999
	BB4108	34110	7	1	5	1	0	3	4	0	>0,9999	>0,9999
	BB4115	59337	1	0	0	0	0	1	0	0.333333	0.9566	>0,9999
	BB4116	29902	5	3	2	4	2	5	5	0.415037	0.8703	>0,9999
	BB4117	20854	1	0	0	1	0	0	0	-0.333333	0.9566	>0,9999
	BB4118	52850	9	5	5	6	10	7	6	0.523562	0.7032	>0,9999
	BB4119	46253	12	10	9	12	13	16	11	0.367732	0.6243	>0,9999
	BB4123	30966	4	1	0	0	2	4	3	3.16993	0.6633	>0,9999
	BB4124	37204	2	0	0	2	0	2	0	0	>0,9999	>0,9999
	BB4134	35841	3	3	2	3	2	1	3	-0.415037	0.9133	>0,9999
	BB4135	44039	6	4	4	2	3	1	1	-1	0.7855	>0,9999
	BB4136	60618	11	7	2	7	3	1	0	-2	0.5137	>0,9999
	BB4140	77844	1	0	0	0	0	0	2	0.666667	0.9133	>0,9999
	BB4142	16215	3	4	3	0	1	3	3	0	>0,9999	>0,9999
	BB4149	19686	4	5	3	6	4	6	6	0.192645	0.9133	>0,9999
	BB4150	25393	6	4	6	4	2	4	3	-0.63743	0.7855	>0,9999
	BB4153	30881	6	4	8	8	8	12	11	0.632268	0.5494	>0,9999
	BB4156	45690	3	1	0	2	1	1	1	0	>0,9999	>0,9999
	BB4163	36211	2	0	0	0	1	1	2	1.33333	0.8277	>0,9999
	BB4164	30972	1	1	0	0	0	0	0	-0.333333	0.9566	>0,9999
	BB4165	49620	6	5	4	6	6	10	6	0.552541	0.7032	>0,9999
	BB4166	16183	1	0	0	0	1	1	0	0.666667	0.9133	>0,9999
	BB4169	33797	21	45	54	53	45	53	51	-0.028759	0.8703	>0,9999
	BB4170	23002	5	7	5	4	2	6	2	-0.678072	0.744	>0,9999
	BB4171	41302	29	55	39	47	51	47	59	0.155069	0.3839	>0,9999
	BB4172	83651	35	42	57	61	60	75	78	0.412782	0.0039	0.1195
	BB4173	70521	4	1	0	0	1	0	2	1.58496	0.9133	>0,9999
	BB4175	94826	8	3.73	1.73	6.73	5.46	4.19	5.46	0.309806	0.9566	>0,9999
	BB4176	44430	6	4	3	3	2	3	1	-0.736966	0.8277	>0,9999
	BB4179	15674	3	2	1	2	0	1	1	-1.32193	0.8703	>0,9999
	BB4181	21580	2	0	1	1	0	1	1	0	>0,9999	>0,9999
	BB4185	28197	5	4	3	1	2	4	1	-0.192645	0.9566	>0,9999
	BB4187	38851	9	9	13	8	9	11	10	0	>0,9999	>0,9999
	BB4188	35487	8	4	7	4	2	5	6	-0.206451	0.9133	>0,9999
	BB4189	107282	36	42	14	59	73	64	52	0.716752	<0,0001	0.0031
	BB4192	35427	9	3	7	4	8	6	5	0.440573	0.7855	>0,9999
	BB4193	42520	29	112	53	99	123	135	152	0.635086	<0,0001	<0,0001
	BB4194	48518	24	47	36	36	37	51	52	0.234465	0.2531	>0,9999
	BB4195	30657	5	4	3	1	1	4	5	0.321928	0.9133	>0,9999
	BB4196	91466	6	6	7	4	7	9	10	0.612977	0.6243	>0,9999
	BB4197	86701	13	12	10	9	6	10	11	-0.199309	0.8277	>0,9999
	BB4198	88971	11	14	9	16	8	7	7	-0.825971	0.3549	>0,9999
	BB4200	77910	15	8	16	18	11	14	11	-0.222392	0.744	>0,9999
	BB4202	126769	24	21	11	22	18	16	19	-0.026967	0.9566	>0,9999
	BB4203	65800	15	18	7	13	4	8	10	-0.788496	0.3839	>0,9999
	BB4205	44569	16	14	16	13	18	17	9	0.0331669	0.9566	>0,9999
	BB4206	18252	1	2	0	1	2	2	1	0.736966	0.9133	>0,9999
	BB4207	69589	20	6	20	9	7	13	13	-0.0848889	0.9133	>0,9999
	BB4208	42262	15	24	22	14	23	24	20	0.159199	0.7032	>0,9999
	BB4209	42690	4	5	3	5	6	4	5	0.206451	0.9133	>0,9999
	BB4210	12884	8	8	6	11	14	8	5	0.111031	0.9133	>0,9999
	BB4211	20279	2	4	3	2	5	2	3	0.152003	0.9566	>0,9999
	BB4213	42756	29	82	52	55	82	69	63	0.179225	0.1737	>0,9999
	BB4214	31316	4	3	1	1	6	4	2	1.26303	0.7032	>0,9999
	BB4215	11341	1	0	0	0	1	0	0	0.333333	0.9566	>0,9999
	BB4216	68277	5	4	3	3	6	2	3	0.137504	0.9566	>0,9999
	BB4218	32810	23	81	42	70	90	77	83	0.373327	0.0019	0.0658
	BB4219	24022	3	0	0	1	3	2	0	2.32193	0.8277	>0,9999
	BB4220	22660	6	2	1	8	9	6	0	0.447459	0.8277	>0,9999
	BB4222	52902	8	7	5	10	3	3	4	-1.1375	0.5137	>0,9999
	BB4223	59082	20	20	13	14	19	19	16	0.200299	0.7032	>0,9999
	BB4224	31783	10	14	15	11	17	14	9	0	>0,9999	>0,9999
	BB4225	24209	1	0	0	0	1	0	0	0.333333	0.9566	>0,9999
	BB4226	35439	3	4	0	3	5	4	4	0.893085	0.744	>0,9999
	BB4229	59922	2	0	0	1	0	1	2	1.58496	0.9133	>0,9999
[truncated: 432 more rows]
