# Supplementary material for: Streamlined copper defenses make Bordetella pertussis reliant on custom-made operon
Source: Commun Biol. 2021 Jan 8;4:46. doi: 10.1038/s42003-020-01580-2 (PMC7794356; doi:10.1038/s42003-020-01580-2)
Supplement: Supplementary file 10 — Supplementary Data 7 [file 42003_2020_1580_MOESM10_ESM.xlsx]

## Sheet: Feuil1
	Supplementary Data S7. Plasmids and oligonucleotides used in this study.
		Name	Genes of interest	Description	Primer's name	Primers
	Mutant strains	∆∆CopRS	BP0157 BP0158	Construction in pSS1129	COPRS_EcoRI-UP	TAGAATTCGACACCGGCATCGGCATT
					COPRS_BamHI-LO	TAGGATCCGGCCAGCTTGGGCTCGTCT
					COPRS_BamHI-UP	TAGGATCCCCCGCGCAAGATGACAAACG
					COPRS_HindIII-LO	TAAAGCTTGCGCGGTGTCCTCGACCA
				Verification of chromosomal deletion	∆COPRS_Ver1-UP	CCTGTCCAACCTGCTGACCA
					∆COPRS_Ver1-LO	ATACGTGCGACATGAAAGCC
					∆COPRS_Ver2-UP	AGCGCATAATGCAGGATCTCG
					∆COPRS_Ver2-LO	CACATGGCCTTCGACGGTA
		∆∆∆BP1727-28-29	BP1727 BP1728 BP1729	Construction in pSS1129	BP1727-9_EcoRI-UP	TAGAATTCTTCATCTGTTCGACCGAGA
					BP1727-9_BamHI-LO	TAGGATCCGATGCTCTTGACGCAGT
					BP1727-9_BamHI-UP	TAGGATCCCTGGAAATGCCGTTTTACCAC
					BP1727-9_HindIII-LO	ATAAGCTTGCTCATCGATCCTTCCTACGAG
				Verification of chromosomal deletion	BP1727-9_Ver1-UP	CCCGGTGTTGCTCAGTTCTTCG
					BP1727-9_Ver1-LO	GCTGCAGTACCGCGAGAACCC
					BP1727-9_Ver2-UP	CGCTTCCATTCTACGCTTGACC
					BP1727-9_Ver2-LO	GCCTGTTCGAGATGCACCCGA
		∆BP1727	BP1727	Construction in pSS1129	BP1727_EcoRI-UP	ATGAATTCCAGCGCCAGCAGTTCGTTC
					BP1727_XbaI-LO	ATTCTAGAGGCGATAGTCATGGTTTTCTC
					BP1727_XbaI-UP	TATCTAGACAAGCAGCTTAATCAGCGTTT
					BP1727_HindIII-LO	ATAAGCTTTCTTTCGCCCGCTCGTTC
				Verification of chromosomal deletion	∆BP1727_Ver1-UP	CCATCTGGCGCAATTCGTC
					∆BP1727_Ver1-LO	GCGACATTCTGTGGAACAACC
					∆BP1727_Ver2-UP	GTCGCTTCCATTCTACGCTTG
					∆BP1727_Ver2-LO	CGATGAACATCTTCTCGACCAC
		∆∆BP1728-29	BP1728 BP1729	Construction in pFus2	BP1728FUS-UP	ATAAGCTTTGCTGCAAAATCGCGAAGGTC
					BP1728FUS-LO	ATGGATCCGTCTTTCGCCCGCTCGTTC
		∆CopA	BP2860	Construction in pSS1129	BP2860_EcoRI-UP	TAGAATTCTGGCCTTCACCGACATCCC
					BP2860_BamHI-LO	TAGGATCCGACACGTCCCACGCACGAG
					BP2860_BamHI-UP	TAGGATCCGTGTTCGTGCTGAGCAAC
					BP2860_HindIII-LO	ATAAGCTTAGAAACTGTGCGCTTCGAT
				Verification of chromosomal deletion	∆BP2860_Ver1-UP	ACATCAAGAAGCTGGGACGTA
					∆BP2860_Ver1-LO	TCGCCAGGGTTTGTCATCGT
					∆BP2860_Ver2-UP	GCTTACGCTCACACCTACCAG
					∆BP2860_Ver2-LO	CCGCCCACATGGAACATGC
		∆∆∆CopI-PcoA-PcoB	BP3314 BP3315 BP3316	Construction in pSS1129	BP3314_16_EcoRI-UP	TAGAATTCCCAATGGCAAGGCCGAACGC
					BP3314_16_BamHI-LO	TAGGATCCCACCCTTGCTCTCATGTTCGAT
					BP3314_16_BamHI-UP	TAGGATCCAGCTATGCCAGCGAGGAGG
					BP3314_16_HindIII-LO	ATAAGCTTTGTTCGCGGCCTGCAAGT
				Verification of chromosomal deletion	∆BP3314_16_Ver1-UP	GCTTGCTCACCGACAATGGCT
					∆BP3314_16_Ver1-LO	TACTGCGGGACGACCACGAC
					∆BP3314_16_Ver2-UP	CGCTGTACCCATCTCCAGACTCA
					∆BP3314_16_Ver2-LO	CTTCAGCGCCGGATTCGACT
		∆CueR	BP1726	Construction in pFus2	BP1726FUS-UP	ATAAGCTTACACTGCCCATGAATATCGGAGA
					BP1726FUS-LO	ATGGATCCTTCCGCATCGCCATAGACG
				Verif. of chromos. inactivation	BP1726FUS-UPUP	AACGTGAAAGGCGATAGTCAT
		∆OxyR	BP1613	Construction in pFus2	BP1613FUS_UP	ATAAGCTTGCCGAGGCCTGTTTCGTCA
					BP1613FUS_LO	ATGGATCCCCGCACCGTGAAGTTCTCCTG
				Verif. of chromos. inactivation	BP1613FUS_UPUP	CTGACCGAACTCAAATACATCGT
		Complementation BP1727-29-28	BP1727 BP1728 BP1729	Construction for pSS1129	27-29_CPT_UP1	ATGGTACCATATTCATGGGCAGTGTCCCT
					27-29_CPT_LO1	GGCCGGGATGTTCTCCAC
					27-29_CPT_UP2	CTTCGTCGGCTTCGTGCTCGA
					27-29_CPT_LO2	ATAAGCTTAGATCTCCGGTTTCACGCTGCAGT
					UreJEcoRI-UP	TATAGAATTCGCCGCCCTGATGCTGTTCTCG
					UreJKpnI-LO	TATAGGTACCGACACCTCCCTGGTCAGACCC
					UreCBamHI-UP	TATAGGATCCATGACCAGGATTTCGCGTTCGG
					UreCHindIII-LO	TATAAAGCTTCCAGCGCCTGCAGCATGG
				Verification of chromosomal deletion	UreJVER-UP	GGGAGATTCGCATGAAAGCA
					UreJVER-LO	CACCTCTTGCCGCAGT
					UreCVER-UP	TCCGCGCTCCCTCCGTTG
					UreCVER-LO	CCGAACAGGCCCACGTT
	Recombinant protein production		BP1727	Construction in pQE30	QE30-BP1727-UP	ATGGATCCCTAGTACCTCGAGGATCAACTATCGCCTTTCACGTTCCC
					QE30-BP1727-LO	ATAAGCTTCGCTAAACGCTGATTAAGCTG
			BP1728	Construction in pQE30	BP1728REC_UP	ATAGATCTGCAAAATCGCGAAGGTCAAC
					BP1728REC_LO	CGAAGCTTCAAGCCAGGTAGGCCTTGAG
			BP1729	Construction in pQE30	BP1729REC_UP	ATAGATCTGCACACTGACGTGGCCATC
					BP1729REC_LO	ATAAGCTTCCGGTTTCACGCTGCAGTAC
			BP1613	Construction in pQE30	QE30-BP1613-UP	ATGGATCCCTAGTACCTCGAGGATCAACACTGACCGAACTCAAATAC
					QE30-BP1613-LO	ATAAGCTTCTCGCTTTACCTGCTCAAGCC
	QRT-PCR and 5'RACE		BP1728	QRT-PCR	QRT1728 up	AAATCGCGAAGGTCAACGTG
					QRT1728 lo	CCACGACGGTCTTGTTCTTG
			BP3416	QRT-PCR	QRT 3416 UP	GTTCCTGGAAGTGCTGCTG
					QRT 3416 LO	GATGTCGAAGGCATTCTGG
			BP1727	RACE	5RACE_BP1727	GTGATGCTCTTGACGCAGTGG
			BB1180	RACE	BB1180_5RACE	CGACACGCCCCACGCACGAG
	Reporter plasmid		BP1727	Construction in pBBR1-MSC5	PromBP1727-UP	ATAAGCTTGATATTCATGGGCAGTGTCCCT
					PromBP1727-LO	ATGGATCCAACGTGAAAGGCGATAGTCAT
