# Supplementary material for: Streamlined copper defenses make Bordetella pertussis reliant on custom-made operon
Source: Commun Biol. 2021 Jan 8;4:46. doi: 10.1038/s42003-020-01580-2 (PMC7794356; doi:10.1038/s42003-020-01580-2)
Supplement: Supplementary file 11 — Supplementary Data 8 [file 42003_2020_1580_MOESM11_ESM.xlsx]

## Sheet: Legend
Supplementary Data S8. Data used to generate the charts and graphs.

## Sheet: Figure 1
	Hours	B. pertussis	B. pertussis + CuSO4	B. bronchiseptica	B. bronchiseptica + CuSO4
	0.00016667	0	0	0	0
	0.0176667	0	0.0003	0	0
	0.0351667	0	0.0005	0	0
	0.0526667	0	0.0013	0	0
	0.07	0	0.0007	0	0
	0.0875	0	0.0008	0	0
	0.104667	0	0.0008	0	0
	0.122167	0	0.001	0	0
	0.139333	0	0.0011	0	0
	0.156833	0	0.0012	0	0
	0.174	0	0.0012	0	0
	0.191667	0	0.0014	0	0
	0.208833	0	0.0022	0	0
	0.226333	0	0.0015	0	0
	0.2435	0	0.0017	0	0
	0.261	0	0.0017	0	0
	0.278167	0	0.0017	0	0
	0.295833	0	0.0017	0	0
	0.313333	0	0.0017	0	0
	0.3305	0	0.0018	0	0
	0.348	0	0.0018	0	0
	0.365167	0	0.0019	0	0
	0.382667	0	0.002	0	0
	0.4	0	0.0021	0	0
	0.4175	0	0.0022	0	0
	0.434667	0	0.0023	0	0
	0.452167	0	0.0024	0	0
	0.469333	0	0.0023	0	0
	0.486833	0	0.0024	0	0
	0.504167	0	0.0025	0	0
	0.521667	0	0.0024	0	0
	0.538833	0	0.0026	0	0
	0.556333	0	0.0026	0	0
	0.5735	0	0.0026	0	0
	0.591	0	0.0029	0	0
	0.608333	0	0.0027	0	0
	0.625667	0	0.0027	0	0
	0.643	0	0.0028	0	0
	0.6605	0	0.0028	0	0
	0.678	0	0.0028	0	0
	0.695167	0	0.0027	0	0
	0.712667	0	0.0026	0	0
	0.729833	0	0.0028	0	0
	0.7475	0	0.0029	0	0
	0.764667	0	0.0028	0	0
	0.782167	0	0.0028	0	0
	0.799333	0	0.0029	0	0
	0.816833	0	0.0028	0	0
	0.834	0	0.0028	0	0
	0.851667	0	0.0028	0	0
	0.868833	0	0.0028	0	0
	0.886333	0	0.0028	0	0
	0.9035	0	0.0028	0	0
	0.921	0	0.0029	0	0
	0.9385	0	0.0029	0	0
	0.955833	0	0.003	0	0
	0.973167	0	0.003	0	0
	0.9905	0	0.003	0	0
	1.008	0	0.0029	0	0
	1.02517	0	0.003	0	0
	1.04267	0	0.003	0	0
	1.06	0	0.003	0	0
	1.0775	0	0.0029	0	0
	1.095	0	0.003	0	0
	1.11217	0	0.003	0	0
	1.12967	0	0.0031	0	0
	1.14683	0	0.0031	0	0
	1.16433	0	0.0031	0	0
	1.18167	0	0.003	0	0
	1.19917	0	0.003	0	0
	1.21633	0	0.0029	0	0
	1.23383	0	0.003	0	0
	1.25133	0	0.0029	0	0
	1.2685	0	0.003	0	0
	1.286	0	0.0029	0	0
	1.3035	0	0.0029	0	0
	1.32083	0	0.0029	0	0
	1.33817	0	0.0029	0	0
	1.3555	0	0.003	0	0
	1.373	0	0.003	0	0
	1.39017	0	0.003	0	0
	1.40767	0	0.0032	0	0
	1.42517	0	0.003	0	0
	1.44233	0	0.0031	0	0
	1.45983	0	0.0031	0	0
	1.47717	0	0.0031	0	0
	1.49467	0	0.0031	0	0
	1.51183	0	0.0032	0	0
	1.52933	0	0.0031	0	0
	1.54683	0	0.0031	0	0
	1.564	0	0.0031	0	0
	1.58167	0	0.0031	0	0
	1.59883	0	0.0032	0	0
	1.61633	0	0.0031	0	0
	1.6335	0	0.003	0	0
	1.651	0	0.003	0	0
	1.66817	0	0.003	0	0
	1.68583	0	0.0031	0	0
	1.703	0	0.003	0	0
	1.7205	0	0.003	0	0
	1.73767	0	0.0031	0	0
	1.75517	0	0.003	0	0
	1.77267	0	0.0029	0	0
	1.79	0	0.0042	0	0
	1.8075	0	0.0032	0	0
	1.82467	0	0.0031	0	0
	1.84217	0	0.0031	0	0
	1.85933	0	0.003	0	0
	1.87683	0	0.0031	0	0
	1.89433	0	0.0031	0	0
	1.91167	0	0.0033	0	0
	1.92917	0	0.0033	0	0
	1.94633	0	0.0032	0	0
	1.96383	0	0.0032	0	0
	1.981	0	0.0032	0	0
	1.9985	0	0.0032	0	0
	2.01583	0	0.0032	0	0
	2.03333	0	0.0033	0	0
	2.05067	0	0.0032	0	0
	2.068	0	0.0031	0	0
	2.0855	0	0.0032	0	0
	2.10267	0	0.0031	0	0
	2.12017	0	0.0032	0	0
	2.1375	0	0.0032	0	0
	2.155	0	0.0031	0	0
	2.17217	0	0.0032	0	0
	2.18967	0	0.0031	0	0
	2.20683	0	0.0031	0	0
	2.22433	0	0.0031	0	0
	2.24183	0	0.0031	0	0
	2.25917	0	0.003	0	0
	2.2765	0	0.003	0	0
	2.29383	0	0.0031	0	0
	2.31133	0	0.003	0	0
	2.3285	0	0.0031	0	0
	2.346	0	0.0031	0	0
	2.3635	0	0.0033	0	0
	2.38067	0	0.0031	0	0
	2.39833	0	0.0031	0	0
	2.4155	0	0.0032	0	0
	2.433	0	0.0031	0	0
	2.45017	0	0.0032	0	0
	2.46767	0	0.0033	0	0
	2.48517	0	0.0032	0	0
	2.5025	0	0.0033	0	0
	2.51983	0	0.0032	0	0
	2.53717	0	0.0041	0	0
	2.55467	0	0.0032	0	0
	2.57183	0	0.0033	0	0
	2.58933	0	0.0033	0	0
	2.60683	0	0.0032	0	0
	2.624	0	0.0033	0	0
	2.64167	0	0.0033	0	0
	2.65883	0	0.0033	0	0
	2.67633	0	0.0032	0	0
	2.6935	0	0.0031	0	0
	2.711	0	0.0031	0	0
	2.72817	0	0.0031	0	0
	2.74583	0	0.0031	0	0
	2.76333	0	0.003	0	0
	2.7805	0	0.0031	0	0
	2.798	0	0.0031	0	0
	2.81517	0	0.0032	0	0
	2.83267	0	0.0031	0	0
	2.85	0	0.0032	0	0
	2.8675	0	0.0032	0	0
	2.88483	0	0.0032	0	0
	2.90217	0	0.0031	0	0
	2.91967	0	0.0032	0	0
	2.93683	0	0.0035	0	0
	2.95433	0	0.0032	0	0
	2.97167	0	0.0032	0	0
	2.989	0	0.0032	0	0
	3.00633	0	0.0032	0	0
	3.02383	0	0.0033	0	0
	3.04133	0	0.0034	0	0
	3.0585	0	0.0034	0	0
	3.076	0	0.0033	0	0
	3.09317	0	0.0034	0	0
	3.11083	0	0.0034	0	0
	3.12817	0	0.0033	0	0
	3.1455	0	0.0033	0	0
	3.163	0	0.0033	0	0
	3.18017	0	0.0032	0	0
	3.19767	0	0.0033	0	0
	3.215	0	0.0032	0	0
	3.23233	0	0.0032	0	0
	3.25	0	0.0032	0	0
	3.26717	0	0.0032	0	0
	3.28467	0	0.0031	0	0
	3.30183	0	0.0032	0	0
	3.31933	0	0.0031	0	0
	3.3365	0	0.0032	0	0
	3.35417	0	0.0031	0	0
	3.37167	0	0.0032	0	0
	3.38883	0	0.0032	0	0
	3.40633	0	0.0032	0	0
	3.4235	0	0.0033	0	0
	3.441	0	0.0033	0	0
	3.4585	0	0.0035	0	0
	3.47583	0	0.0034	0	0
	3.49317	0	0.0032	0	0
	3.5105	0	0.0033	0	0
	3.528	0	0.0033	0	0
	3.5455	0	0.0033	0	0
	3.56267	0	0.0033	0	0
	3.58017	0	0.0033	0	0
	3.59733	0	0.0033	0	0
	3.615	0	0.0033	0	0
	3.63217	0	0.0033	0	0
	3.64967	0	0.0033	0	0
	3.66717	0	0.0033	0	0
	3.68433	0	0.0033	0	0
	3.70183	0	0.0033	0	0
	3.71917	0	0.0031	0	0
	3.7365	0	0.0032	0	0
	3.75383	0	0.0031	0	0
	3.77133	0	0.0031	0	0
	3.7885	0	0.0031	0	0
	3.806	0	0.0031	0	0
	3.8235	0	0.0031	0	0
	3.84067	0	0.0031	0	0
	3.85833	0	0.0032	0	0
	3.8755	0	0.0032	0	0
	3.893	0	0.0033	0	0
	3.9105	0	0.0032	0	0
	3.92767	0	0.0032	0	0
	3.94517	0	0.0033	0	0
	3.96267	0	0.0033	0	0
	3.98	0	0.0033	0	0
	3.99733	0	0.0033	0	0
	4.01467	0	0.0033	0	0
	4.03217	0	0.0033	0	0
	4.04967	0	0.0033	0	0
	4.06683	0	0.0034	0	0
	4.08433	0	0.0032	0	0
	4.1015	0	0.0032	0	0
	4.11917	0	0.0032	0	0
	4.13633	0	0.0032	0	0
	4.15383	0	0.0032	0	0
	4.17133	0	0.0031	0	0
	4.1885	0	0.0031	0	0
	4.206	0	0.0031	0	0
	4.22333	0	0.0031	0	0
	4.24067	0	0.003	0	0
	4.258	0	0.0031	0	0.0002
	4.2755	0	0.0032	0	0.0006
	4.293	0	0.0032	0	0
	4.31017	0	0.0031	0	0.0011
	4.32767	0	0.0031	0	0.0011
	4.34483	0	0.0031	0	0.0011
	4.3625	0	0.0033	0	0.0023
	4.38	0	0.0032	0	0.0038
	4.39717	0	0.0032	0	0.0027
	4.41467	0	0.0033	0	0.0043
	4.43183	0	0.0034	0	0.0054
	4.44933	0	0.0034	0	0.0049
	4.46667	0	0.0033	0	0.0056
	4.48417	0	0.0033	0	0.0066
	4.50167	0	0.0033	0	0.0073
	4.51883	0	0.0033	0	0.0065
	4.53633	0	0.0033	0	0.0073
	4.5535	0	0.0033	0	0.0088
	4.571	0	0.0033	0	0.0089
	4.58833	0	0.0032	0	0.0087
	4.60583	0	0.0032	0	0.0108
	4.62317	0	0.0032	0	0.0113
	4.64067	0	0.0031	0.0003	0.0113
	4.658	0	0.0032	0.0014	0.0106
	4.6755	0	0.0031	0.0023	0.0122
	4.69267	0	0.0031	0.0037	0.0119
	4.71017	0	0.004	0.0031	0.0144
	4.72733	0	0.0031	0.0061	0.0128
	4.74483	0	0.003	0.0061	0.0135
	4.7625	0	0.003	0.0074	0.0162
	4.77967	0	0.0031	0.0086	0.0147
	4.79717	0	0.003	0.0096	0.0153
	4.81433	0	0.0031	0.0104	0.0163
	4.83183	0	0.0031	0.0133	0.0174
	4.84933	0	0.0031	0.0127	0.0182
	4.86667	0	0.0031	0.0141	0.0201
	4.88417	0	0.0031	0.0158	0.02
	4.90133	0	0.003	0.017	0.0191
	4.91883	0	0.0031	0.0176	0.0199
	4.93633	0	0.0031	0.0187	0.0208
	4.9535	0	0.0032	0.0204	0.0223
	4.971	0	0.0031	0.0224	0.0235
	4.98833	0	0.0031	0.024	0.0239
	5.00583	0	0.0031	0.0231	0.0238
	5.023	0	0.0031	0.0247	0.0237
	5.0405	0	0.0031	0.0281	0.026
	5.058	0	0.0031	0.0287	0.0257
	5.07517	0	0.0031	0.0283	0.0285
	5.09267	0	0.0032	0.0314	0.0269
	5.11	0	0.0031	0.0316	0.0272
	5.12733	0	0.0031	0.0324	0.0303
	5.14483	0	0.0031	0.0345	0.0305
	5.16217	0	0.0031	0.0376	0.0315
	5.17967	0	0.0032	0.0392	0.0311
	5.19683	0	0.0031	0.0404	0.0336
	5.21433	0	0.0029	0.0414	0.0314
	5.23183	0	0.0029	0.0416	0.0326
	5.249	0	0.0029	0.0428	0.0333
	5.26667	0	0.003	0.0445	0.0342
	5.28383	0	0.003	0.0481	0.0361
	5.30133	0	0.0029	0.0477	0.0382
	5.3185	0	0.0031	0.0493	0.0383
	5.336	0	0.003	0.0508	0.037
	5.3535	0	0.0029	0.0532	0.0381
	5.37083	0	0.003	0.0536	0.0401
	5.38833	0	0.003	0.0551	0.04
	5.4055	0	0.003	0.0572	0.0405
	5.423	0	0.003	0.0605	0.0435
	5.4405	0	0.0031	0.061	0.0414
	5.45767	0	0.003	0.0615	0.0428
	5.47517	0	0.0031	0.0632	0.0446
	5.4925	0	0.003	0.066	0.0442
	5.51	0	0.003	0.0694	0.0479
	5.52733	0	0.003	0.0719	0.0466
	5.54467	0	0.0031	0.0713	0.0477
	5.56217	0	0.0029	0.0742	0.0503
	5.57933	0	0.0031	0.0768	0.051
	5.59683	0	0.0031	0.0772	0.0512
	5.61433	0	0.0031	0.0789	0.0506
	5.6315	0	0.003	0.082	0.0517
	5.649	0	0.0029	0.0849	0.0519
	5.66633	0	0.003	0.0852	0.0555
	5.68383	0	0.0029	0.0859	0.0561
	5.70133	0	0.0029	0.0879	0.0576
	5.7185	0	0.0029	0.0894	0.059
	5.736	0	0.0031	0.0938	0.0596
	5.75317	0	0.0029	0.094	0.0599
	5.77083	0	0.0029	0.0965	0.0592
	5.78833	0	0.0028	0.0986	0.0594
	5.8055	0	0.0029	0.1027	0.0633
	5.823	0	0.003	0.102	0.0646
	5.84017	0	0.0029	0.1047	0.0659
	5.85767	0	0.0028	0.1066	0.0632
	5.87517	0	0.0029	0.1127	0.0672
	5.8925	0	0.003	0.1128	0.0663
	5.91	0	0.0029	0.1176	0.0675
	5.92717	0	0.003	0.117	0.0695
	5.94467	0	0.003	0.1201	0.0697
	5.96183	0	0.003	0.1233	0.0724
	5.97933	0	0.003	0.1242	0.0721
	5.99683	0	0.003	0.1302	0.0727
	6.01417	0	0.003	0.1324	0.0763
	6.0315	0	0.003	0.1348	0.0775
	6.04883	0	0.003	0.1359	0.0755
	6.06633	0	0.003	0.1362	0.0797
	6.08383	0	0.003	0.1421	0.0825
	6.10133	0	0.0031	0.1424	0.0811
	6.1185	0	0.003	0.1447	0.0842
	6.136	0	0.003	0.1487	0.0827
	6.15317	0	0.0029	0.15	0.0871
	6.17083	0	0.0029	0.1522	0.086
	6.18833	0	0.0028	0.1581	0.0868
	6.2055	0	0.0029	0.1593	0.0911
	6.223	0	0.0029	0.1641	0.0924
	6.24017	0	0.0027	0.1657	0.0933
	6.25767	0	0.0028	0.169	0.0937
	6.27517	0	0.0028	0.172	0.0938
	6.2925	0	0.0028	0.1742	0.0956
	6.31	0	0.0028	0.1771	0.0984
	6.32717	0	0.0028	0.1798	0.1001
	6.34467	0	0.0028	0.1822	0.1009
	6.36217	0	0.0028	0.185	0.0995
	6.37933	0	0.0029	0.1883	0.1042
	6.39683	0	0.0029	0.1924	0.1032
	6.41417	0	0.0028	0.1946	0.1067
	6.4315	0	0.0028	0.202	0.1057
	6.449	0	0.0029	0.2039	0.1111
	6.46633	0	0.0029	0.2088	0.11
	6.48383	0	0.003	0.2099	0.1149
	6.501	0	0.0029	0.211	0.1142
	6.5185	0	0.0029	0.2131	0.116
	6.536	0	0.0029	0.2187	0.1179
	6.55317	0	0.003	0.2211	0.1208
	6.57083	0	0.0029	0.2258	0.1224
	6.588	0	0.0028	0.2352	0.1226
	6.6055	0	0.0029	0.2331	0.1222
	6.62267	0	0.0029	0.2395	0.1222
	6.64017	0	0.0029	0.2401	0.1239
	6.65767	0	0.0027	0.2484	0.1279
	6.675	0	0.0028	0.2478	0.1262
	6.6925	0	0.0027	0.2572	0.1295
	6.70967	0	0.0027	0.2572	0.131
	6.72717	0	0.0027	0.2632	0.1312
	6.74467	0	0.0027	0.2684	0.1324
	6.76183	0	0.0027	0.2714	0.1344
	6.77933	0	0.0026	0.2759	0.1373
	6.79667	0	0.0025	0.2756	0.138
	6.81417	0	0.0026	0.2803	0.1435
	6.8315	0	0.0027	0.2837	0.1445
	6.84883	0	0.0026	0.2894	0.1481
	6.86633	0	0.0027	0.2949	0.1443
	6.8835	0	0.0026	0.2945	0.1458
	6.901	0	0.0026	0.3002	0.1475
	6.9185	0	0.0027	0.3067	0.1544
	6.93567	0	0.0026	0.3044	0.1546
	6.95317	0	0.0027	0.3085	0.155
	6.9705	0	0.0028	0.3128	0.161
	6.988	0	0.0027	0.3155	0.1632
	7.0055	0	0.0027	0.3223	0.1653
	7.02267	0	0.0027	0.3257	0.1662
	7.04017	0	0.0027	0.329	0.1643
	7.05767	0	0.0028	0.3376	0.1665
	7.075	0	0.0027	0.3421	0.1676
	7.0925	0	0.0027	0.3491	0.1761
	7.10967	0	0.0027	0.3516	0.1753
	7.12717	0	0.0027	0.3523	0.1735
	7.14467	0	0.0026	0.3533	0.1769
	7.16183	0	0.0025	0.363	0.1796
	7.17933	0	0.0026	0.362	0.1814
	7.19667	0	0.0026	0.366	0.1875
	7.21417	0	0.0025	0.3774	0.1858
	7.2315	0	0.0025	0.3792	0.1918
	7.24883	0	0.0025	0.3847	0.1894
	7.26633	0	0.0025	0.3809	0.1971
	7.2835	0	0.0025	0.3869	0.1933
	7.301	0	0.0025	0.3895	0.1952
	7.3185	0	0.0026	0.3952	0.1979
	7.33567	0	0.0025	0.3969	0.205
	7.35317	0	0.0026	0.4077	0.2045
	7.3705	0	0.0027	0.41	0.206
	7.388	0	0.0026	0.4129	0.2076
	7.4055	0	0.0026	0.4129	0.2086
	7.42267	0	0.0026	0.4193	0.2132
	7.44017	0	0.0026	0.4209	0.2191
	7.45733	0	0.0026	0.4244	0.2209
	7.475	0	0.0026	0.428	0.2235
	7.4925	0	0.0027	0.4387	0.2218
	7.50967	0	0.0026	0.4356	0.2233
	7.52717	0	0.0027	0.4405	0.2269
	7.54433	0	0.0027	0.4494	0.2263
	7.56183	0	0.0026	0.4475	0.234
	7.57933	0	0.0026	0.4568	0.2386
	7.59667	0	0.0026	0.4608	0.2391
	7.61417	0	0.0026	0.4587	0.2383
	7.6315	0	0.0026	0.4676	0.2392
	7.64883	0	0.0027	0.4698	0.2455
	7.66633	0	0.0025	0.4701	0.2465
	7.6835	0	0.0025	0.4744	0.2511
	7.701	0	0.0026	0.4848	0.2448
	7.7185	0	0.0025	0.4847	0.2538
	7.73567	0	0.0025	0.4872	0.2591
	7.75317	0	0.0025	0.4895	0.2559
	7.7705	0	0.0024	0.4933	0.2589
	7.788	0	0.0023	0.4974	0.264
	7.8055	0	0.0023	0.5054	0.2618
	7.82267	0	0.0023	0.5036	0.2635
	7.84017	0	0.0024	0.5083	0.2699
	7.85733	0	0.0023	0.5137	0.2725
	7.875	0	0.0023	0.5187	0.2668
	7.8925	0	0.0023	0.5202	0.2768
	7.90967	0	0.0025	0.5281	0.2752
	7.92717	0	0.0023	0.5243	0.2742
	7.94467	0	0.0024	0.5347	0.2812
	7.96183	0	0.0024	0.5366	0.2836
	7.97933	0	0.0024	0.5427	0.2861
	7.99667	0	0.0025	0.5383	0.281
	8.01417	0	0.0024	0.5421	0.2862
	8.0315	0	0.0024	0.5479	0.2851
	8.04883	0	0.0025	0.5537	0.2957
	8.06633	0	0.0025	0.5604	0.2915
	8.0835	0	0.0025	0.5578	0.2974
	8.101	0	0.0024	0.5641	0.3
	8.1185	0	0.0024	0.5709	0.304
	8.13567	0	0.0026	0.5747	0.3062
	8.15317	0	0.0025	0.5816	0.309
	8.17083	0	0.0024	0.582	0.3059
	8.188	0	0.0024	0.5855	0.3099
	8.2055	0	0.0024	0.5971	0.3132
	8.22267	0	0.0022	0.5938	0.3127
	8.24017	0	0.0024	0.5957	0.3164
	8.25767	0	0.0024	0.6012	0.315
	8.275	0	0.0024	0.6046	0.3231
	8.2925	0	0.0023	0.6117	0.3209
	8.30967	0	0.0025	0.6118	0.3139
	8.32717	0	0.0023	0.615	0.3152
	8.34467	0	0.0023	0.6167	0.3293
	8.36183	0	0.0023	0.6192	0.3184
	8.37933	0	0.0023	0.6206	0.331
	8.39683	0	0.0024	0.6303	0.3332
	8.41417	0	0.0023	0.6271	0.3273
	8.4315	0	0.0024	0.6383	0.3284
	8.44883	0	0.0024	0.6387	0.3303
	8.46633	0	0.0024	0.6434	0.3422
	8.48383	0	0.0023	0.6454	0.3425
	8.501	0	0.0024	0.6481	0.3367
	8.5185	0	0.0024	0.6501	0.3421
	8.53567	0	0.0023	0.6523	0.3408
	8.55333	0	0.0023	0.6559	0.3405
	8.57083	0	0.0024	0.6598	0.3498
	8.588	0	0.0025	0.6696	0.3529
	8.6055	0	0.0025	0.6705	0.3576
	8.62267	0	0.0023	0.6767	0.3496
	8.64017	0	0.0024	0.6778	0.3478
	8.65767	0	0.0022	0.6796	0.3513
	8.675	0	0.0024	0.6815	0.3511
	8.69233	0	0.0023	0.6844	0.3649
	8.70967	0	0.0022	0.6892	0.3554
	8.72717	0	0.0023	0.6964	0.3655
	8.74467	0	0.0022	0.6985	0.3661
	8.76183	0	0.0021	0.7007	0.3671
	8.77933	0	0.0022	0.7069	0.3721
	8.79683	0	0.0021	0.7057	0.362
	8.81417	0	0.0021	0.7117	0.3681
	8.8315	0	0.0022	0.7102	0.3748
	8.84883	0	0.0021	0.7153	0.3703
	8.86633	0	0.0022	0.7198	0.3796
	8.8835	0	0.0029	0.7184	0.3832
	8.901	0	0.0023	0.7204	0.3784
	8.9185	0	0.0021	0.7267	0.3811
	8.93567	0	0.0022	0.7333	0.3735
	8.95333	0	0.0022	0.7321	0.3869
	8.9705	0	0.0022	0.736	0.377
	8.988	0	0.0022	0.7417	0.3832
	9.0055	0	0.0024	0.7412	0.3917
	9.02267	0	0.0022	0.7456	0.3947
	9.04017	0	0.0022	0.7492	0.3965
	9.0575	0	0.0023	0.748	0.3957
	9.075	0	0.0023	0.7537	0.3982
	9.09233	0	0.0023	0.7579	0.3867
	9.10967	0	0.0022	0.7576	0.3938
	9.12717	0	0.0023	0.761	0.3979
	9.14433	0	0.0023	0.763	0.3923
	9.16183	0	0.0022	0.7661	0.3933
	9.17933	0	0.0022	0.7688	0.4027
	9.1965	0	0.0022	0.7745	0.4026
	9.21417	0	0.0022	0.7752	0.3979
	9.23133	0	0.0021	0.7761	0.4051
	9.24883	0	0.0022	0.7816	0.4046
	9.26633	0	0.0021	0.785	0.4079
	9.2835	0	0.0021	0.788	0.4053
	9.301	0	0.0021	0.7903	0.4124
	9.3185	0	0.002	0.7941	0.4194
	9.33567	0	0.002	0.7979	0.4083
	9.35333	0	0.0022	0.7992	0.4123
	9.3705	0	0.002	0.8005	0.4143
	9.388	0	0.002	0.8029	0.4157
	9.4055	0	0.0021	0.801	0.4158
	9.42267	0	0.0024	0.8031	0.4142
	9.44017	0	0.0021	0.8066	0.4233
	9.4575	0	0.0021	0.8153	0.4202
	9.475	0	0.0021	0.8166	0.4334
	9.49233	0	0.0022	0.8169	0.4307
	9.50967	0	0.0021	0.8191	0.4299
	9.52717	0	0.0022	0.8253	0.4252
	9.54467	0	0.0021	0.8272	0.4268
	9.56183	0	0.002	0.8273	0.4364
	9.57933	0	0.0021	0.8285	0.4367
	9.59683	0	0.0037	0.8384	0.4411
	9.61417	0	0.0021	0.8405	0.4409
	9.6315	0	0.002	0.8363	0.4474
	9.64883	0	0.002	0.8458	0.4356
	9.66633	0	0.002	0.846	0.4499
	9.68383	0	0.0021	0.8465	0.4475
	9.701	0	0.0019	0.852	0.4516
	9.7185	0	0.0019	0.8528	0.4547
	9.73567	0	0.0019	0.8569	0.4467
	9.75333	0	0.0019	0.8595	0.4528
	9.77083	0	0.0018	0.8634	0.4553
	9.788	0	0.0018	0.8608	0.4426
	9.8055	0	0.0018	0.8651	0.4598
	9.82267	0	0.0018	0.8691	0.4593
	9.84017	0	0.0018	0.8751	0.451
	9.85767	0	0.0018	0.8722	0.46
	9.875	0	0.0018	0.8796	0.4673
	9.89233	0	0.0018	0.8786	0.4545
	9.91	0	0.0018	0.8795	0.4698
	9.92717	0	0.0019	0.881	0.4664
	9.94467	0	0.0018	0.8844	0.4698
	9.96183	0	0.0019	0.8915	0.473
	9.97933	0	0.002	0.8905	0.4596
	9.99683	0	0.0019	0.8919	0.4765
	10.0142	0	0.002	0.8945	0.4627
	10.0315	0	0.0019	0.8923	0.4631
	10.0488	0	0.002	0.9011	0.467
	10.0663	0	0.0019	0.8999	0.4812
	10.0838	0	0.002	0.903	0.4805
	10.101	0	0.0019	0.9068	0.48
	10.1185	0	0.002	0.9116	0.4757
	10.1357	0	0.002	0.9117	0.481
	10.1533	0	0.0019	0.9209	0.4854
	10.1708	0	0.002	0.9187	0.484
	10.188	0	0.0019	0.9208	0.4802
	10.2055	0	0.0019	0.9228	0.4913
	10.223	0	0.0018	0.9226	0.479
	10.2402	0	0.0018	0.9269	0.4935
	10.2577	0	0.0018	0.9303	0.483
	10.275	0	0.0017	0.9303	0.4828
	10.2923	0	0.0017	0.9389	0.4957
	10.31	0	0.0018	0.9344	0.4979
	10.3272	0	0.0018	0.9369	0.4967
	10.3447	0	0.0018	0.9386	0.4859
	10.3622	0	0.0018	0.9395	0.5036
	10.3793	0	0.0017	0.9495	0.4925
	10.3968	0	0.0018	0.9509	0.4912
	10.4143	0	0.0022	0.9468	0.4936
	10.4315	0	0.0018	0.955	0.5019
	10.4492	0	0.0019	0.9595	0.5121
	10.4663	0	0.0018	0.9613	0.4985
	10.4838	0	0.0018	0.9573	0.5037
	10.5013	0	0.0019	0.9628	0.5152
	10.5185	0	0.0018	0.9618	0.5162
	10.536	0	0.0018	0.9647	0.5102
	10.5533	0	0.002	0.973	0.5204
	10.5708	0	0.0018	0.9767	0.5046
	10.5882	0	0.0018	0.9723	0.5204
	10.6055	0	0.002	0.9757	0.5219
	10.623	0	0.0018	0.9784	0.5158
	10.6402	0	0.0018	0.9862	0.5108
	10.6577	0	0.0018	0.9881	0.5189
	10.6752	0	0.0017	0.9869	0.527
	10.6923	0	0.0017	0.9902	0.5207
	10.71	0	0.0017	0.9926	0.5166
	10.7272	0	0.0017	0.9921	0.5313
	10.7447	0	0.0017	1.0005	0.5179
	10.7622	0	0.0016	1.0014	0.5227
	10.7793	0	0.0017	1.0019	0.5352
	10.7968	0	0.0016	1.0002	0.5365
	10.8143	0	0.0017	1.0097	0.5241
	10.8315	0	0.0016	1.0034	0.5248
	10.8492	0	0.0017	1.0106	0.5412
	10.8663	0	0.0016	1.0066	0.5301
	10.8838	0	0.0017	1.0142	0.533
	10.9013	0	0.0021	1.0091	0.5421
	10.9185	0	0.0017	1.0104	0.5346
	10.936	0	0.0017	1.0155	0.5343
	10.9533	0	0.0017	1.0137	0.5355
	10.9708	0	0.0017	1.0188	0.5428
	10.9882	0	0.0017	1.0157	0.5528
	11.0055	0	0.0017	1.0212	0.5436
	11.023	0	0.0017	1.0177	0.5479
	11.0405	0	0.0017	1.0222	0.5555
	11.0577	0	0.0017	1.0199	0.5472
	11.0752	0	0.0017	1.0218	0.5421
	11.0927	0	0.0017	1.0263	0.5532
	11.11	0	0.0017	1.0303	0.5475
	11.1273	0	0.0017	1.028	0.5547
	11.1447	0	0.0017	1.0322	0.5636
	11.1622	0	0.0016	1.0314	0.5549
	11.1793	0	0.0016	1.0391	0.5593
	11.1968	0	0.0016	1.0414	0.5658
	11.2143	0	0.0016	1.0393	0.5646
	11.2315	0	0.0016	1.0414	0.5568
	11.2492	0	0.0015	1.0454	0.5547
	11.2667	0	0.0016	1.0541	0.5656
	11.2838	0	0.0016	1.0565	0.5626
	11.3013	0	0.0015	1.0571	0.559
	11.3185	0	0.0017	1.0569	0.5706
	11.336	0	0.0016	1.0535	0.562
	11.3535	0	0.0016	1.0573	0.5714
	11.3708	0	0.0016	1.0584	0.5662
	11.3882	0	0.0015	1.0657	0.5706
	11.4058	0	0.0015	1.0624	0.5683
	11.423	0	0.0016	1.0655	0.5829
	11.4405	0	0.0016	1.0743	0.5857
	11.4577	0	0.0016	1.0717	0.5709
	11.4752	0	0.0016	1.0695	0.5834
	11.4927	0	0.0016	1.0728	0.5879
	11.51	0	0.0016	1.0768	0.5863
	11.5273	0	0.0016	1.0832	0.5769
	11.545	0	0.0017	1.0817	0.5785
	11.5622	0	0.0016	1.0785	0.5803
	11.5797	0	0.0017	1.0875	0.5928
	11.5968	0	0.0017	1.0897	0.5844
	11.6143	0	0.0016	1.0853	0.592
	11.6318	0	0.0017	1.093	0.59
	11.6492	0	0.0017	1.0903	0.5999
	11.6667	0	0.0016	1.0938	0.5962
	11.684	0	0.0017	1.0956	0.5983
	11.7013	0	0.0016	1.1052	0.6006
	11.7188	0	0.0016	1.1059	0.5955
	11.7363	0	0.0015	1.1039	0.6054
	11.7535	0	0.0016	1.1036	0.6064
	11.771	0	0.0016	1.1116	0.5943
	11.7885	0	0.0016	1.1141	0.5973
	11.8058	0	0.0019	1.1146	0.6089
	11.8232	0	0.0015	1.113	0.613
	11.8405	0	0.0016	1.1144	0.6064
	11.858	0	0.0015	1.1178	0.5996
	11.8755	0.0005	0.0016	1.1195	0.6131
	11.8927	0	0.0015	1.1195	0.6137
	11.9102	0.0002	0.0015	1.1211	0.6121
	11.9277	0	0.0016	1.1237	0.6184
	11.945	0.0006	0.0016	1.1282	0.6212
	11.9625	0	0.0015	1.1339	0.6213
	11.9797	0.0009	0.0016	1.133	0.6147
	11.9972	0.0003	0.0016	1.1349	0.619
	12.0147	0.002	0.0017	1.1337	0.613
	12.0318	0.0016	0.0015	1.1417	0.6268
	12.0493	0.0008	0.0017	1.1361	0.6154
	12.0668	0.0018	0.0016	1.1444	0.618
	12.084	0.0028	0.0017	1.141	0.6202
	12.1017	0.0035	0.0016	1.1474	0.6207
	12.1188	0.0059	0.0016	1.1509	0.6206
	12.1363	0.0053	0.0016	1.1487	0.6285
	12.1538	0.0077	0.0016	1.1464	0.6333
	12.171	0.0058	0.0016	1.1494	0.6382
	12.1885	0.0079	0.0017	1.1606	0.6304
	12.206	0.0052	0.0016	1.1522	0.6308
	12.2232	0.0051	0.0016	1.156	0.6371
	12.2408	0.0063	0.0016	1.1583	0.627
	12.258	0.0058	0.0015	1.1639	0.6304
	12.2755	0.0108	0.0015	1.1608	0.631
	12.293	0.0077	0.0015	1.1699	0.6444
	12.3102	0.0072	0.0014	1.1644	0.6482
	12.3277	0.0083	0.0015	1.167	0.6466
	12.345	0.0082	0.0014	1.1739	0.6357
	12.3625	0.0119	0.0015	1.1771	0.6342
	12.3798	0.0135	0.0014	1.1749	0.6399
	12.3975	0.0101	0.0015	1.1771	0.6433
	12.4147	0.013	0.0015	1.1715	0.6537
	12.4322	0.0137	0.0015	1.1736	0.6558
	12.4493	0.0115	0.0014	1.1768	0.6459
	12.4668	0.0159	0.0015	1.1865	0.6473
	12.4843	0.0157	0.0015	1.1873	0.6464
	12.5017	0.0146	0.0015	1.1909	0.6582
	12.519	0.017	0.0015	1.1906	0.6502
	12.5367	0.0168	0.0016	1.1859	0.6543
	12.5538	0.014	0.0016	1.1862	0.6661
	12.5713	0.0196	0.0015	1.1884	0.6586
	12.5885	0.0159	0.0015	1.1931	0.6577
	12.606	0.0191	0.0016	1.1972	0.6574
	12.6235	0.0172	0.0016	1.2017	0.6615
	12.6408	0.0191	0.0015	1.1978	0.6705
	12.6583	0.0203	0.0015	1.197	0.6586
	12.6757	0.0217	0.0015	1.2057	0.6649
	12.693	0.0196	0.002	1.2094	0.6668
	12.7105	0.0216	0.0013	1.2017	0.6743
	12.728	0.0213	0.0015	1.21	0.6672
	12.7452	0.0246	0.0014	1.2094	0.671
	12.7627	0.0199	0.0013	1.2103	0.6672
	12.7802	0.0248	0.0014	1.214	0.6682
	12.7975	0.0261	0.0014	1.2097	0.6765
	12.8148	0.0247	0.0014	1.214	0.6766
	12.8322	0.0229	0.0013	1.2138	0.6747
	12.8497	0.0234	0.0013	1.2211	0.6836
	12.8672	0.0242	0.0013	1.2138	0.6838
	12.8843	0.0249	0.0015	1.2167	0.6839
	12.9018	0.0241	0.0013	1.219	0.6901
	12.9193	0.0253	0.0014	1.2217	0.6835
	12.9367	0.0273	0.0014	1.2161	0.6806
	12.9542	0.0265	0.0013	1.219	0.6799
	12.9713	0.0275	0.0013	1.2211	0.6814
	12.9888	0.0275	0.0014	1.2205	0.6911
	13.0063	0.0307	0.0014	1.2228	0.692
	13.0235	0.0294	0.0014	1.2261	0.6985
	13.041	0.0324	0.0013	1.2294	0.6881
	13.0585	0.0327	0.0014	1.2234	0.6906
	13.0757	0.0338	0.0014	1.2297	0.6988
	13.0933	0.0344	0.0016	1.2346	0.6936
	13.1107	0.0345	0.0014	1.2349	0.7022
	13.128	0.0345	0.0015	1.2321	0.7097
	13.1455	0.0361	0.0014	1.2379	0.702
	13.1627	0.0393	0.0016	1.2379	0.6975
	13.1802	0.0344	0.0013	1.2425	0.7081
	13.1977	0.0351	0.0013	1.2398	0.7074
	13.2148	0.0408	0.0014	1.2388	0.7125
	13.2325	0.0376	0.0012	1.2491	0.7067
	13.25	0.0385	0.0012	1.2491	0.7059
	13.2673	0.0396	0.0012	1.245	0.7036
	13.2847	0.039	0.0013	1.2516	0.7068
	13.3022	0.04	0.002	1.2497	0.7148
	13.3197	0.0429	0.0013	1.251	0.7076
	13.3368	0.0444	0.0012	1.2558	0.7093
	13.3543	0.0398	0.0012	1.2526	0.7185
	13.3715	0.0402	0.0013	1.2551	0.7141
	13.3892	0.0419	0.0013	1.2609	0.7163
	13.4065	0.0418	0.0012	1.2532	0.7236
	13.4238	0.0466	0.0016	1.2564	0.726
	13.4413	0.0484	0.0013	1.2615	0.7143
	13.4588	0.0488	0.0013	1.2615	0.7185
	13.476	0.0458	0.0012	1.2661	0.7171
	13.4935	0.0444	0.0013	1.2622	0.7208
	13.5107	0.0451	0.0013	1.2628	0.7211
	13.5283	0.0518	0.0013	1.2727	0.7352
	13.5458	0.0522	0.0014	1.2661	0.7211
	13.563	0.0489	0.0014	1.2677	0.7262
	13.5805	0.0529	0.0014	1.2681	0.7366
	13.598	0.0506	0.0014	1.2707	0.7268
	13.6152	0.0525	0.0014	1.2694	0.7285
	13.6327	0.0523	0.0014	1.2754	0.7361
	13.6502	0.0568	0.0014	1.2691	0.7336
	13.6673	0.0536	0.0014	1.2737	0.7414
	13.685	0.0573	0.0013	1.2724	0.7334
	13.7023	0.0566	0.0014	1.2784	0.7364
	13.7197	0.0563	0.0013	1.2757	0.7314
	13.7372	0.0555	0.0014	1.2777	0.7339
	13.7543	0.0587	0.0015	1.2841	0.736
	13.7718	0.0578	0.0013	1.2814	0.742
	13.7893	0.057	0.0014	1.2835	0.7382
	13.8065	0.0586	0.0013	1.2883	0.7465
	13.8242	0.0612	0.0012	1.2814	0.739
	13.8417	0.058	0.0013	1.29	0.7464
	13.8588	0.0631	0.0013	1.2886	0.7413
	13.8763	0.0611	0.0012	1.2886	0.7487
	13.8935	0.064	0.0013	1.2928	0.7534
	13.911	0.0634	0.0014	1.2952	0.7415
	13.9285	0.0619	0.0013	1.2893	0.7587
	13.9458	0.0671	0.0013	1.2879	0.7469
	13.9632	0.0614	0.0013	1.291	0.7554
	13.9805	0.0667	0.0013	1.2987	0.752
	13.998	0.0695	0.0014	1.2928	0.7586
	14.0155	0.0657	0.0014	1.2917	0.7544
	14.0327	0.0675	0.0015	1.2942	0.7557
	14.0502	0.0706	0.0014	1.3008	0.7637
	14.0677	0.0677	0.0015	1.2977	0.7648
	14.085	0.0678	0.0014	1.2973	0.7672
	14.1023	0.0677	0.0014	1.3008	0.7641
	14.12	0.0705	0.0014	1.2977	0.7629
	14.1372	0.0729	0.0014	1.3015	0.7565
	14.1547	0.0714	0.0013	1.3094	0.7718
	14.1722	0.0727	0.0014	1.3019	0.7663
	14.1893	0.0703	0.0013	1.3044	0.7675
	14.2068	0.0778	0.0012	1.303	0.7748
	14.2242	0.0776	0.0013	1.3127	0.7713
	14.2417	0.0748	0.0014	1.3116	0.762
	14.259	0.0785	0.0014	1.3094	0.7627
	14.2763	0.0762	0.0012	1.3112	0.773
	14.2938	0.0777	0.0012	1.3102	0.779
	14.3113	0.0821	0.0012	1.3123	0.7744
	14.3285	0.0813	0.0013	1.3116	0.7739
	14.346	0.0819	0.0013	1.3182	0.7765
	14.3635	0.0782	0.0012	1.3131	0.7767
	14.3808	0.0849	0.0013	1.3127	0.7836
	14.3982	0.0811	0.0012	1.3208	0.773
	14.4155	0.081	0.0013	1.3138	0.7723
	14.433	0.0836	0.0013	1.316	0.7743
	14.4505	0.0855	0.0013	1.3153	0.7769
	14.4677	0.0881	0.0013	1.3241	0.7842
	14.4852	0.0867	0.0014	1.3167	0.7849
	14.5027	0.0885	0.0013	1.323	0.778
	14.52	0.0915	0.0015	1.3253	0.7913
	14.5375	0.0884	0.0013	1.3223	0.7833
	14.5547	0.0933	0.0014	1.3253	0.7804
	14.5722	0.0886	0.0013	1.3226	0.7946
	14.5897	0.0914	0.0014	1.3279	0.7862
	14.6068	0.0948	0.0013	1.3279	0.7855
	14.6243	0.0988	0.0014	1.3271	0.7865
	14.6418	0.0905	0.0014	1.3283	0.7907
	14.659	0.0942	0.0014	1.3256	0.786
	14.6767	0.098	0.0014	1.3302	0.791
	14.694	0.0967	0.0014	1.3283	0.7958
	14.7113	0.0939	0.0014	1.3245	0.7885
	14.7288	0.0952	0.0013	1.3294	0.8009
	14.746	0.096	0.0013	1.3344	0.8012
	14.7635	0.0996	0.0013	1.3371	0.7989
	14.781	0.101	0.0013	1.3321	0.8051
	14.7982	0.0984	0.0014	1.3298	0.8061
	14.8158	0.0986	0.0013	1.3321	0.7988
	14.8333	0.1019	0.0013	1.3359	0.8084
	14.8505	0.1001	0.0012	1.3321	0.8107
	14.868	0.0997	0.0012	1.3321	0.8116
	14.8852	0.1084	0.0013	1.3382	0.8092
	14.9027	0.1058	0.0013	1.3394	0.8025
	14.9202	0.1089	0.0013	1.334	0.8062
	14.9377	0.1083	0.0012	1.3332	0.8152
	14.9548	0.1046	0.0013	1.3425	0.8138
	14.9725	0.1121	0.0013	1.3417	0.8125
	14.9898	0.1119	0.0013	1.3386	0.8063
	15.0072	0.1148	0.0013	1.3367	0.8126
	15.0247	0.114	0.0015	1.3386	0.8202
	15.0422	0.1105	0.0013	1.3386	0.8141
	15.0593	0.1146	0.0014	1.3421	0.8107
	15.0768	0.1119	0.0013	1.344	0.8174
	15.0943	0.1146	0.0014	1.3386	0.8248
	15.1117	0.1179	0.0015	1.3401	0.8253
	15.1292	0.119	0.0013	1.3398	0.8123
	15.1463	0.1202	0.0014	1.3448	0.8269
	15.1638	0.1152	0.0014	1.3468	0.8156
	15.1813	0.1226	0.0014	1.3484	0.8255
	15.1985	0.1148	0.0013	1.3452	0.8318
	15.216	0.1225	0.0013	1.3444	0.8167
	15.2335	0.1175	0.0014	1.348	0.83
	15.2507	0.1184	0.0014	1.3476	0.8304
	15.2683	0.1197	0.0013	1.3527	0.8336
	15.2855	0.1229	0.0012	1.3496	0.8244
	15.303	0.1252	0.0013	1.3508	0.8255
	15.3205	0.1259	0.0012	1.3539	0.8323
	15.3377	0.1288	0.0012	1.3504	0.8334
	15.3552	0.125	0.0013	1.3515	0.8256
	15.3727	0.123	0.0013	1.3484	0.8348
	15.3898	0.1301	0.0013	1.3543	0.8286
	15.4075	0.1306	0.0013	1.3539	0.8281
	15.4247	0.128	0.0014	1.358	0.83
	15.4422	0.1343	0.0014	1.3543	0.8413
	15.4597	0.1286	0.0013	1.3608	0.841
	15.4768	0.1291	0.0014	1.356	0.8383
	15.4943	0.1275	0.0013	1.3556	0.837
	15.5118	0.1337	0.0015	1.3584	0.8323
	15.5292	0.132	0.0014	1.3604	0.8406
	15.5465	0.1386	0.0014	1.356	0.8445
	15.5642	0.1372	0.0014	1.36	0.8362
	15.5813	0.1366	0.0015	1.3612	0.8346
	15.5988	0.1342	0.0014	1.358	0.8397
	15.6163	0.1342	0.0016	1.3649	0.852
	15.6335	0.1394	0.0017	1.3596	0.8491
	15.651	0.1349	0.0014	1.3682	0.8442
	15.6685	0.1416	0.0014	1.3665	0.8408
	15.6857	0.1395	0.0015	1.3665	0.8552
	15.7033	0.1433	0.0015	1.3657	0.8428
	15.7205	0.1396	0.0014	1.3661	0.8437
	15.738	0.1412	0.0014	1.3736	0.8561
	15.7555	0.1427	0.0014	1.374	0.8427
	15.7727	0.1478	0.0015	1.3821	0.8546
	15.7902	0.1461	0.0013	1.3736	0.8504
	15.8077	0.1492	0.0015	1.3707	0.8484
	15.825	0.142	0.0014	1.3724	0.8552
	15.8423	0.1504	0.0013	1.3783	0.8613
	15.86	0.1443	0.0013	1.3753	0.8488
	15.8772	0.1444	0.0014	1.3728	0.8642
	15.8947	0.1434	0.0013	1.3724	0.8517
	15.9118	0.1456	0.0013	1.374	0.8561
	15.9293	0.1504	0.0013	1.3745	0.8655
	15.9468	0.1514	0.0013	1.3804	0.8576
	15.9642	0.1501	0.0013	1.3766	0.869
	15.9815	0.1507	0.0014	1.3838	0.8566
	15.9992	0.1514	0.0014	1.3842	0.8625
	16.0163	0.154	0.0014	1.3774	0.8711
	16.0338	0.153	0.0014	1.3804	0.8588
	16.0513	0.152	0.0014	1.3872	0.8715
	16.0685	0.1573	0.0015	1.3868	0.8619
	16.086	0.153	0.0015	1.3808	0.8734
	16.1035	0.1564	0.0015	1.3808	0.8616
	16.1208	0.1561	0.0014	1.3894	0.8681
	16.1382	0.1641	0.0015	1.3912	0.8642
	16.1555	0.1624	0.0015	1.3804	0.8766
	16.173	0.1575	0.0015	1.3868	0.8807
	16.1905	0.1576	0.0015	1.3881	0.8802
	16.2077	0.1667	0.0014	1.3834	0.881
	16.2252	0.1646	0.0015	1.3855	0.8742
	16.2427	0.1658	0.0014	1.389	0.8722
	16.26	0.1659	0.0014	1.3898	0.8819
	16.2773	0.1625	0.0014	1.3942	0.884
	16.295	0.1657	0.0014	1.3903	0.8764
	16.3122	0.1695	0.0013	1.3912	0.8838
	16.3297	0.1651	0.0013	1.3938	0.8857
	16.3472	0.1697	0.0013	1.3881	0.8893
	16.3643	0.1671	0.0014	1.3929	0.8846
	16.3818	0.1746	0.0014	1.3955	0.889
	16.3993	0.1688	0.0014	1.3938	0.8891
	16.4167	0.1776	0.0014	1.392	0.893
	16.434	0.1734	0.0014	1.3951	0.8798
	16.4517	0.1741	0.0013	1.3964	0.892
	16.4688	0.1794	0.0015	1.3995	0.8916
	16.4863	0.1747	0.0015	1.3977	0.8957
	16.5038	0.1774	0.0014	1.4022	0.8833
	16.521	0.1833	0.0014	1.3977	0.8883
	16.5385	0.1809	0.0015	1.4081	0.8979
	16.556	0.1799	0.0015	1.4049	0.887
	16.5732	0.1769	0.0015	1.4013	0.8961
	16.5908	0.1846	0.0016	1.3986	0.9011
	16.608	0.1838	0.0015	1.4009	0.892
	16.6255	0.1854	0.0015	1.409	0.9027
	16.643	0.1891	0.0015	1.4063	0.89
	16.6602	0.1909	0.0015	1.4063	0.9018
	16.6777	0.1887	0.0016	1.4053	0.9062
	16.6952	0.1894	0.0014	1.4076	0.899
	16.7125	0.1949	0.0014	1.4063	0.9037
	16.7298	0.1889	0.0014	1.4067	0.8958
	16.7475	0.1954	0.0014	1.4113	0.9065
	16.7647	0.1961	0.0013	1.4163	0.9067
	16.7822	0.1889	0.0013	1.4149	0.9075
	16.7993	0.1949	0.0015	1.4081	0.9126
	16.8168	0.1899	0.0014	1.4135	0.9007
	16.8343	0.2023	0.0014	1.4117	0.9045
	16.8517	0.1988	0.0014	1.4122	0.8989
	16.869	0.1985	0.0014	1.4126	0.9137
	16.8867	0.2032	0.0014	1.4149	0.9149
	16.9038	0.2058	0.0014	1.4122	0.9034
	16.9213	0.1999	0.0015	1.4131	0.9148
	16.9388	0.2074	0.0014	1.4182	0.9133
	16.956	0.2061	0.0014	1.4186	0.9041
	16.9735	0.2073	0.0015	1.4219	0.9047
	16.991	0.2072	0.0015	1.4214	0.9062
	17.0083	0.2104	0.0014	1.42	0.9085
	17.0257	0.2117	0.0015	1.4158	0.922
	17.0433	0.2072	0.0015	1.4224	0.9149
	17.0605	0.2083	0.0015	1.4154	0.9239
	17.078	0.2178	0.0015	1.4285	0.9159
	17.0955	0.2178	0.0016	1.4196	0.9136
	17.1127	0.2166	0.0015	1.4186	0.9208
	17.1302	0.2172	0.0015	1.4224	0.9242
	17.1477	0.2163	0.0015	1.4333	0.9148
	17.165	0.2169	0.0015	1.4266	0.9303
	17.1825	0.226	0.0015	1.4295	0.9193
	17.2	0.2222	0.0014	1.4304	0.9285
	17.2172	0.2164	0.0015	1.4285	0.9317
	17.2347	0.2256	0.0014	1.4333	0.9326
	17.2522	0.2199	0.0014	1.4406	0.9302
	17.2693	0.2317	0.0014	1.4314	0.9309
	17.2868	0.2307	0.0014	1.4338	0.9335
	17.3043	0.2283	0.0014	1.443	0.9369
	17.3215	0.2283	0.0015	1.4342	0.9337
	17.339	0.2286	0.0015	1.4401	0.9254
	17.3567	0.2284	0.0014	1.4411	0.9328
	17.3738	0.2367	0.0015	1.443	0.9263
	17.3913	0.2383	0.0014	1.4347	0.9264
	17.4088	0.2388	0.0015	1.4425	0.9364
	17.426	0.245	0.0015	1.4357	0.9287
	17.4435	0.235	0.0015	1.4445	0.9417
	17.461	0.2428	0.0015	1.4381	0.9343
	17.4783	0.2408	0.0014	1.445	0.9445
	17.4958	0.242	0.0015	1.4495	0.9378
	17.5132	0.2549	0.0015	1.4415	0.9315
	17.5305	0.2517	0.0016	1.444	0.9322
	17.548	0.2463	0.0016	1.4401	0.9478
	17.5655	0.2541	0.0016	1.4425	0.9434
	17.5827	0.2546	0.0016	1.4376	0.9404
	17.6002	0.26	0.0015	1.442	0.9456
	17.6177	0.2666	0.0016	1.448	0.9452
	17.6348	0.2578	0.0016	1.448	0.947
	17.6525	0.2608	0.0017	1.4485	0.9552
	17.6697	0.2631	0.0017	1.4435	0.9501
	17.6872	0.26	0.0017	1.4435	0.952
	17.7047	0.264	0.0017	1.451	0.9426
	17.7218	0.2623	0.0016	1.446	0.957
	17.7393	0.2658	0.0017	1.451	0.9586
	17.7568	0.2693	0.0016	1.446	0.953
	17.7742	0.2771	0.0016	1.4465	0.9581
	17.7917	0.2703	0.0016	1.449	0.9525
	17.809	0.2714	0.0016	1.451	0.9617
	17.8263	0.282	0.0016	1.454	0.9531
	17.8438	0.2803	0.0016	1.4515	0.9465
	17.8613	0.2861	0.0016	1.4626	0.9626
	17.8785	0.2758	0.0016	1.4657	0.9538
	17.896	0.2925	0.0016	1.4555	0.9579
	17.9135	0.286	0.0016	1.459	0.9515
	17.9307	0.2926	0.0016	1.4611	0.9586
	17.9483	0.287	0.0016	1.4683	0.9542
	17.9658	0.286	0.0016	1.4626	0.9672
	17.983	0.3045	0.0016	1.4601	0.9563
	18.0005	0.2866	0.0016	1.4637	0.9646
	18.018	0.3014	0.0015	1.4709	0.9656
	18.0352	0.2958	0.0016	1.472	0.9649
	18.0527	0.2962	0.0017	1.472	0.9659
	18.0702	0.3062	0.0017	1.4673	0.9623
	18.0875	0.3039	0.0017	1.4673	0.9586
	18.1052	0.3008	0.0019	1.4757	0.9702
	18.1227	0.3127	0.0017	1.4673	0.9644
	18.1402	0.3166	0.0017	1.4725	0.9647
	18.1575	0.3102	0.0018	1.4662	0.9755
	18.175	0.3157	0.0022	1.4741	0.973
	18.1923	0.3202	0.0018	1.4736	0.9768
	18.2097	0.318	0.0018	1.4757	0.9742
	18.2272	0.3338	0.0018	1.4736	0.9703
	18.2447	0.3257	0.0018	1.4762	0.9679
	18.2618	0.3258	0.0018	1.4704	0.9712
	18.2793	0.3292	0.0018	1.4746	0.9675
	18.2968	0.3239	0.0019	1.4741	0.972
	18.314	0.3322	0.0019	1.4752	0.9782
	18.3317	0.3313	0.0019	1.4816	0.9708
	18.3492	0.3407	0.0018	1.48	0.9807
	18.3663	0.3371	0.0019	1.48	0.9845
	18.3838	0.331	0.0018	1.4832	0.9747
	18.4013	0.3389	0.0019	1.4864	0.9872
	18.4185	0.3395	0.0018	1.4816	0.9859
	18.436	0.3378	0.0018	1.4848	0.9864
	18.4535	0.3519	0.0019	1.4886	0.9883
	18.4708	0.3481	0.0018	1.4881	0.9836
	18.4882	0.3492	0.0019	1.4821	0.9902
	18.5057	0.3504	0.0019	1.4913	0.9824
	18.523	0.3581	0.0019	1.4837	0.991
	18.5405	0.3595	0.0019	1.4902	0.9807
	18.558	0.3606	0.0019	1.4924	0.9905
	18.5752	0.3658	0.0019	1.4859	0.9903
	18.5927	0.3615	0.0019	1.4941	0.979
	18.6102	0.369	0.002	1.4859	0.995
	18.6275	0.3773	0.002	1.4864	0.9881
	18.645	0.3639	0.0019	1.4936	0.9855
	18.6625	0.3801	0.0019	1.4924	0.985
	18.6797	0.3737	0.0021	1.4886	0.9938
	18.6972	0.3922	0.0019	1.4902	0.9958
	18.7147	0.3909	0.002	1.4908	1.0011
	18.7318	0.3765	0.0019	1.4881	0.9867
	18.7493	0.3861	0.0019	1.4974	0.9973
	18.7668	0.3878	0.0019	1.4952	0.9977
	18.784	0.4004	0.0018	1.4908	0.9929
	18.8015	0.4021	0.0018	1.493	0.9945
	18.8192	0.4004	0.0019	1.4997	0.9923
	18.8363	0.3948	0.0018	1.4969	1.0035
	18.8538	0.3971	0.0018	1.4897	0.9929
	18.871	0.4117	0.0019	1.4941	0.9938
	18.8885	0.4029	0.0018	1.5002	1
	18.906	0.4064	0.0019	1.5002	0.997
	18.9233	0.4209	0.0019	1.5019	1.0104
	18.9408	0.4166	0.0019	1.503	0.9973
	18.9583	0.4318	0.002	1.503	1.0091
	18.9755	0.4258	0.0019	1.4969	1.0106
	18.993	0.4174	0.002	1.5019	0.9993
	19.0105	0.4187	0.002	1.503	1.0117
	19.0277	0.4295	0.002	1.5047	1.0126
	19.0452	0.4415	0.002	1.5025	1.0037
	19.0627	0.4326	0.0021	1.5025	1.0011
	19.0798	0.4319	0.0019	1.5025	1.0043
	19.0973	0.4404	0.0021	1.5059	1.0007
	19.115	0.4485	0.0021	1.5047	1.0059
	19.1322	0.4431	0.0021	1.5087	1.0046
	19.1497	0.4559	0.0021	1.5133	1.0052
	19.1672	0.4429	0.0021	1.5128	1.0071
	19.1843	0.453	0.0021	1.5087	1.0211
	19.2018	0.4548	0.002	1.5133	1.0119
	19.2193	0.4504	0.002	1.5087	1.0209
	19.2367	0.4538	0.002	1.5151	1.0224
	19.2542	0.4585	0.002	1.5116	1.0233
	19.2715	0.4628	0.002	1.5157	1.0113
	19.2888	0.4636	0.0019	1.5192	1.0252
	19.3063	0.4676	0.0019	1.5133	1.0274
	19.3238	0.4768	0.002	1.5151	1.0188
	19.341	0.4811	0.002	1.5174	1.0199
	19.3585	0.4885	0.002	1.5157	1.0276
	19.376	0.4884	0.002	1.5197	1.0179
	19.3932	0.4913	0.002	1.5227	1.0201
	19.4108	0.493	0.002	1.5186	1.0242
	19.4283	0.485	0.0021	1.5197	1.0209
	19.4455	0.5038	0.002	1.5286	1.0212
	19.463	0.4925	0.0022	1.5257	1.0316
	19.4805	0.494	0.0021	1.5197	1.0194
	19.4977	0.4914	0.0021	1.5203	1.032
	19.5152	0.4943	0.0021	1.5245	1.0312
	19.5327	0.5145	0.0022	1.5186	1.0354
	19.55	0.5001	0.0022	1.5268	1.028
	19.5673	0.5054	0.0021	1.5197	1.0351
	19.5848	0.5168	0.0022	1.5274	1.0284
	19.6022	0.5123	0.0023	1.5239	1.0307
	19.6197	0.5597	0.0022	1.5227	1.0297
	19.6372	0.5152	0.0023	1.5257	1.0307
	19.6543	0.5252	0.0022	1.5298	1.0376
	19.6718	0.5181	0.0023	1.5262	1.0331
	19.6893	0.5241	0.0023	1.5274	1.0354
	19.7067	0.5385	0.0022	1.5286	1.0422
	19.7242	0.5279	0.0022	1.5274	1.0362
	19.7417	0.5361	0.0022	1.5298	1.0444
	19.7588	0.5309	0.0022	1.531	1.0358
	19.7763	0.5348	0.0022	1.5335	1.0446
	19.7938	0.5499	0.0022	1.5365	1.0446
	19.811	0.5399	0.0022	1.5365	1.0335
	19.8285	0.5409	0.0022	1.531	1.0399
	19.846	0.5614	0.0022	1.5377	1.0411
	19.8632	0.5667	0.0022	1.5359	1.0489
	19.8807	0.5594	0.0023	1.542	1.0378
	19.8983	0.5489	0.0022	1.5389	1.0483
	19.9155	0.5625	0.0022	1.5347	1.0399
	19.933	0.5562	0.0023	1.5402	1.0499
	19.9505	0.5785	0.0023	1.5353	1.0531
	19.9677	0.581	0.0023	1.5402	1.0397
	19.9852	0.5789	0.0023	1.5414	1.0501
	20.0027	0.574	0.0023	1.5402	1.0487
	20.02	0.5678	0.0023	1.5359	1.0529
	20.0375	0.5767	0.0024	1.542	1.0547
	20.0548	0.5814	0.0024	1.5383	1.0458
	20.0722	0.5802	0.0025	1.5402	1.0466
	20.0897	0.5814	0.0024	1.5445	1.0555
	20.1072	0.5816	0.0025	1.5482	1.0458
	20.1243	0.5981	0.0026	1.5489	1.0555
	20.1418	0.5873	0.0026	1.5495	1.0517
	20.1593	0.6104	0.0025	1.5482	1.0497
	20.1765	0.6091	0.0025	1.5433	1.06
	20.1942	0.6136	0.0025	1.5464	1.0596
	20.2117	0.6026	0.0025	1.5457	1.0493
	20.2288	0.6027	0.0026	1.547	1.0509
	20.2463	0.6146	0.0025	1.5464	1.0555
	20.2638	0.6274	0.0025	1.5533	1.0557
	20.281	0.6123	0.0025	1.5565	1.0663
	20.2985	0.6347	0.0025	1.5571	1.0533
	20.316	0.6384	0.0026	1.5597	1.0521
	20.3333	0.6374	0.0025	1.5552	1.0588
	20.3507	0.6325	0.0025	1.5508	1.0676
	20.3682	0.6399	0.0025	1.5527	1.0565
	20.3855	0.653	0.0026	1.552	1.0586
	20.403	0.6532	0.0025	1.5558	1.0686
	20.4205	0.6507	0.0026	1.5558	1.0549
	20.4377	0.6563	0.003	1.552	1.0678
	20.4552	0.6407	0.0027	1.561	1.0586
	20.4727	0.6453	0.0027	1.5527	1.0635
	20.49	0.6629	0.0027	1.559	1.0645
	20.5075	0.649	0.0027	1.5571	1.062
	20.525	0.663	0.0028	1.5565	1.0713
	20.5422	0.6666	0.0028	1.5623	1.0633
	20.5597	0.6665	0.0028	1.5571	1.0672
	20.5772	0.6634	0.0029	1.5623	1.0738
	20.5943	0.6682	0.0028	1.5571	1.0557
	20.6118	0.6803	0.0029	1.5584	1.0741
	20.6293	0.6871	0.003	1.5642	1.0663
	20.6465	0.6839	0.003	1.5635	1.0606
	20.664	0.6684	0.003	1.5623	1.0584
	20.6817	0.6846	0.003	1.5675	1.0668
	20.6988	0.6865	0.003	1.5603	1.0715
	20.7163	0.6948	0.003	1.559	1.0577
	20.7338	0.6873	0.0032	1.561	1.0645
	20.751	0.6916	0.0031	1.5701	1.0639
	20.7685	0.6883	0.0031	1.5694	1.0695
	20.786	0.6948	0.0031	1.5694	1.06
	20.8033	0.7027	0.0031	1.5635	1.0592
	20.8208	0.6968	0.0032	1.5707	1.0736
	20.8382	0.7022	0.0031	1.5662	1.0715
	20.8555	0.7043	0.0032	1.5741	1.0755
	20.873	0.708	0.0033	1.5675	1.0608
	20.8905	0.7062	0.0033	1.5734	1.0614
	20.9077	0.717	0.0032	1.5767	1.0647
	20.9252	0.7115	0.0033	1.5747	1.062
	20.9427	0.7271	0.0033	1.5721	1.0779
	20.9602	0.735	0.0033	1.5794	1.0624
	20.9775	0.722	0.0033	1.5668	1.0686
	20.995	0.7283	0.0033	1.5734	1.0653
	21.0125	0.7278	0.0034	1.5787	1.0665
	21.0297	0.7325	0.0035	1.5754	1.0789
	21.0472	0.7265	0.0034	1.5787	1.073
	21.0647	0.7332	0.0034	1.5714	1.0726
	21.0818	0.7437	0.0035	1.5688	1.0804
	21.0993	0.752	0.0035	1.5741	1.0804
	21.1168	0.7577	0.0034	1.5761	1.0796
	21.134	0.7415	0.0034	1.5801	1.073
	21.1515	0.7569	0.0035	1.5741	1.076
	21.1692	0.7642	0.0034	1.5835	1.0781
	21.1863	0.7411	0.0036	1.5761	1.0755
	21.2038	0.7495	0.0034	1.5801	1.0674
	21.2213	0.7619	0.0034	1.5828	1.0741
	21.2385	0.7702	0.0033	1.5774	1.0811
	21.256	0.774	0.0034	1.5781	1.0783
	21.2735	0.778	0.0034	1.5862	1.077
	21.2908	0.7579	0.0034	1.5869	1.0853
	21.3083	0.7652	0.0034	1.5814	1.0713
	21.3257	0.775	0.0034	1.5876	1.0726
	21.343	0.7776	0.0035	1.5883	1.0862
	21.3605	0.7728	0.0035	1.5821	1.0804
	21.378	0.7872	0.0034	1.5801	1.0815
	21.3952	0.7784	0.0035	1.5842	1.0851
	21.4127	0.7794	0.0035	1.5924	1.0875
	21.4302	0.7992	0.0035	1.5848	1.0838
	21.4477	0.7888	0.0036	1.5883	1.0838
	21.465	0.7754	0.0036	1.5842	1.0879
	21.4825	0.7909	0.0037	1.5814	1.0774
	21.5	0.8013	0.0036	1.5842	1.0779
	21.5172	0.7778	0.0036	1.5924	1.0798
	21.5347	0.7991	0.0037	1.5848	1.0864
	21.5522	0.7937	0.0036	1.5903	1.093
	21.5697	0.7854	0.0038	1.5835	1.0858
	21.5868	0.7877	0.0037	1.5855	1.0862
	21.6043	0.7905	0.0038	1.5862	1.0815
	21.6218	0.8077	0.0039	1.5917	1.0886
	21.639	0.7963	0.0039	1.5952	1.0914
	21.6567	0.8167	0.0039	1.5876	1.0825
	21.6742	0.8097	0.0044	1.5931	1.0958
	21.6913	0.8236	0.0039	1.5883	1.0832
	21.7088	0.8165	0.0039	1.5931	1.0932
	21.7263	0.8022	0.0039	1.5987	1.0828
	21.7435	0.811	0.0039	1.6001	1.0882
	21.761	0.8297	0.0039	1.5987	1.0836
	21.7785	0.8117	0.0043	1.591	1.0908
	21.796	0.8224	0.0039	1.5966	1.0921
	21.8132	0.8335	0.0039	1.5966	1.0927
	21.8307	0.843	0.004	1.5903	1.0985
	21.8483	0.8283	0.004	1.5966	1.0869
	21.8655	0.8272	0.004	1.5938	1.1005
	21.883	0.8217	0.0039	1.5973	1.1007
	21.9005	0.8249	0.004	1.5924	1.0871
	21.9177	0.8427	0.004	1.6008	1.091
	21.9352	0.8328	0.004	1.5938	1.0941
	21.9527	0.832	0.0041	1.5994	1.103
	21.97	0.8549	0.0041	1.5959	1.0921
	21.9875	0.861	0.0041	1.5994	1.0983
	22.0048	0.8601	0.0042	1.5952	1.091
	22.0222	0.8439	0.0042	1.5952	1.1064
	22.0397	0.8587	0.0041	1.6058	1.0934
	22.0572	0.8725	0.0043	1.6015	1.1061
	22.0747	0.8471	0.0043	1.598	1.1086
	22.0918	0.8667	0.0043	1.5959	1.0949
	22.1093	0.8564	0.0044	1.6029	1.0961
	22.1268	0.8613	0.0044	1.6022	1.1086
	22.1442	0.8681	0.0045	1.6044	1.0961
	22.1617	0.8802	0.0044	1.6036	1.1027
	22.1792	0.8671	0.0045	1.6001	1.1107
	22.1963	0.8666	0.0045	1.5987	1.0958
	22.2138	0.8846	0.0045	1.6072	1.1089
	22.2313	0.8667	0.0045	1.5987	1.1139
	22.2485	0.866	0.0045	1.6008	1.1009
	22.266	0.8712	0.0044	1.6079	1.1014
	22.2835	0.8769	0.0044	1.6079	1.1003
	22.3007	0.8761	0.0045	1.6079	1.1123
	22.3182	0.8841	0.0045	1.6015	1.1016
	22.3358	0.8872	0.0045	1.6001	1.1183
	22.3533	0.8818	0.0046	1.6044	1.1054
	22.3705	0.8953	0.0046	1.6036	1.1181
	22.388	0.8876	0.0046	1.6115	1.1045
	22.4055	0.8804	0.0046	1.6058	1.1039
	22.4227	0.8901	0.0047	1.6094	1.1116
	22.4402	0.9012	0.0047	1.6029	1.1057
	22.4577	0.9041	0.0048	1.6123	1.1164
	22.475	0.8898	0.0048	1.6044	1.1209
	22.4923	0.8986	0.0048	1.6115	1.1234
	22.5098	0.9054	0.0049	1.6137	1.1249
	22.5272	0.9063	0.0049	1.6145	1.1206
	22.5447	0.9079	0.0049	1.6167	1.1253
	22.5622	0.901	0.005	1.6058	1.1225
	22.5793	0.9077	0.005	1.6101	1.1178
	22.5968	0.904	0.005	1.6145	1.115
	22.6143	0.9106	0.0051	1.613	1.1139
	22.6318	0.9122	0.0052	1.6094	1.1107
	22.6492	0.9359	0.0052	1.6174	1.1258
	22.6667	0.9182	0.0052	1.6181	1.1308
	22.684	0.933	0.0053	1.6101	1.1164
	22.7013	0.933	0.0052	1.6233	1.1153
	22.7188	0.9129	0.0053	1.6218	1.1169
	22.7363	0.9355	0.0053	1.6203	1.1275
	22.7538	0.9255	0.0052	1.6203	1.126
	22.771	0.92	0.0053	1.6248	1.1188
	22.7885	0.9376	0.0054	1.6211	1.1181
	22.806	0.9292	0.0053	1.6189	1.1223
	22.8233	0.928	0.0054	1.6226	1.1204
	22.8408	0.9525	0.0054	1.6233	1.1325
	22.8583	0.9327	0.0055	1.6211	1.1249
	22.8755	0.9581	0.0054	1.6152	1.133
	22.893	0.9552	0.0055	1.6248	1.1386
	22.9105	0.9552	0.0055	1.6152	1.1251
	22.9277	0.9501	0.0055	1.6211	1.122
	22.9452	0.9471	0.0055	1.6293	1.127
	22.9627	0.9544	0.0056	1.627	1.1277
	22.9802	0.9707	0.0057	1.6248	1.1291
	22.9973	0.9705	0.0057	1.6255	1.1427
	23.015	0.9709	0.0058	1.6203	1.1408
	23.0325	0.9613	0.0057	1.6293	1.144
	23.0497	0.9555	0.0059	1.6226	1.1393
	23.0672	0.9557	0.0059	1.6248	1.1381
	23.0847	0.9615	0.006	1.627	1.1388
	23.1018	0.9541	0.0062	1.6218	1.141
	23.1193	0.9587	0.006	1.6346	1.1474
	23.1368	0.9581	0.006	1.6241	1.1469
	23.1543	0.9625	0.0061	1.6263	1.1311
	23.1715	0.9875	0.006	1.6233	1.1405
	23.189	0.9858	0.0061	1.6293	1.1381
	23.2067	0.971	0.0061	1.6286	1.1332
	23.2238	0.9651	0.0061	1.6323	1.1437
	23.2413	0.9899	0.0062	1.6286	1.1492
	23.2588	0.9808	0.0061	1.6278	1.1344
	23.2763	0.9811	0.0062	1.6301	1.1472
	23.2938	0.9932	0.0062	1.6301	1.1388
	23.311	0.9852	0.0062	1.6316	1.1422
	23.3285	0.9944	0.0063	1.6323	1.1517
	23.346	0.9839	0.0062	1.6301	1.1376
	23.3632	0.9789	0.0063	1.6301	1.1454
	23.3807	0.9906	0.0063	1.6385	1.1547
	23.3983	0.9902	0.0064	1.6323	1.1522
	23.4158	0.9842	0.0065	1.6316	1.1403
	23.433	0.9889	0.0065	1.6308	1.1555
	23.4505	0.9941	0.0065	1.6377	1.1552
	23.468	1.0153	0.0065	1.6392	1.1432
	23.4852	1.0105	0.0066	1.6408	1.1547
	23.5027	1.006	0.0066	1.6431	1.1524
	23.5202	1.0008	0.0067	1.6377	1.1575
	23.5377	1.0003	0.0068	1.6439	1.1447
	23.5548	0.9999	0.0067	1.6416	1.1567
	23.5723	1.0107	0.007	1.6369	1.1598
	23.59	0.9974	0.0069	1.6346	1.158
	23.6072	1.0069	0.007	1.6369	1.1595
	23.6247	1.0149	0.007	1.6362	1.1707
	23.6422	1.0064	0.0071	1.6447	1.1484
	23.6597	1.0082	0.0071	1.6455	1.1514
	23.6768	1.014	0.0072	1.6385	1.1601
	23.6943	1.0339	0.0073	1.6408	1.1524
	23.7118	1.0248	0.0072	1.6431	1.1647
	23.7292	1.0333	0.0073	1.6431	1.1613
	23.7465	1.0405	0.0073	1.6455	1.1545
	23.764	1.0173	0.0073	1.6478	1.1683
	23.7813	1.0282	0.0074	1.6439	1.1676
	23.7988	1.0248	0.0075	1.6431	1.1629
	23.8163	1.0301	0.0075	1.6502	1.1527
	23.8338	1.0182	0.0075	1.651	1.1611
	23.851	1.0233	0.0076	1.6518	1.1634
	23.8685	1.0246	0.0076	1.647	1.1655
	23.886	1.0265	0.0077	1.6486	1.1514
	23.9033	1.0472	0.0077	1.6455	1.1575
	23.9208	1.0293	0.0078	1.6558	1.1545
	23.9382	1.0364	0.0078	1.6526	1.1621
	23.9555	1.0502	0.0079	1.655	1.1567
	23.973	1.0387	0.0079	1.6526	1.1652
	23.9905	1.0316	0.008	1.6494	1.1567
	24.008	1.0411	0.0081	1.659	1.1665
	24.0252	1.0564	0.0081	1.6534	1.1747
	24.0427	1.043	0.0083	1.655	1.176
	24.0602	1.0415	0.0083	1.6502	1.172
	24.0775	1.0413	0.0084	1.6542	1.1752
	24.095	1.044	0.0085	1.6614	1.1752
	24.1125	1.0546	0.0085	1.6582	1.1595
	24.1297	1.0602	0.0085	1.6614	1.1773
	24.1472	1.054	0.0087	1.6631	1.1792
	24.1647	1.0494	0.0087	1.6558	1.1642
	24.1818	1.0648	0.0087	1.6614	1.1689
	24.1993	1.071	0.0089	1.6647	1.1821
	24.2168	1.0704	0.0089	1.6606	1.1811
	24.2343	1.0562	0.0088	1.6598	1.1808
	24.2515	1.0607	0.0089	1.6622	1.1755
	24.2692	1.0718	0.0088	1.6606	1.1731
	24.2867	1.0729	0.0089	1.6721	1.1851
	24.3038	1.085	0.0089	1.6631	1.18
	24.3213	1.0782	0.0091	1.6663	1.1835
	24.3388	1.085	0.009	1.6614	1.1838
	24.3563	1.07	0.0091	1.6655	1.1678
	24.3735	1.0672	0.0093	1.6639	1.1691
	24.3913	1.0737	0.0093	1.6746	1.1773
	24.4088	1.0887	0.0094	1.6639	1.1884
	24.426	1.0712	0.0095	1.6721	1.1868
	24.4435	1.0763	0.0094	1.6672	1.1773
	24.461	1.0723	0.0095	1.6696	1.1702
	24.4785	1.0799	0.0096	1.6755	1.1736
	24.496	1.1016	0.0097	1.6746	1.1808
	24.5132	1.0803	0.0098	1.678	1.1779
	24.5307	1.1043	0.0099	1.6713	1.1792
	24.5483	1.0918	0.0099	1.678	1.1887
	24.5655	1.1081	0.01	1.678	1.1813
	24.583	1.0989	0.0102	1.6755	1.1851
	24.6005	1.1047	0.0102	1.6713	1.1911
	24.618	1.1025	0.0102	1.6672	1.1781
	24.6352	1.0859	0.0103	1.6696	1.1967
	24.6527	1.0857	0.0104	1.6705	1.1914
	24.6702	1.1178	0.0105	1.6746	1.1906
	24.6875	1.0938	0.0106	1.673	1.1843
	24.7048	1.1104	0.0106	1.6755	1.1945
	24.7223	1.1106	0.0106	1.6814	1.1928
	24.74	1.1011	0.0106	1.6806	1.1835
	24.7572	1.1208	0.0106	1.6857	1.1895
	24.7747	1.1265	0.0107	1.684	1.2046
	24.7922	1.1025	0.0107	1.69	1.1859
	24.8093	1.1197	0.0108	1.678	1.1838
	24.8268	1.1011	0.0109	1.6909	1.1984
	24.8443	1.1201	0.0109	1.6797	1.2
	24.8618	1.126	0.011	1.6874	1.1989
	24.8793	1.1325	0.011	1.6823	1.1846
	24.8968	1.1077	0.0111	1.6926	1.2015
	24.914	1.1111	0.0113	1.6935	1.1906
	24.9317	1.1199	0.0113	1.6831	1.19
	24.9492	1.1169	0.0115	1.6857	1.2015
	24.9663	1.1308	0.0115	1.6917	1.1884
	24.9838	1.1197	0.0117	1.6909	1.1865
	25.0013	1.1337	0.0117	1.69	1.1939
	25.0185	1.1435	0.0119	1.6935	1.2068
	25.036	1.141	0.012	1.6848	1.2012
	25.0535	1.1432	0.012	1.6952	1.1892
	25.071	1.141	0.0122	1.6988	1.1895
	25.0882	1.1258	0.0121	1.6961	1.2057
	25.1057	1.1311	0.0122	1.6979	1.2077
	25.1233	1.1403	0.0123	1.6926	1.2054
	25.1408	1.134	0.0125	1.6988	1.2094
	25.158	1.155	0.0135	1.6926	1.2068
	25.1755	1.1522	0.0127	1.7006	1.2066
	25.193	1.1388	0.0127	1.7014	1.1984
	25.2102	1.1356	0.0128	1.7023	1.2063
	25.2277	1.1356	0.0128	1.6961	1.2026
	25.2452	1.1637	0.0128	1.7023	1.2111
	25.2627	1.1391	0.0131	1.7014	1.2015
	25.2798	1.1563	0.013	1.7095	1.208
	25.2973	1.143	0.0131	1.6997	1.2091
	25.315	1.1565	0.0132	1.7068	1.2138
	25.3322	1.1445	0.0132	1.7114	1.2054
	25.3497	1.1671	0.0134	1.6988	1.1981
	25.3672	1.153	0.0135	1.705	1.2126
	25.3843	1.1705	0.0135	1.7105	1.2071
	25.4018	1.1692	0.0137	1.705	1.2017
	25.4193	1.1764	0.0138	1.7114	1.2234
	25.4368	1.1568	0.0139	1.7095	1.2046
	25.4542	1.163	0.014	1.7123	1.2049
	25.4715	1.1674	0.0142	1.7132	1.2015
	25.489	1.1527	0.0143	1.7059	1.2077
	25.5063	1.1766	0.0145	1.7132	1.2208
	25.5238	1.1809	0.0145	1.7141	1.2181
	25.5413	1.1635	0.0147	1.7123	1.2009
	25.5588	1.1648	0.0148	1.7105	1.2303
	25.576	1.1817	0.0148	1.7132	1.2184
	25.5935	1.1883	0.0151	1.7105	1.2222
	25.611	1.1614	0.015	1.7114	1.2117
	25.6283	1.1796	0.0152	1.7253	1.2043
	25.6458	1.1676	0.0154	1.7225	1.2246
	25.6632	1.1697	0.0155	1.7262	1.2132
	25.6805	1.1828	0.0155	1.7187	1.2306
	25.698	1.175	0.0156	1.731	1.2193
	25.7155	1.1716	0.0157	1.7272	1.219
	25.733	1.1782	0.0158	1.7358	1.2103
	25.7502	1.1815	0.0159	1.7426	1.2187
	25.7677	1.2002	0.016	1.7495	1.2285
	25.7852	1.2056	0.0161	1.7525	1.2117
	25.8025	1.1985	0.0163	1.7626	1.2237
	25.82	1.1935	0.0164	1.7606	1.2109
	25.8375	1.1968	0.0164	1.7688	1.2181
	25.8547	1.2013	0.0167	1.7741	1.2303
	25.8722	1.1836	0.0166	1.7869	1.2342
	25.8897	1.1968	0.0167	1.7946	1.2285
	25.9072	1.2019	0.017	1.8013	1.2355
	25.9243	1.2142	0.0171	1.8013	1.2161
	25.9418	1.2145	0.0172	1.799	1.2132
	25.9593	1.2053	0.0174	1.8184	1.2208
	25.9768	1.2102	0.0176	1.8219	1.217
	25.9942	1.2025	0.0178	1.8208	1.2339
	26.0117	1.1935	0.0178	1.8243	1.2339
	26.0292	1.1913	0.0179	1.8339	1.2243
	26.0465	1.2088	0.0181	1.8351	1.2276
	26.0638	1.1985	0.0182	1.8412	1.2342
	26.0813	1.2013	0.0185	1.8424	1.2309
	26.0988	1.2036	0.0186	1.8499	1.2382
	26.116	1.2122	0.0187	1.8549	1.2228
	26.1335	1.2255	0.0188	1.8652	1.2205
	26.151	1.2237	0.0191	1.8665	1.2413
	26.1685	1.2065	0.019	1.8613	1.2273
	26.1858	1.2366	0.0192	1.8678	1.2388
	26.2033	1.2198	0.0193	1.8691	1.241
	26.2208	1.2222	0.0195	1.8718	1.2401
	26.238	1.2142	0.0197	1.8718	1.2279
	26.2555	1.237	0.0198	1.8705	1.2438
	26.273	1.226	0.02	1.8731	1.2327
	26.2905	1.2183	0.0201	1.8798	1.2243
	26.308	1.2266	0.0203	1.8771	1.2373
	26.3252	1.2243	0.0204	1.8705	1.2276
	26.3427	1.23	0.0205	1.8718	1.2267
	26.3602	1.2318	0.0206	1.8731	1.2312
	26.3777	1.2336	0.0208	1.8811	1.2385
	26.395	1.2456	0.0211	1.8825	1.2306
	26.4125	1.2272	0.0211	1.8784	1.2297
	26.4298	1.2278	0.0214	1.8771	1.2352
	26.4472	1.2266	0.0215	1.8718	1.2285
	26.4647	1.2456	0.0217	1.8798	1.2294
	26.4822	1.2312	0.0219	1.8784	1.2441
	26.4997	1.2342	0.0219	1.8784	1.2435
	26.5168	1.2545	0.0221	1.8838	1.2466
	26.5343	1.2363	0.0222	1.8731	1.2548
	26.5518	1.2516	0.0223	1.8731	1.246
	26.5692	1.2382	0.0228	1.8771	1.2523
	26.5867	1.2376	0.0228	1.8744	1.2466
	26.6042	1.245	0.0229	1.8758	1.2491
	26.6215	1.2416	0.0233	1.8744	1.2373
	26.6388	1.2704	0.0234	1.8744	1.2398
	26.6563	1.2574	0.0235	1.8678	1.2438
	26.6738	1.2497	0.0236	1.8798	1.2407
	26.691	1.2593	0.0239	1.8705	1.2574
	26.7085	1.2619	0.0241	1.8852	1.2558
	26.726	1.2625	0.0243	1.8784	1.2472
	26.7432	1.2818	0.0244	1.8705	1.2469
	26.7608	1.2671	0.0246	1.8691	1.2564
	26.7783	1.2561	0.0248	1.8665	1.2583
	26.7958	1.2554	0.0249	1.8652	1.2599
	26.813	1.2567	0.025	1.8784	1.2441
	26.8305	1.258	0.0253	1.8731	1.2612
	26.848	1.2818	0.0255	1.8771	1.251
	26.8652	1.2754	0.0257	1.8639	1.2586
	26.8827	1.2684	0.0259	1.8718	1.2619
	26.9002	1.2674	0.026	1.8652	1.2438
	26.9177	1.2842	0.0263	1.8705	1.2447
	26.9348	1.2908	0.0264	1.8731	1.2599
	26.9525	1.2932	0.0265	1.8639	1.2625
	26.97	1.2691	0.0267	1.8678	1.2619
	26.9872	1.2694	0.0269	1.8626	1.2622
	27.0047	1.2835	0.0271	1.8665	1.245
	27.0222	1.2939	0.0274	1.8705	1.2545
	27.0397	1.2825	0.0276	1.8626	1.2513
	27.0572	1.2832	0.0278	1.8626	1.2583
	27.0743	1.2724	0.028	1.8678	1.2674
	27.0918	1.2835	0.0283	1.8639	1.257
	27.1093	1.307	0.0286	1.8613	1.2648
	27.1265	1.2918	0.0288	1.8678	1.2677
	27.1442	1.3059	0.029	1.8678	1.27
	27.1617	1.2904	0.0292	1.8588	1.2638
	27.1792	1.2842	0.0293	1.8639	1.2542
	27.1963	1.3078	0.0297	1.8652	1.2707
	27.2138	1.318	0.0299	1.8549	1.2671
	27.2313	1.288	0.03	1.8613	1.2625
	27.2485	1.2856	0.0302	1.8626	1.2491
	27.266	1.3132	0.0304	1.8562	1.2526
	27.2835	1.307	0.0305	1.8549	1.2523
	27.301	1.3154	0.0307	1.8626	1.251
	27.3182	1.302	0.0311	1.8549	1.2651
	27.3358	1.3096	0.0312	1.8601	1.2737
	27.3533	1.2978	0.0314	1.8588	1.2558
	27.3708	1.3006	0.0317	1.8613	1.2658
	27.388	1.3217	0.032	1.8549	1.257
	27.4055	1.3307	0.0322	1.8524	1.2737
	27.423	1.3357	0.0324	1.8575	1.2727
	27.4405	1.3357	0.0327	1.8601	1.2583
	27.4577	1.311	0.0327	1.8575	1.2697
	27.4752	1.3056	0.0332	1.8512	1.2645
	27.4927	1.3092	0.0334	1.8575	1.2596
	27.5102	1.3092	0.0334	1.8588	1.275
	27.5275	1.33	0.034	1.8549	1.2671
	27.545	1.3221	0.034	1.8461	1.2774
	27.5625	1.3349	0.0344	1.8474	1.2694
	27.5797	1.3106	0.0346	1.8512	1.278
	27.5972	1.3415	0.0349	1.8499	1.276
	27.6147	1.3088	0.0351	1.8537	1.2707
	27.6322	1.3443	0.0355	1.8474	1.2609
	27.6493	1.3202	0.0356	1.8449	1.2674
	27.6668	1.3198	0.0361	1.8486	1.2645
	27.6843	1.333	0.0362	1.8474	1.2811
	27.7015	1.3247	0.0366	1.8486	1.2831
	27.7192	1.338	0.0366	1.8424	1.2841
	27.7367	1.3251	0.037	1.8486	1.278
	27.7542	1.3254	0.0372	1.8424	1.2619
	27.7713	1.3443	0.0377	1.8499	1.2628
	27.7888	1.3435	0.0378	1.8499	1.2641
	27.8063	1.355	0.038	1.8537	1.271
	27.8238	1.3607	0.0386	1.8461	1.2807
	27.841	1.3558	0.0387	1.8449	1.2774
	27.8585	1.357	0.0391	1.8499	1.2841
	27.876	1.3435	0.039	1.8424	1.2804
	27.8935	1.3431	0.0397	1.8437	1.278
	27.911	1.3542	0.0397	1.8424	1.2707
	27.9283	1.338	0.0399	1.8512	1.272
	27.9458	1.3466	0.0405	1.8461	1.2697
	27.9632	1.3423	0.0406	1.8449	1.2807
	27.9807	1.3431	0.0411	1.8339	1.2824
	27.998	1.3486	0.0412	1.8412	1.2914
	28.0155	1.3735	0.0416	1.8351	1.2767
	28.033	1.3586	0.042	1.8339	1.2855
	28.0505	1.3619	0.0424	1.8449	1.277
	28.0677	1.355	0.0425	1.8461	1.2737
	28.0852	1.357	0.0429	1.8351	1.2879
	28.1027	1.3656	0.0431	1.8327	1.2872
	28.12	1.3781	0.0437	1.8387	1.2924
	28.1375	1.3656	0.0442	1.8327	1.2767
	28.1548	1.3538	0.0442	1.8315	1.2949
	28.1723	1.357	0.0445	1.8412	1.2787
	28.1897	1.357	0.0451	1.8339	1.2824
	28.2072	1.3526	0.0454	1.8267	1.2977
	28.2247	1.357	0.0459	1.84	1.2777
	28.2422	1.3889	0.0462	1.8339	1.2831
	28.2593	1.3731	0.0464	1.8339	1.2865
	28.2768	1.3941	0.0468	1.8327	1.2963
	28.2943	1.3677	0.047	1.8267	1.2886
	28.3118	1.366	0.0476	1.8267	1.2838
	28.3292	1.3968	0.048	1.8291	1.2994
	28.3465	1.3743	0.0483	1.8231	1.3012
	28.364	1.3664	0.0486	1.8219	1.2977
	28.3813	1.3781	0.0488	1.8291	1.2859
	28.3988	1.4057	0.0493	1.8231	1.2838
	28.4163	1.3906	0.0501	1.8291	1.2966
	28.4338	1.3846	0.0503	1.8243	1.2903
	28.4513	1.3828	0.0506	1.8184	1.2998
	28.4685	1.3752	0.0506	1.8219	1.2903
	28.486	1.3781	0.0515	1.8173	1.2886
	28.5035	1.3846	0.0519	1.8279	1.2907
	28.521	1.4044	0.0519	1.8173	1.2841
	28.5382	1.395	0.0525	1.8255	1.3023
	28.5557	1.4121	0.0527	1.8279	1.2862
	28.5733	1.3928	0.0534	1.8184	1.2966
	28.5908	1.4076	0.0538	1.8161	1.3083
	28.6083	1.3999	0.054	1.8196	1.3055
	28.6255	1.3858	0.0544	1.8115	1.2893
	28.643	1.3893	0.0549	1.8219	1.2896
	28.6605	1.3889	0.0556	1.8161	1.2956
	28.678	1.3902	0.0561	1.8103	1.2924
	28.6955	1.3999	0.0563	1.8219	1.3069
	28.7127	1.3876	0.0567	1.8138	1.2984
	28.7302	1.4154	0.0574	1.8173	1.3116
	28.7477	1.4039	0.0575	1.8126	1.3131
	28.765	1.4012	0.0584	1.8208	1.3012
	28.7825	1.4126	0.0588	1.8219	1.3008
	28.8	1.4191	0.0591	1.8092	1.3149
	28.8173	1.4238	0.0592	1.8115	1.3023
	28.8347	1.4048	0.0597	1.8208	1.3171
	28.8522	1.4039	0.0601	1.8115	1.3164
	28.8697	1.4386	0.0608	1.8196	1.3142
	28.8872	1.4085	0.0611	1.8103	1.3098
	28.9043	1.4126	0.0614	1.8115	1.2998
	28.9218	1.4154	0.062	1.8092	1.3065
	28.9393	1.4126	0.0622	1.8058	1.3023
	28.9567	1.4094	0.0626	1.8035	1.3083
	28.9742	1.4112	0.0629	1.8069	1.3048
	28.9917	1.4318	0.0634	1.8149	1.3204
	29.009	1.4214	0.0639	1.8058	1.3208
	29.0265	1.414	0.0641	1.8173	1.3182
	29.0438	1.448	0.0651	1.8138	1.3073
	29.0613	1.4135	0.065	1.8046	1.3087
	29.0788	1.4266	0.0656	1.8024	1.3091
	29.0963	1.4381	0.0663	1.8092	1.3208
	29.1135	1.4475	0.0666	1.8138	1.32
	29.131	1.4505	0.0675	1.8103	1.3037
	29.1485	1.4238	0.0678	1.8035	1.316
	29.166	1.455	0.0681	1.8103	1.3189
	29.1833	1.4256	0.0685	1.8058	1.3145
	29.2007	1.447	0.0693	1.8001	1.3178
	29.2182	1.428	0.0698	1.799	1.3275
	29.2355	1.4416	0.07	1.8013	1.3076
	29.253	1.4596	0.0711	1.8001	1.3287
	29.2705	1.4328	0.0712	1.8058	1.3156
	29.288	1.4275	0.0715	1.8046	1.3268
	29.3052	1.4309	0.0724	1.799	1.308
	29.3227	1.4658	0.0731	1.8058	1.3153
	29.3402	1.4391	0.0733	1.8035	1.3275
	29.3575	1.4338	0.0736	1.799	1.3164
	29.375	1.4627	0.0746	1.808	1.3123
	29.3923	1.4445	0.0746	1.7979	1.3138
	29.4098	1.4352	0.0752	1.8069	1.3351
	29.4272	1.4416	0.0762	1.8046	1.3156
	29.4447	1.4445	0.0762	1.808	1.3208
	29.4622	1.452	0.0769	1.7979	1.3138
	29.4797	1.4643	0.0774	1.8024	1.3105
	29.4968	1.47	0.0779	1.7946	1.334
	29.5143	1.4726	0.0786	1.8024	1.3164
	29.5318	1.4817	0.0792	1.7968	1.334
	29.5493	1.4566	0.0799	1.8001	1.3382
	29.5667	1.456	0.0806	1.8046	1.3386
	29.584	1.4833	0.0812	1.7946	1.3351
	29.6015	1.4545	0.0818	1.7979	1.3279
	29.6188	1.4545	0.0823	1.7913	1.3321
	29.6363	1.4909	0.083	1.799	1.3401
	29.6538	1.4555	0.0833	1.799	1.3325
	29.6713	1.453	0.0842	1.8013	1.3212
	29.6885	1.4648	0.0851	1.7957	1.3386
	29.706	1.492	0.0855	1.8069	1.3208
	29.7235	1.4586	0.0865	1.7968	1.3234
	29.741	1.4617	0.0864	1.8001	1.3405
	29.7583	1.4844	0.0872	1.7957	1.3271
	29.7757	1.47	0.0884	1.7924	1.3197
	29.7932	1.4637	0.0886	1.7935	1.3417
	29.8108	1.471	0.0893	1.799	1.3215
	29.828	1.4695	0.0898	1.799	1.3245
	29.8455	1.5061	0.0906	1.799	1.3245
	29.863	1.4731	0.0911	1.7946	1.3401
	29.8802	1.5106	0.0917	1.7946	1.3398
	29.8977	1.5044	0.0925	1.7979	1.3359
	29.9152	1.4904	0.0931	1.7902	1.3256
	29.9327	1.4844	0.0937	1.8013	1.3253
	29.95	1.501	0.0952	1.7902	1.3444
	29.9673	1.5124	0.0958	1.7979	1.3437
	29.9848	1.5112	0.0958	1.7946	1.3421
	30.0025	1.4811	0.0964	1.7902	1.3325
	30.0197	1.4769	0.0973	1.7957	1.3444
	30.0372	1.5118	0.0983	1.7946	1.3279
	30.0547	1.4849	0.0995	1.7891	1.3417
	30.0722	1.5153	0.0995	1.7869	1.3472
	30.0893	1.4909	0.1005	1.7869	1.3556
	30.1068	1.5021	0.1011	1.7946	1.3386
	30.1243	1.497	0.1018	1.799	1.3535
	30.1418	1.5182	0.1025	1.7957	1.3564
	30.159	1.492	0.104	1.7913	1.3374
	30.1765	1.5141	0.1046	1.7858	1.346
	30.1942	1.5241	0.105	1.7891	1.3576
	30.2117	1.5078	0.1063	1.7869	1.3347
	30.2288	1.5055	0.107	1.7946	1.3363
	30.2463	1.5061	0.1076	1.7858	1.3568
	30.2638	1.4937	0.1087	1.7935	1.3608
	30.281	1.4982	0.1093	1.7869	1.3551
	30.2985	1.5205	0.1105	1.7902	1.3508
	30.316	1.5078	0.111	1.7935	1.3568
	30.3335	1.5015	0.1123	1.7913	1.3417
	30.351	1.5038	0.1122	1.7891	1.3508
	30.3682	1.5004	0.1129	1.7935	1.3444
	30.3858	1.5448	0.1143	1.7979	1.3523
	30.4033	1.5454	0.115	1.7891	1.356
	30.4208	1.5241	0.1156	1.788	1.3653
	30.438	1.5118	0.1171	1.788	1.3472
	30.4555	1.5106	0.1174	1.7957	1.3433
	30.473	1.5411	0.118	1.7858	1.3535
	30.4902	1.517	0.1187	1.7913	1.3604
	30.5077	1.5182	0.1195	1.7935	1.3452
	30.5252	1.5083	0.1208	1.7946	1.367
	30.5427	1.5247	0.1221	1.7935	1.3653
	30.5598	1.5492	0.1222	1.7869	1.3547
	30.5775	1.5205	0.1229	1.7847	1.3556
	30.595	1.5265	0.1244	1.7935	1.3468
	30.6125	1.5337	0.1259	1.7869	1.3699
	30.6297	1.5392	0.1263	1.7957	1.3699
	30.6472	1.5182	0.1276	1.7957	1.3608
	30.6647	1.5511	0.1282	1.7869	1.3556
	30.6822	1.5253	0.1289	1.7913	1.348
	30.6993	1.5319	0.1297	1.7979	1.3711
	30.7168	1.553	0.1309	1.7826	1.3496
	30.7343	1.5368	0.132	1.7935	1.3707
	30.7518	1.5343	0.1337	1.7924	1.3753
	30.7692	1.5473	0.1346	1.7847	1.3736
	30.7867	1.5492	0.1349	1.7891	1.35
	30.8042	1.5265	0.136	1.7869	1.377
	30.8215	1.538	0.1368	1.7847	1.3787
	30.8388	1.5685	0.1385	1.7924	1.3539
	30.8563	1.5705	0.1396	1.7902	1.3715
	30.8738	1.546	0.1404	1.7913	1.3608
	30.891	1.5386	0.142	1.7837	1.3694
	30.9085	1.5632	0.1421	1.7957	1.3547
	30.926	1.5724	0.1431	1.7858	1.362
	30.9435	1.5435	0.1443	1.7869	1.3649
	30.9608	1.5705	0.1454	1.7902	1.377
	30.9783	1.5442	0.1478	1.7858	1.3661
	30.9958	1.5738	0.1484	1.7935	1.377
	31.0132	1.5404	0.1497	1.7815	1.3834
	31.0305	1.5568	0.1499	1.7847	1.36
	31.048	1.5785	0.152	1.7804	1.3724
	31.0655	1.5805	0.1535	1.7957	1.3715
	31.083	1.5511	0.1538	1.7913	1.36
	31.1002	1.5711	0.1554	1.7913	1.3808
	31.1177	1.5846	0.1568	1.7826	1.3804
	31.1352	1.5448	0.1574	1.7815	1.3829
	31.1527	1.5832	0.1589	1.7794	1.3637
	31.17	1.5523	0.1601	1.7891	1.3821
	31.1875	1.5632	0.1613	1.7858	1.3817
	31.2048	1.5652	0.1633	1.7858	1.3674
	31.2223	1.5798	0.1642	1.7815	1.3674
	31.2397	1.5658	0.1657	1.7783	1.3799
	31.2572	1.597	0.1676	1.7826	1.3825
	31.2747	1.5771	0.1679	1.7826	1.3894
	31.2922	1.5665	0.1689	1.7847	1.3907
	31.3093	1.5914	0.1702	1.7815	1.3799
	31.3268	1.5632	0.1714	1.7891	1.3925
	31.3443	1.5738	0.174	1.7913	1.389
	31.3618	1.5921	0.1755	1.7924	1.3694
	31.3792	1.5991	0.1762	1.7891	1.3817
	31.3965	1.5645	0.178	1.7869	1.3842
	31.414	1.5652	0.1791	1.7891	1.3778
	31.4317	1.5685	0.1815	1.7837	1.3912
	31.4488	1.5942	0.1824	1.7783	1.3711
	31.4663	1.5751	0.1835	1.7891	1.3847
	31.4838	1.6034	0.185	1.7815	1.3804
	31.5013	1.5805	0.1862	1.7837	1.3947
	31.5185	1.5785	0.1877	1.7815	1.392
	31.536	1.5812	0.1902	1.7826	1.3964
	31.5535	1.6013	0.1902	1.7935	1.374
	31.571	1.6128	0.1924	1.7847	1.3821
	31.5882	1.5825	0.1936	1.799	1.3778
	31.6057	1.607	0.1962	1.799	1.3995
	31.6233	1.5744	0.1965	1.788	1.3829
	31.6408	1.5956	0.199	1.7924	1.3916
	31.658	1.6216	0.1993	1.7913	1.4013
	31.6755	1.5998	0.2025	1.7935	1.4
	31.693	1.5846	0.2025	1.7924	1.4013
	31.7105	1.5894	0.2057	1.8024	1.3868
	31.7277	1.6027	0.2072	1.7902	1.3791
	31.7452	1.6135	0.2093	1.7913	1.3877
	31.7627	1.6231	0.21	1.7902	1.3907
	31.7802	1.5852	0.2109	1.788	1.3877
	31.7973	1.5866	0.2129	1.7913	1.3838
	31.815	1.6063	0.2141	1.7946	1.4063
	31.8325	1.6194	0.2156	1.7935	1.4027
	31.85	1.588	0.218	1.7869	1.3885
	31.8672	1.5991	0.2206	1.7913	1.3969
	31.8847	1.5935	0.221	1.7968	1.4013
	31.9022	1.6063	0.2239	1.799	1.3995
	31.9197	1.6013	0.2241	1.8001	1.4013
	31.9368	1.5866	0.2272	1.7968	1.3829
	31.9543	1.5956	0.228	1.7891	1.3868
	31.9718	1.5977	0.2295	1.7858	1.3977
	31.9893	1.6231	0.231	1.7957	1.3881
	32.0067	1.6091	0.2341	1.7968	1.3881
	32.0242	1.5942	0.2348	1.788	1.4067
	32.0417	1.6084	0.2383	1.7783	1.3838
	32.059	1.6099	0.24	1.7924	1.3942
	32.0763	1.5942	0.2422	1.7847	1.4085
	32.0938	1.6099	0.2426	1.7847	1.4094
	32.1113	1.6209	0.2441	1.7891	1.3964
	32.1288	1.6034	0.2469	1.7869	1.4013
	32.146	1.6128	0.2477	1.7891	1.4053
	32.1635	1.6261	0.2514	1.7924	1.4049
	32.181	1.6329	0.2519	1.7869	1.4009
	32.1985	1.6314	0.2545	1.7968	1.4067
	32.2158	1.6027	0.2558	1.7979	1.414
	32.2333	1.5984	0.2597	1.7858	1.4004
	32.2507	1.6027	0.2602	1.788	1.3977
	32.2682	1.6375	0.2617	1.7913	1.4
	32.2855	1.6164	0.2639	1.788	1.4031
	32.303	1.6375	0.2674	1.7869	1.4
	32.3205	1.5984	0.2691	1.7968	1.4072
	32.338	1.612	0.2703	1.788	1.3912
	32.3552	1.6246	0.2735	1.7858	1.414
	32.3727	1.6041	0.2767	1.7968	1.42
	32.3902	1.6048	0.2766	1.7858	1.3947
	32.4077	1.6291	0.2796	1.7847	1.396
	32.425	1.6246	0.2819	1.788	1.4205
	32.4423	1.6063	0.2851	1.7913	1.4122
	32.4598	1.6077	0.287	1.7957	1.4135
	32.4775	1.6276	0.2878	1.7902	1.4035
	32.4947	1.6041	0.2902	1.7815	1.4228
	32.5122	1.6291	0.2948	1.7826	1.4053
	32.5297	1.6091	0.2971	1.7891	1.4085
	32.5472	1.6106	0.2974	1.7815	1.4009
	32.5643	1.6253	0.2992	1.7804	1.4135
	32.5818	1.6194	0.3035	1.7869	1.4219
	32.5993	1.6268	0.3042	1.7869	1.4158
	32.6168	1.6186	0.3072	1.7837	1.4252
	32.634	1.6406	0.3111	1.7869	1.3964
	32.6515	1.6344	0.3127	1.7891	1.3982
	32.6692	1.6508	0.3164	1.7858	1.3986
	32.6867	1.6306	0.3165	1.7935	1.4186
	32.7038	1.6194	0.3199	1.788	1.4186
	32.7213	1.6314	0.323	1.7869	1.4004
	32.7388	1.6398	0.3252	1.7837	1.3986
	32.7563	1.6216	0.3275	1.7869	1.4122
	32.7735	1.6172	0.3301	1.7891	1.4196
	32.791	1.6194	0.3321	1.7869	1.4027
	32.8085	1.6383	0.3372	1.7794	1.4228
	32.826	1.6477	0.3393	1.7815	1.4266
	32.8432	1.6179	0.3405	1.7815	1.4135
	32.8608	1.65	0.3452	1.7847	1.4113
	32.8783	1.6291	0.3476	1.7804	1.4081
	32.8958	1.6383	0.3498	1.7826	1.4094
	32.913	1.6276	0.3539	1.788	1.429
	32.9305	1.6646	0.3557	1.7924	1.4205
	32.948	1.6654	0.3567	1.7858	1.4299
	32.9655	1.6453	0.359	1.788	1.4182
	32.983	1.6477	0.3641	1.7847	1.4295
	33.0002	1.6223	0.3652	1.7847	1.4094
	33.0177	1.6164	0.3687	1.7902	1.4196
	33.0352	1.6414	0.3694	1.7891	1.4318
	33.0527	1.6646	0.3736	1.7869	1.4219
	33.0702	1.6437	0.3731	1.7902	1.4205
	33.0875	1.6367	0.3749	1.7891	1.4154
	33.1048	1.6337	0.3786	1.7847	1.4357
	33.1223	1.6654	0.3802	1.7924	1.4172
	33.14	1.667	0.3843	1.7924	1.4299
	33.1572	1.6276	0.385	1.7935	1.4135
	33.1747	1.6646	0.3858	1.7935	1.4191
	33.1922	1.6646	0.3884	1.7913	1.4219
	33.2097	1.6445	0.3925	1.7858	1.4122
	33.2268	1.6383	0.3951	1.7902	1.42
	33.2443	1.6391	0.3955	1.799	1.4328
	33.2618	1.6662	0.3989	1.7957	1.4113
	33.2793	1.6238	0.4	1.7979	1.4122
	33.2965	1.6367	0.3998	1.7858	1.4391
	33.314	1.6429	0.404	1.7946	1.4266
	33.3317	1.6737	0.4053	1.7858	1.4406
	33.3492	1.6524	0.4056	1.7957	1.4177
	33.3667	1.6453	0.4095	1.7946	1.4411
	33.3838	1.6276	0.4085	1.7858	1.4314
	33.4013	1.6469	0.4098	1.7847	1.4257
	33.4188	1.6728	0.4139	1.7869	1.442
	33.4363	1.6383	0.414	1.7891	1.4357
	33.4535	1.6367	0.4184	1.7858	1.4333
	33.471	1.6703	0.4188	1.7869	1.4415
	33.4885	1.6484	0.4186	1.7858	1.4196
	33.506	1.672	0.4216	1.7858	1.4367
	33.5233	1.672	0.4254	1.7935	1.421
	33.5408	1.6637	0.4267	1.788	1.443
	33.5583	1.6754	0.4287	1.7847	1.4238
	33.5757	1.6492	0.4279	1.7869	1.4214
	33.5932	1.6484	0.4304	1.7935	1.4415
	33.6105	1.6556	0.4324	1.7957	1.4357
	33.628	1.6406	0.4344	1.7869	1.4214
	33.6455	1.6605	0.4368	1.7858	1.4224
	33.663	1.6484	0.435	1.7935	1.4333
	33.6805	1.6822	0.4378	1.7913	1.4238
	33.6977	1.6822	0.4393	1.7869	1.4271
	33.7152	1.6445	0.4419	1.7913	1.4372
	33.7327	1.6654	0.4458	1.788	1.421
	33.7502	1.6621	0.4486	1.7935	1.4391
	33.7673	1.6508	0.4499	1.799	1.4285
	33.7848	1.6662	0.448	1.7869	1.4347
	33.8025	1.6703	0.4528	1.799	1.4465
	33.82	1.6429	0.4537	1.7869	1.4372
	33.8372	1.6646	0.4527	1.7946	1.4381
	33.8547	1.6839	0.4557	1.788	1.449
	33.8722	1.6589	0.4582	1.7891	1.4247
	33.8897	1.6556	0.4618	1.7946	1.453
	33.9072	1.6899	0.4635	1.7847	1.444
	33.9243	1.6621	0.4652	1.788	1.4485
	33.9418	1.6524	0.4655	1.7924	1.4266
	33.9593	1.6629	0.4688	1.8001	1.4435
	33.9768	1.6524	0.4676	1.7913	1.4252
	33.9942	1.65	0.4738	1.7902	1.449
	34.0117	1.6822	0.4752	1.799	1.4401
	34.0292	1.6556	0.4728	1.7902	1.4495
	34.0465	1.6969	0.4784	1.7902	1.4372
	34.064	1.654	0.4792	1.799	1.4276
	34.0817	1.667	0.4794	1.7979	1.4247
	34.0988	1.7032	0.4831	1.7968	1.4276
	34.1163	1.6564	0.4845	1.7913	1.4545
	34.1338	1.6987	0.4877	1.8001	1.429
	34.1513	1.6908	0.485	1.8001	1.4386
	34.1688	1.6564	0.4919	1.7935	1.4352
	34.186	1.6629	0.4888	1.7913	1.4445
	34.2035	1.6745	0.4923	1.7902	1.4525
	34.221	1.7005	0.4953	1.8001	1.445
	34.2385	1.689	0.4979	1.8001	1.4333
	34.2557	1.7041	0.5007	1.7913	1.4328
	34.2733	1.7086	0.4977	1.7924	1.4376
	34.2907	1.7122	0.5008	1.7924	1.4357
	34.3083	1.6847	0.5044	1.7979	1.4535
	34.3255	1.6978	0.5039	1.799	1.4357
	34.343	1.7196	0.5047	1.8001	1.4372
	34.3605	1.7178	0.5066	1.7913	1.4401
	34.378	1.7077	0.5098	1.7979	1.452
	34.3952	1.7485	0.5132	1.7979	1.4396
	34.4127	1.7731	0.5116	1.7913	1.4626
	34.4302	1.7784	0.5154	1.799	1.4545
	34.4477	1.7752	0.5177	1.7913	1.4357
	34.4652	1.7525	0.5183	1.7979	1.4611
	34.4823	1.8105	0.5212	1.7946	1.4565
	34.5	1.7849	0.5179	1.7946	1.4601
	34.5175	1.8014	0.5197	1.7935	1.454
	34.5348	1.8128	0.5226	1.7946	1.4545
	34.5522	1.7958	0.5227	1.799	1.4642
	34.5697	1.8094	0.5257	1.8001	1.4637
	34.5872	1.7925	0.5286	1.799	1.4637
	34.6047	1.8245	0.5286	1.7946	1.4367
	34.6218	1.8415	0.532	1.7946	1.4425
	34.6393	1.8489	0.5314	1.7968	1.448
	34.6568	1.8464	0.5331	1.8024	1.454
	34.6743	1.8464	0.5333	1.7935	1.4596
	34.6917	1.8128	0.5387	1.7924	1.4401
	34.7092	1.8128	0.5415	1.7968	1.4626
	34.7265	1.8477	0.5381	1.8001	1.4535
	34.7442	1.8163	0.5439	1.8035	1.442
	34.7615	1.8094	0.5438	1.7957	1.4689
	34.7788	1.806	0.5421	1.7979	1.4683
[truncated: 3,118 more rows]

## Sheet: Figure 4a-b
Figure 4a
	[CuSO4]	Wt					1727					1728-29					1727-28-29					Complemented
	0	4.2	4.4	4.3	4	4.2	3.9	3.5	4.1	4.3	4.6	3.8	3.5	4	3.8	3.6	3.6	3.6	3.8	3.8	3.6	3.6	3.5	4
	2	2.2	2	2	2.1	2	0.5	0.5	0.6	0.5	0.5	1.6	1.8	1.8	1.6	1.8	1	0.7	0.9	0.5	0.5	2.2	1.3	1.4	1.6	2
Figure 4b
	[CuSO4]	Wt					1727					1728-29					1727-28-29					Complemented
	0	3.7	3.1	3.7	3.7	3.8	3.7	3.7	3.6	3.3	3.5	3.3	2.8	3.3	3.3	3	3.3	3.3	3.1	3	3.8	2.9	3.3	3
	2	0.6	0.8	0.8	0.8	0.8	0.09	0.09	0.09	0.09	0.1	0.5	0.4	0.7	0.6	0.6	0.2	0.09	0.09	0.09	0.1	0.6	0.6	0.8	0.6	0.6

## Sheet: Figure 4c
	Wt	bp1727	bp1728-bp1729	bp1727-bp1728-bp1729	Complemented
	41.7973	32.2657	40	16.8591	54.6448
	44.3051	38.1969	21.9608	20.3233	41.8944
	47.2309	31.0795	24.7059	9.69977	52.459
	47.4399	35.8244	37.2549	21.709	50.2732

## Sheet: Figure 4d
	Time (hours)	Wt						1727-28-29						Complemented
	1	17.3684	15.7895	18.9474	17.2105	16.8947	23.6842	12.9032	8.3871	9.67742	10.4839	7.58064	9.15323	16.2593	13.8889	14.8889	20.4444	16.5185	21.4815
	3	9.47368	10.2632	10.2632	13.8158	11.7632	17.8421	5.60484	4.15323	5.64516	4.03226	6.93548	5.96774	14.8148	8.88889	16.2963	16.2963

## Sheet: Figure 4e
	Lung	Time (day)	Wt				1727-28-29
		D0	59000	31500	61500		50000	69000	64000
		D4	9250000	7500000	13200000	7250000	14700000	23900000	28200000	17500000
		D7	2450000	1865000	3435000	1700000	2180000	3450000	2555000	2040000	1800000
		D14	9800	15550	900	5150	3050	13466.7	16300	11400	1700
		D21	400	100	0	300	0	400	0	0	0
	Nose	Time (day)	Wt				1727-28-29
		D0	118000	61000	67500		62000	102000	140000
		D4	180000	600000	665000	400000	560000	1315000	1035000	1020000
		D7	550000	870000	545000	650000	415000	665000	645000	850000	740000
		D14	82500	21300	15333.3	95000	10250	25100	15666.7	41000	30900
		D21	12100	4700	1900	950	0	0	300	400	0

## Sheet: Figure 5a
		Cu			Fe
	Apo CopZ	0.019175	0.0127188	0.0137363	0.0143599	0.0132111	0.0252734
	CopZ + Fe	0.00992064	0.0133929	0.0114087	0.985663	0.980063	0.974462
	CopZ + Cu	3.37917	3.00898	2.70754	0.031922	0.0386425	0.0414427

## Sheet: Figure 5b-c
	minutes	0	100 µM	500 µM	1 mM	1.5 mM	2 mM		minutes	0	100 µM	250 µM	500µM	750 µM	1 mM		[S] (M)	V (M/S)
	0	-0.00685	0.0058	0.0055	-0.0009	0.0003	0.0016		0	-0.0005	0.00075	0.0011	-0.0023	-0.00275	-0.00095		0	1.6129e-09	2.68817e-10
	0.4	-0.01865	0.01555	0.0121	-0.0002	0.0002	0.00255		0.4	-0.00045	0.0015	0.00225	-0.0073	-0.0059	-0.0012		0.0001	1.88172e-08	1.66667e-08
	0.8	-0.02065	0.0202	0.0152	0.00235	-0.0001	0.00105		0.8	-0.0015	0.00045	0.00095	-0.01155	-0.00655	0		0.00025	4.00538e-08
	1.2	-0.01565	0.0205	0.01655	0.0019	-0.00075	0.0009		1.2	-0.00315	-0.00045	-5e-05	-0.01345	-0.0079	0.0002		0.0005	6.47849e-08	7.15054e-08
	1.6	-0.01465	0.0211	0.0168	0.00055	-0.00155	0.00105		1.6	-0.002	-0.00115	-0.00015	-0.015	-0.01015	0.00045		0.00075	9.05914e-08
	2	-0.01555	0.02225	0.0189	0.0001	-0.00195	0.00165		2	-0.1328	-0.1364	-0.1371	-0.1542	-0.14705	-0.13995		0.001	9.94624e-08	1.08065e-07
	2.4	-0.01535	0.0226	0.0203	-0.0003	-0.00245	0.00135		2.4	-0.26605	-0.2722	-0.27955	-0.3036	-0.2953	-0.2897		0.0015	1.23118e-07
	2.8	-0.0158	0.0259	0.0206	-0.0014	-0.003	-0.00035		2.8	-0.26725	-0.2754	-0.2881	-0.32225	-0.3164	-0.3071		0.002	1.32258e-07
	3.2	-0.0144	0.02805	0.02105	-0.00245	-0.0025	0.0012		3.2	-0.26895	-0.2801	-0.2953	-0.33625	-0.3331	-0.32305
	3.6	-0.1202	-0.06665	-0.11615	-0.12565	-0.1504	-0.1518		3.6	-0.27175	-0.28505	-0.30365	-0.3481	-0.34855	-0.3415
	4	-0.23115	-0.17465	-0.2593	-0.26085	-0.3104	-0.3187		4	-0.2734	-0.2893	-0.3096	-0.3583	-0.3638	-0.3602
	4.4	-0.23785	-0.1948	-0.2702	-0.28125	-0.3333	-0.34265		4.4	-0.27285	-0.2926	-0.31795	-0.3703	-0.37895	-0.3779
	4.8	-0.24355	-0.20835	-0.2817	-0.2973	-0.35565	-0.36555		4.8	-0.2737	-0.2952	-0.3255	-0.3813	-0.3933	-0.39575
	5.2	-0.24565	-0.22035	-0.29305	-0.31595	-0.3769	-0.38845		5.2	-0.27335	-0.2972	-0.32985	-0.39395	-0.4073	-0.41355
	5.6	-0.2471	-0.2261	-0.30435	-0.3359	-0.39855	-0.4111		5.6	-0.27315	-0.30065	-0.33465	-0.40575	-0.4218	-0.4313
	6	-0.24765	-0.2299	-0.31655	-0.35445	-0.41935	-0.4329		6	-0.2729	-0.30355	-0.3402	-0.41655	-0.43635	-0.4484
	6.4	-0.24675	-0.23525	-0.3282	-0.3733	-0.44005	-0.4557		6.4	-0.2724	-0.3039	-0.34715	-0.4297	-0.45065	-0.4657
	6.8	-0.24705	-0.24135	-0.33885	-0.3878	-0.4603	-0.47805		6.8	-0.27275	-0.3056	-0.35325	-0.4416	-0.4646	-0.48145
	7.2	-0.2482	-0.24545	-0.3486	-0.4018	-0.4801	-0.5006		7.2	-0.27305	-0.3085	-0.35705	-0.4524	-0.47875	-0.49745
	7.6	-0.2489	-0.24765	-0.3581	-0.41555	-0.49915	-0.5224		7.6	-0.276	-0.31155	-0.3631	-0.4624	-0.49305	-0.51575
	8	-0.24815	-0.25065	-0.36915	-0.43095	-0.51755	-0.543		8	-0.2742	-0.3141	-0.37065	-0.4723	-0.5063	-0.5322
	8.4	-0.24845	-0.2541	-0.3802	-0.45235	-0.53735	-0.56395		8.4	-0.27185	-0.3167	-0.3764	-0.4834	-0.5199	-0.54385
	8.8	-0.249	-0.25795	-0.3905	-0.46715	-0.55755	-0.5847		8.8	-0.27375	-0.31975	-0.3824	-0.4956	-0.533	-0.56085
	9.2	-0.24935	-0.261	-0.4024	-0.4813	-0.57855	-0.60545		9.2	-0.27495	-0.32295	-0.3877	-0.5054	-0.54645	-0.5807
	9.6	-0.25015	-0.26425	-0.414	-0.49945	-0.59835	-0.62595		9.6	-0.2732	-0.32515	-0.39395	-0.5165	-0.56025	-0.59545
	10	-0.2512	-0.26655	-0.42395	-0.51685	-0.6173	-0.64595		10	-0.27205	-0.32625	-0.40085	-0.5272	-0.5742	-0.61085
	10.4	-0.25145	-0.2692	-0.43295	-0.5335	-0.63715	-0.666		10.4	-0.27275	-0.3287	-0.4069	-0.53645	-0.5881	-0.62775
	10.8	-0.25195	-0.2725	-0.44275	-0.54625	-0.65655	-0.6875		10.8	-0.2733	-0.33145	-0.41265	-0.5478	-0.60115	-0.6452
	11.2	-0.2525	-0.27415	-0.4537	-0.55955	-0.6756	-0.70785		11.2	-0.27275	-0.334	-0.4185	-0.5594	-0.61475	-0.6614
	11.6	-0.2522	-0.2777	-0.4625	-0.5739	-0.69445	-0.7275		11.6	-0.2724	-0.3381	-0.42355	-0.57045	-0.628	-0.6759
	12	-0.25265	-0.28015	-0.4724	-0.5889	-0.7131	-0.74845		12	-0.2744	-0.3402	-0.42925	-0.5801	-0.6409	-0.6921
	12.4	-0.2522	-0.28215	-0.483	-0.60385	-0.73165	-0.7688		12.4	-0.27395	-0.341	-0.4355	-0.59045	-0.65405	-0.7082
	12.8	-0.2523	-0.2851	-0.49115	-0.61905	-0.75045	-0.78905		12.8	-0.27415	-0.34455	-0.4415	-0.60175	-0.66715	-0.72215
	13.2	-0.2526	-0.2896	-0.50185	-0.6361	-0.76905	-0.8091		13.2	-0.2756	-0.3481	-0.4479	-0.61065	-0.67985	-0.73765
	13.6	-0.25235	-0.29315	-0.5127	-0.6534	-0.78805	-0.8286		13.6	-0.27485	-0.34945	-0.45375	-0.6178	-0.6929	-0.75395
	14	-0.2532	-0.29405	-0.5214	-0.6685	-0.80655	-0.84895		14	-0.2761	-0.35085	-0.4596	-0.6276	-0.70565	-0.76535
	14.4	-0.2536	-0.297	-0.53035	-0.68285	-0.82435	-0.86915		14.4	-0.27905	-0.3535	-0.4654	-0.63955	-0.7185	-0.7803
	14.8	-0.25365	-0.30105	-0.53965	-0.6986	-0.84205	-0.88845		14.8	-0.2781	-0.35575	-0.47045	-0.649	-0.7314	-0.7976
	15.2	-0.2537	-0.30385	-0.5497	-0.71415	-0.85975	-0.90765		15.2	-0.27525	-0.3583	-0.47465	-0.65705	-0.74305	-0.8113
	15.6	-0.25485	-0.306	-0.56005	-0.72845	-0.8779	-0.9272		15.6	-0.2758	-0.36135	-0.47895	-0.6661	-0.75475	-0.82625
	16	-0.25505	-0.3104	-0.56875	-0.74115	-0.8956	-0.9469		16	-0.2759	-0.3626	-0.4847	-0.67605	-0.7669	-0.8408
	16.4	-0.2543	-0.31335	-0.5771	-0.7541	-0.9132	-0.9642		16.4	-0.27715	-0.36365	-0.48725	-0.68255	-0.77605	-0.8499
	16.8	-0.255	-0.31425	-0.587	-0.7668	-0.93055	-0.9816		16.8	-0.2775	-0.36435	-0.48895	-0.6901	-0.7868	-0.86185
	17.2	-0.2549	-0.3174	-0.59685	-0.7809	-0.94725	-1.001		17.2	-0.2755	-0.3642	-0.4937	-0.7011	-0.8001	-0.8794
	17.6	-0.25475	-0.31945	-0.6064	-0.79495	-0.9643	-1.0192		17.6	-0.273	-0.36575	-0.49835	-0.70905	-0.8119	-0.89485
	18	-0.2555	-0.32075	-0.61445	-0.8078	-0.9813	-1.0366		18	-0.27185	-0.36905	-0.5025	-0.7182	-0.82395	-0.9071
	18.4	-0.2555	-0.3234	-0.62255	-0.82015	-0.99765	-1.05485		18.4	-0.27445	-0.371	-0.5078	-0.729	-0.83585	-0.92045
	18.8	-0.2552	-0.32745	-0.6313	-0.83145	-1.01385	-1.0721		18.8	-0.2741	-0.37205	-0.5134	-0.7371	-0.8475	-0.93405
	19.2	-0.25675	-0.33035	-0.6405	-0.84385	-1.03015	-1.08885		19.2	-0.27235	-0.37415	-0.51715	-0.74655	-0.859	-0.9474
	19.6	-0.25755	-0.33195	-0.6499	-0.85795	-1.04665	-1.10665		19.6	-0.27265	-0.37605	-0.5211	-0.7554	-0.87045	-0.96265
	20	-0.25625	-0.3334	-0.6574	-0.87305	-1.0628	-1.1239		20	-0.2742	-0.37805	-0.526	-0.764	-0.88195	-0.9761
	20.4	-0.2558	-0.3365	-0.666	-0.88675	-1.0789	-1.1409		20.4	-0.2745	-0.38025	-0.52985	-0.77295	-0.89315	-0.9887
	20.8	-0.25715	-0.33905	-0.6755	-0.9009	-1.09445	-1.15815		20.8	-0.2747	-0.3825	-0.53485	-0.7806	-0.9039	-1.00165
	21.2	-0.25675	-0.33885	-0.6835	-0.9141	-1.1102	-1.1742		21.2	-0.27575	-0.384	-0.54025	-0.78905	-0.9148	-1.01515
	21.6	-0.2564	-0.3411	-0.6914	-0.9253	-1.12545	-1.1903		21.6	-0.27525	-0.3862	-0.5438	-0.79725	-0.92645	-1.02965
	22	-0.25795	-0.3445	-0.6998	-0.94065	-1.14015	-1.20715		22	-0.27525	-0.3886	-0.54845	-0.8079	-0.9377	-1.0427
	22.4	-0.25885	-0.34675	-0.70895	-0.95625	-1.1552	-1.2225		22.4	-0.27505	-0.3902	-0.5532	-0.817	-0.9482	-1.05435
	22.8	-0.2597	-0.349	-0.7185	-0.9661	-1.17025	-1.2371		22.8	-0.27505	-0.39195	-0.55835	-0.8234	-0.9591	-1.06595
	23.2	-0.25975	-0.3518	-0.72765	-0.97875	-1.18595	-1.25175		23.2	-0.2757	-0.3933	-0.5637	-0.83155	-0.9701	-1.0789
	23.6	-0.25935	-0.35405	-0.73595	-0.99435	-1.20085	-1.2672		23.6	-0.2751	-0.39555	-0.56715	-0.84025	-0.98085	-1.09285
	24	-0.25975	-0.35615	-0.74335	-1.0091	-1.2145	-1.28355		24	-0.27635	-0.39725	-0.57135	-0.8473	-0.9912	-1.10555
	24.4	-0.2598	-0.3593	-0.7515	-1.0221	-1.22845	-1.2981		24.4	-0.2772	-0.3989	-0.5755	-0.8551	-1.0015	-1.1177
	24.8	-0.25965	-0.362	-0.75965	-1.03255	-1.24275	-1.3119		24.8	-0.27625	-0.40085	-0.57965	-0.8636	-1.01215	-1.1276
	25.2	-0.26005	-0.3625	-0.76635	-1.04435	-1.2573	-1.3272		25.2	-0.2773	-0.4019	-0.58475	-0.87035	-1.02285	-1.13805
	25.6	-0.2599	-0.36415	-0.77335	-1.0553	-1.27145	-1.34175		25.6	-0.27685	-0.40285	-0.58865	-0.87815	-1.0331	-1.1508
	26	-0.2605	-0.3668	-0.78135	-1.06605	-1.28525	-1.35555		26	-0.27625	-0.4046	-0.59235	-0.88885	-1.0433	-1.1639
	26.4	-0.2604	-0.3699	-0.79085	-1.07905	-1.2986	-1.3688		26.4	-0.2766	-0.40825	-0.5963	-0.89975	-1.05305	-1.1748
	26.8	-0.26035	-0.37265	-0.79865	-1.09355	-1.31165	-1.38215		26.8	-0.27675	-0.4098	-0.6	-0.90585	-1.0633	-1.1851
	27.2	-0.2619	-0.3729	-0.8059	-1.1058	-1.32505	-1.39505		27.2	-0.2779	-0.41025	-0.60355	-0.91335	-1.07375	-1.1983
	27.6	-0.26195	-0.37465	-0.8148	-1.1149	-1.3379	-1.4078		27.6	-0.27725	-0.4121	-0.6084	-0.9239	-1.0834	-1.2105
	28	-0.26125	-0.37685	-0.82185	-1.12505	-1.3505	-1.421		28	-0.2762	-0.4151	-0.61275	-0.9333	-1.09305	-1.2209
	28.4	-0.2614	-0.3787	-0.82925	-1.13675	-1.36345	-1.43355		28.4	-0.27665	-0.41735	-0.61595	-0.94355	-1.10295	-1.2321
	28.8	-0.26185	-0.38035	-0.83865	-1.1499	-1.3762	-1.44675		28.8	-0.27725	-0.41845	-0.6199	-0.95105	-1.1128	-1.24365
	29.2	-0.2623	-0.3833	-0.84715	-1.16255	-1.38805	-1.45945		29.2	-0.27865	-0.4204	-0.62455	-0.95725	-1.12225	-1.25525
	29.6	-0.2622	-0.3867	-0.85435	-1.1723	-1.3999	-1.4711		29.6	-0.2797	-0.4232	-0.6284	-0.9658	-1.1318	-1.2653
	30	-0.26265	-0.38785	-0.86145	-1.18095	-1.41235	-1.4823		30	-0.2801	-0.42475	-0.63245	-0.9749	-1.1414	-1.2755
	30.4	-0.26285	-0.3894	-0.8684	-1.19245	-1.4243	-1.4938		30.4	-0.28045	-0.42565	-0.63685	-0.9832	-1.151	-1.2855
	30.8	-0.2625	-0.39195	-0.8763	-1.20485	-1.43565	-1.50535		30.8	-0.2804	-0.42835	-0.63975	-0.9902	-1.16055	-1.2946
	31.2	-0.2624	-0.39375	-0.88445	-1.21725	-1.44725	-1.51625		31.2	-0.2801	-0.4299	-0.64295	-0.9977	-1.1702	-1.30455
	31.6	-0.2622	-0.39515	-0.89205	-1.2274	-1.45895	-1.52815		31.6	-0.2826	-0.4307	-0.647	-1.00575	-1.1796	-1.31535
	32	-0.26275	-0.39665	-0.899	-1.23725	-1.47035	-1.53905		32	-0.28525	-0.4323	-0.6505	-1.01325	-1.1881	-1.3266
	32.4	-0.2636	-0.3983	-0.90585	-1.2501	-1.4811	-1.5491		32.4	-0.2828	-0.43295	-0.65465	-1.0195	-1.19735	-1.33735
	32.8	-0.2625	-0.40105	-0.91315	-1.26005	-1.49185	-1.5607		32.8	-0.2813	-0.43385	-0.6592	-1.026	-1.20665	-1.34625
	33.2	-0.26195	-0.4029	-0.92115	-1.27065	-1.50295	-1.5711		33.2	-0.28075	-0.43675	-0.6621	-1.0328	-1.2148	-1.3542
	33.6	-0.2627	-0.4032	-0.9292	-1.2808	-1.51325	-1.5811		33.6	-0.2792	-0.4384	-0.6632	-1.0356	-1.2188	-1.3586
	34	-0.263	-0.40395	-0.9364	-1.2887	-1.52325	-1.59135
	34.4	-0.26295	-0.4061	-0.9429	-1.30045	-1.53355	-1.59965
	34.8	-0.26255	-0.40905	-0.9498	-1.3105	-1.5439	-1.6088
	35.2	-0.26315	-0.4116	-0.95785	-1.3181	-1.55395	-1.6191
	35.6	-0.2629	-0.4124	-0.96475	-1.32855	-1.5638	-1.62865
	36	-0.26205	-0.41385	-0.9707	-1.33835	-1.5737	-1.637
	36.4	-0.26155	-0.4147	-0.9785	-1.34645	-1.5824	-1.6448
	36.8	-0.26155	-0.41675	-0.98595	-1.35625	-1.59155	-1.65325
	37.2	-0.26185	-0.4216	-0.99275	-1.3644	-1.6018	-1.6624
	37.6	-0.26155	-0.424	-1.00015	-1.374	-1.6108	-1.67125
	38	-0.2614	-0.42445	-1.0066	-1.38425	-1.61915	-1.6792
	38.4	-0.2619	-0.42575	-1.01315	-1.3928	-1.62795	-1.6869
	38.8	-0.262	-0.42655	-1.0207	-1.4007	-1.63635	-1.69535
	39.2	-0.26085	-0.42795	-1.0273	-1.40635	-1.6441	-1.7034
	39.6	-0.2599	-0.4295	-1.0299	-1.4097	-1.648	-1.7067

## Sheet: Figure 5d
	Minutes	without enzyme	BP1729		BP1728 + BP1729
	0	0	0	0	0	0	0
	0.4	0.0005	-0.0056	-0.0047	-0.0103	-0.0131	-0.0101
	0.8	0.0058	-0.0082	-0.0131	-0.0159	-0.0198	-0.0148
	1.2	-0.0033	-0.0191	-0.0206	-0.0269	-0.0316	-0.0251
	1.6	0.0028	-0.0235	-0.0281	-0.0347	-0.0403	-0.0331
	2	-0.0022	-0.0319	-0.0325	-0.0463	-0.0491	-0.0433
	2.4	0.0027	-0.0369	-0.0428	-0.0533	-0.0601	-0.0541
	2.8	0.0016	-0.0474	-0.0512	-0.0637	-0.0697	-0.0633
	3.2	0.0017	-0.0546	-0.06	-0.0723	-0.0789	-0.0733
	3.6	-0.0027	-0.0654	-0.0671	-0.0834	-0.0876	-0.0813
	4	-0.0035	-0.0785	-0.0733	-0.094	-0.0972	-0.0907
	4.4	-0.0032	-0.0885	-0.0837	-0.1018	-0.1097	-0.1001
	4.8	0.0006	-0.0943	-0.0906	-0.1126	-0.1197	-0.1091
	5.2	0.0008	-0.1034	-0.0994	-0.1213	-0.1279	-0.1178
	5.6	0.0008	-0.1109	-0.1072	-0.1314	-0.1383	-0.1289
	6	0.0013	-0.1163	-0.1137	-0.1388	-0.1494	-0.1363
	6.4	0.0022	-0.1229	-0.1231	-0.1482	-0.1585	-0.1476
	6.8	-0.001	-0.1291	-0.129	-0.1568	-0.1685	-0.1567
	7.2	-0.0017	-0.1358	-0.1356	-0.1655	-0.1771	-0.1657
	7.6	0.0008	-0.1438	-0.1413	-0.1751	-0.1872	-0.1741
	8	0.0013	-0.1462	-0.1489	-0.1838	-0.1968	-0.1837
	8.4	0.0011	-0.152	-0.1576	-0.1924	-0.2065	-0.1916
	8.8	-0.0008	-0.1597	-0.1634	-0.2032	-0.2165	-0.201
	9.2	-0.0004	-0.1653	-0.1716	-0.2112	-0.2245	-0.2117
	9.6	-0.004	-0.176	-0.1766	-0.2208	-0.235	-0.2196
	10	-0.0004	-0.1786	-0.1835	-0.2298	-0.2432	-0.2284
	10.4	-0.0046	-0.1857	-0.1926	-0.2375	-0.2526	-0.2372
	10.8	-0.0008	-0.1895	-0.2017	-0.2466	-0.2639	-0.2486
	11.2	0.0005	-0.1979	-0.207	-0.2555	-0.2719	-0.2566
	11.6	-0.001	-0.2027	-0.2136	-0.2659	-0.2823	-0.2654
	12	-0.0033	-0.2107	-0.219	-0.2757	-0.2918	-0.2752
	12.4	-0.0069	-0.2165	-0.2276	-0.284	-0.3009	-0.2862
	12.8	0.0008	-0.2269	-0.2357	-0.2913	-0.3094	-0.2939
	13.2	0.0003	-0.2333	-0.244	-0.2992	-0.3192	-0.301
	13.6	-0.0009	-0.2387	-0.2503	-0.3091	-0.3281	-0.311
	14	0	-0.2461	-0.2558	-0.3175	-0.3384	-0.3172
	14.4	-0.0068	-0.2519	-0.2622	-0.3281	-0.3461	-0.3294
	14.8	-0.0028	-0.2584	-0.2704	-0.3354	-0.3562	-0.336
	15.2	-0.0061	-0.2623	-0.276	-0.3442	-0.3658	-0.3458
	15.6	-0.0081	-0.2717	-0.2818	-0.3523	-0.3746	-0.3538
	16	-0.0011	-0.277	-0.2894	-0.3603	-0.3819	-0.3632
	16.4	-0.0004	-0.2839	-0.2974	-0.3698	-0.3926	-0.3728
	16.8	-0.0072	-0.288	-0.3028	-0.3796	-0.4028	-0.3813
	17.2	-0.0025	-0.294	-0.311	-0.3854	-0.4108	-0.3892
	17.6	-0.0038	-0.3002	-0.315	-0.3959	-0.42	-0.3973
	18	-0.0023	-0.3079	-0.3238	-0.4019	-0.4293	-0.4051
	18.4	-0.0043	-0.3157	-0.3291	-0.4116	-0.4367	-0.4161
	18.8	-0.0018	-0.3178	-0.3342	-0.4185	-0.4448	-0.4207
	19.2	-0.005	-0.322	-0.3397	-0.4274	-0.4545	-0.4311
	19.6	-0.0046	-0.3286	-0.3493	-0.4344	-0.4638	-0.4401
	20	-0.0037	-0.3372	-0.3548	-0.444	-0.473	-0.4487
	20.4	-0.0064	-0.3425	-0.3606	-0.4529	-0.4831	-0.4573
	20.8	-0.0066	-0.3502	-0.3703	-0.4599	-0.4907	-0.465
	21.2	-0.0029	-0.3537	-0.3757	-0.4699	-0.4989	-0.4743
	21.6	-0.0053	-0.3564	-0.3801	-0.4776	-0.5081	-0.4818
	22	-0.0034	-0.3673	-0.3889	-0.4854	-0.5154	-0.4923
	22.4	-0.0035	-0.3727	-0.3928	-0.493	-0.5274	-0.4993
	22.8	-0.0049	-0.3789	-0.4031	-0.4987	-0.5316	-0.507
	23.2	-0.0027	-0.3853	-0.4059	-0.5096	-0.5414	-0.5148
	23.6	-0.0074	-0.3882	-0.4155	-0.5141	-0.5508	-0.5217
	24	-0.0056	-0.3962	-0.4198	-0.5234	-0.5592	-0.5309
	24.4	-0.0041	-0.3982	-0.4264	-0.5308	-0.5666	-0.539
	24.8	-0.004	-0.4029	-0.4306	-0.5407	-0.5753	-0.5475
	25.2	-0.0071	-0.4093	-0.4389	-0.547	-0.5839	-0.5557
	25.6	-0.0049	-0.4148	-0.4445	-0.5548	-0.5894	-0.5592
	26	0.0006	-0.4163	-0.4465	-0.5613	-0.5971	-0.5674
	26.4	-0.0017	-0.4227	-0.4533	-0.5682	-0.6038	-0.575
	26.8	-0.0035	-0.4279	-0.4597	-0.575	-0.613	-0.5821

## Sheet: Figure 6 a-b
	wt	bp1726 (cueR)		wt	bp1613 (oxyR)
	5.2425	0.755		1.48	-0.558333
	4.765	1.96167		1.46333	0.489167
	4.88	2.775		2.17167	0.598333
					0.125

[truncated: 6 more sheets: Figure 7b, Figure Supp 1, Figure Supp 3, Figure Supp 7, Figure Supp 8, Figure Supp 9]
